# Supplementary material for: A genetic mouse model of lean-NAFLD unveils sexual dimorphism in the liver-heart axis
Source: Commun Biol. 2024 Mar 22;7:356. doi: 10.1038/s42003-024-06035-6 (PMC10959946; doi:10.1038/s42003-024-06035-6)
Supplement: Supplementary file 3 — Supplementary Data 1 [file 42003_2024_6035_MOESM3_ESM.xlsx]

## Sheet: integrated_fc_results_mouse_201
ensembl	ensembl_gene_id	mgi_symbol	KOC_vs_WTC.log2FoldChange	KOC_vs_WTC.padj	KOV_vs_WTV.log2FoldChange	KOV_vs_WTV.padj	KOC_vs_KOV.log2FoldChange	KOC_vs_KOV.padj	WTC_vs_WTV.log2FoldChange	WTC_vs_WTV.padj
ENSMUSG00000000001.4	ENSMUSG00000000001	Gnai3	0.14412	0.519973	0.1344	0.506523	0.0581567	1	0.0484366	1
ENSMUSG00000000003.15	ENSMUSG00000000003	Pbsn	NA	NA	NA	NA	NA	NA	NA	NA
ENSMUSG00000000028.15	ENSMUSG00000000028	Cdc45	1.00254	0.140987	1.15074	0.0337664	-0.0635161	1	0.0846818	1
ENSMUSG00000000031.16	ENSMUSG00000000031	H19	5.86165	8.47204e-08	8.23962	2.15326e-21	-1.65381	1	0.724135	0.955207
ENSMUSG00000000037.17	ENSMUSG00000000037	Scml2	4.66124	0.0558336	1.37061	0.550356	-0.144829	1	-3.4355	0.524846
ENSMUSG00000000049.11	ENSMUSG00000000049	Apoh	-0.779356	6.41046e-08	-0.963715	7.57661e-17	-0.0461796	1	-0.230539	0.522391
ENSMUSG00000000056.7	ENSMUSG00000000056	Narf	0.0123007	0.984176	-0.0975121	0.857496	-0.038343	1	-0.148156	1
ENSMUSG00000000058.6	ENSMUSG00000000058	Cav2	0.596358	0.164822	0.165732	0.742625	0.611355	1	0.180729	1
ENSMUSG00000000078.7	ENSMUSG00000000078	Klf6	1.65655	2.03014e-09	1.20816	1.17259e-07	0.0706825	1	-0.377709	0.653654
ENSMUSG00000000085.16	ENSMUSG00000000085	Scmh1	-0.464278	0.474628	0.184491	0.796638	-0.522449	1	0.12632	1
ENSMUSG00000000088.7	ENSMUSG00000000088	Cox5a	-0.0279072	0.953946	0.243431	0.487637	-0.156827	1	0.114511	1
ENSMUSG00000000093.6	ENSMUSG00000000093	Tbx2	0.343509	0.593195	0.052906	0.945844	0.24147	1	-0.0491327	1
ENSMUSG00000000094.12	ENSMUSG00000000094	Tbx4	12.9632	NA	14.7491	NA	0.00136593	1	0	NA
ENSMUSG00000000103.12	ENSMUSG00000000103	Zfy2	NA	NA	NA	NA	NA	NA	NA	NA
ENSMUSG00000000120.6	ENSMUSG00000000120	Ngfr	0.869673	0.0799507	0.0855357	0.897614	-0.200217	1	-0.984355	0.210331
ENSMUSG00000000125.5	ENSMUSG00000000125	Wnt3	-2.42849	NA	0	NA	0	1	1.93121	NA
ENSMUSG00000000126.11	ENSMUSG00000000126	Wnt9a	1.21245	0.20838	0.132259	0.906351	-0.380235	1	-1.46043	0.399992
ENSMUSG00000000127.15	ENSMUSG00000000127	Fer	0.146128	0.634524	-0.166634	0.524435	0.11984	1	-0.192921	0.864227
ENSMUSG00000000131.15	ENSMUSG00000000131	Xpo6	-0.533971	0.048756	-0.217818	0.434089	-0.0992511	1	0.216901	0.847505
ENSMUSG00000000134.17	ENSMUSG00000000134	Tfe3	0.238753	0.194335	0.0140615	0.956624	0.0414264	1	-0.183265	0.717998
ENSMUSG00000000142.15	ENSMUSG00000000142	Axin2	0.166145	0.76709	-0.244298	0.613572	0.261386	1	-0.149056	1
ENSMUSG00000000148.17	ENSMUSG00000000148	Brat1	0.321598	0.259023	0.0547708	0.875251	0.188144	1	-0.0786836	1
ENSMUSG00000000149.10	ENSMUSG00000000149	Gna12	0.447359	0.0580723	0.228031	0.322652	0.10861	1	-0.110718	0.991667
ENSMUSG00000000154.16	ENSMUSG00000000154	Slc22a18	-0.446002	0.0739708	-0.147413	0.595181	-0.0431151	1	0.255474	0.727664
ENSMUSG00000000157.16	ENSMUSG00000000157	Itgb2l	NA	NA	NA	NA	NA	NA	NA	NA
ENSMUSG00000000159.16	ENSMUSG00000000159	Igsf5	0.131188	0.708343	-0.32995	0.203107	0.209327	1	-0.251812	0.796436
ENSMUSG00000000167.14	ENSMUSG00000000167	Pih1d2	-0.679011	0.533057	-0.116585	0.926683	-0.747474	1	-0.185046	1
ENSMUSG00000000168.9	ENSMUSG00000000168	Dlat	0.710893	0.0750161	0.133207	0.791376	0.00740244	1	-0.570284	0.49332
ENSMUSG00000000171.5	ENSMUSG00000000171	Sdhd	0.395111	0.147607	-0.0481356	0.894745	0.0592399	1	-0.384006	0.481819
ENSMUSG00000000182.9	ENSMUSG00000000182	Fgf23	NA	NA	NA	NA	NA	NA	NA	NA
ENSMUSG00000000183.6	ENSMUSG00000000183	Fgf6	NA	NA	NA	NA	NA	NA	NA	NA
ENSMUSG00000000184.12	ENSMUSG00000000184	Ccnd2	2.0204	NA	-0.173923	NA	-0.878992	NA	-3.07336	NA
ENSMUSG00000000194.13	ENSMUSG00000000194	Gpr107	-0.148014	0.755105	0.28526	0.451497	-0.219569	1	0.213705	0.95218
ENSMUSG00000000197.8	ENSMUSG00000000197	Nalcn	3.70405	NA	1.7061	0.685327	1.589	1	0	1
ENSMUSG00000000202.9	ENSMUSG00000000202	Btbd17	0	NA	-2.48297	NA	0	1	-1.41705	1
ENSMUSG00000000204.16	ENSMUSG00000000204	Slfn4	-0.863494	0.630707	-0.00396089	0.999921	-0.760745	1	0.0987905	1
ENSMUSG00000000214.11	ENSMUSG00000000214	Th	NA	NA	NA	NA	NA	NA	NA	NA
ENSMUSG00000000215.11	ENSMUSG00000000215	Ins2	NA	NA	NA	NA	NA	NA	NA	NA
ENSMUSG00000000216.8	ENSMUSG00000000216	Scnn1g	-1.19292	NA	2.90459	NA	-2.64374	1	0	1
ENSMUSG00000000223.13	ENSMUSG00000000223	Drp2	3.1754	NA	3.32441	0.1751	0.338406	1	0.487379	1
ENSMUSG00000000244.17	ENSMUSG00000000244	Tspan32	-0.747539	0.619672	1.34986	0.247643	-0.466584	1	1.63082	0.566469
ENSMUSG00000000247.11	ENSMUSG00000000247	Lhx2	0.130162	0.74487	-0.203892	0.513982	-0.149433	1	-0.483487	0.433803
ENSMUSG00000000248.16	ENSMUSG00000000248	Clec2g	NA	NA	NA	NA	NA	NA	NA	NA
ENSMUSG00000000253.13	ENSMUSG00000000253	Gmpr	0.533982	0.568011	1.19681	0.0660032	-1.05104	1	-0.38821	0.984114
ENSMUSG00000000263.15	ENSMUSG00000000263	Glra1	NA	NA	NA	NA	NA	NA	NA	NA
ENSMUSG00000000266.11	ENSMUSG00000000266	Mid2	0.790802	0.0253755	0.332522	0.334587	0.297705	1	-0.160576	0.999821
ENSMUSG00000000275.16	ENSMUSG00000000275	Trim25	-0.098997	0.747754	-0.28597	0.201022	0.0792377	1	-0.107735	0.99643
ENSMUSG00000000276.11	ENSMUSG00000000276	Dgke	1.18459	0.0242614	0.636907	0.184933	0.263364	1	-0.284316	0.973776
ENSMUSG00000000278.10	ENSMUSG00000000278	Scpep1	0.564536	0.0151409	0.289658	0.195007	-0.0173455	1	-0.292224	0.629038
ENSMUSG00000000282.12	ENSMUSG00000000282	Mnt	-0.0921475	0.893792	0.0740231	0.913773	-0.319412	1	-0.153241	1
ENSMUSG00000000290.13	ENSMUSG00000000290	Itgb2	0.782877	0.0185474	0.649881	0.0192028	-0.081288	1	-0.214285	0.934778
ENSMUSG00000000295.13	ENSMUSG00000000295	Hddc2	-0.0598236	0.950959	0.848401	0.158036	-0.527963	1	0.380262	0.955431
ENSMUSG00000000296.8	ENSMUSG00000000296	Tpd52l1	-0.375432	0.100512	0.0921698	0.732412	-0.0819462	1	0.385656	0.347229
ENSMUSG00000000301.16	ENSMUSG00000000301	Pemt	-0.46006	0.116735	-0.142488	0.669176	-0.0900532	1	0.22752	0.845345
ENSMUSG00000000303.12	ENSMUSG00000000303	Cdh1	0.840824	0.103504	0.570059	0.232483	0.0476298	1	-0.223136	0.99917
ENSMUSG00000000305.12	ENSMUSG00000000305	Cdh4	1.32437	0.172892	1.68881	0.020844	-0.582516	1	-0.218085	1
ENSMUSG00000000308.14	ENSMUSG00000000308	Ckmt1	0.782269	0.588797	1.29828	0.214079	-0.361508	1	0.154504	1
ENSMUSG00000000317.11	ENSMUSG00000000317	Bcl6b	0.117392	0.877103	0.507147	0.342949	0.14432	1	0.534075	0.756063
ENSMUSG00000000318.16	ENSMUSG00000000318	Clec10a	-0.223218	0.875081	1.35783	0.13066	-1.65651	1	-0.0754604	1
ENSMUSG00000000320.10	ENSMUSG00000000320	Alox12	0.316885	0.76434	0.0356073	0.977078	0.523127	1	0.241851	1
ENSMUSG00000000325.16	ENSMUSG00000000325	Arvcf	0.609484	0.143395	0.0807111	0.883149	-0.0179254	1	-0.546698	0.537834
ENSMUSG00000000326.13	ENSMUSG00000000326	Comt	-0.169498	0.483857	-0.230192	0.245541	0.160975	1	0.100281	0.988638
ENSMUSG00000000339.14	ENSMUSG00000000339	Rtca	0.401851	0.223537	0.171643	0.619471	-0.0306565	1	-0.260864	0.826326
ENSMUSG00000000340.10	ENSMUSG00000000340	Dbt	-0.660731	0.0212441	-0.238018	0.43123	-0.204655	1	0.218058	0.877402
ENSMUSG00000000346.9	ENSMUSG00000000346	Dazap2	0.0339576	0.909384	-0.393224	0.0209634	0.0930908	1	-0.334091	0.400709
ENSMUSG00000000355.13	ENSMUSG00000000355	Mcts1	-0.991608	0.0146487	-0.412662	0.31519	-0.232796	1	0.346151	0.835762
ENSMUSG00000000359.3	ENSMUSG00000000359	Rem1	0.445312	0.73849	1.50082	0.0943795	-0.533102	1	0.522408	0.983456
ENSMUSG00000000365.9	ENSMUSG00000000365	Rnf17	1.96688	NA	0.718421	0.894836	-0.774284	1	-2.0228	0.985182
ENSMUSG00000000374.8	ENSMUSG00000000374	Trappc10	0.315196	0.213187	0.17355	0.482865	0.219921	1	0.0782749	1
ENSMUSG00000000378.15	ENSMUSG00000000378	Ccm2	0.367218	0.105679	0.395473	0.0307311	-0.0664206	1	-0.0381656	1
ENSMUSG00000000381.10	ENSMUSG00000000381	Wap	NA	NA	NA	NA	NA	NA	NA	NA
ENSMUSG00000000384.15	ENSMUSG00000000384	Tbrg4	-0.06346	0.850285	0.417277	0.0447721	-0.121921	1	0.358816	0.486543
ENSMUSG00000000385.8	ENSMUSG00000000385	Tmprss2	2.21139	0.00126618	1.70384	0.00353064	-0.136114	1	-0.643663	0.813782
ENSMUSG00000000386.16	ENSMUSG00000000386	Mx1	-1.51993	0.0928206	-0.128312	0.918522	-0.90309	1	0.488528	0.962218
ENSMUSG00000000392.17	ENSMUSG00000000392	Fap	0.00868436	0.998265	-0.933842	0.739989	-1.59881	1	-2.54135	0.728069
ENSMUSG00000000394.15	ENSMUSG00000000394	Gcg	NA	NA	NA	NA	NA	NA	NA	NA
ENSMUSG00000000399.10	ENSMUSG00000000399	Ndufa9	-0.277701	0.126436	-0.0642636	0.772061	-0.0830042	1	0.130433	0.876324
ENSMUSG00000000402.2	ENSMUSG00000000402	Egfl6	3.34028	0.124141	2.36155	0.140819	-1.81206	1	-2.79082	0.564095
ENSMUSG00000000409.14	ENSMUSG00000000409	Lck	-0.845723	0.165067	-0.290917	0.649005	-0.369479	1	0.185328	1
ENSMUSG00000000411.7	ENSMUSG00000000411	Tssk3	NA	NA	NA	NA	NA	NA	NA	NA
ENSMUSG00000000416.16	ENSMUSG00000000416	Cttnbp2	-0.467995	0.858873	2.82834	0.0949148	-1.81144	1	1.48489	0.866258
ENSMUSG00000000420.15	ENSMUSG00000000420	Galnt1	0.195906	0.404854	-0.0808049	0.754257	0.0320705	1	-0.244641	0.652883
ENSMUSG00000000435.1	ENSMUSG00000000435	Myf5	NA	NA	NA	NA	NA	NA	NA	NA
ENSMUSG00000000439.9	ENSMUSG00000000439	Mkrn2	0.659044	0.0810312	0.235387	0.56252	-0.0828198	1	-0.506477	0.541116
ENSMUSG00000000440.12	ENSMUSG00000000440	Pparg	1.39308	2.29109e-08	0.85504	5.78317e-05	0.142244	1	-0.395793	0.535452
ENSMUSG00000000441.17	ENSMUSG00000000441	Raf1	-1.04165	0.00331531	-0.319244	0.404934	-0.308629	1	0.413781	0.692215
ENSMUSG00000000486.13	ENSMUSG00000000486	2024-09-01	-1.34707	0.0142851	-0.438264	0.445617	-0.664499	1	0.244306	1
ENSMUSG00000000489.7	ENSMUSG00000000489	Pdgfb	1.18923	0.0301962	0.963951	0.0322068	0.0330736	1	-0.192204	1
ENSMUSG00000000530.16	ENSMUSG00000000530	Acvrl1	0.986746	0.132466	0.326048	0.651117	0.00913638	1	-0.651562	0.73178
ENSMUSG00000000531.5	ENSMUSG00000000531	Grasp	0.118062	0.882968	-0.575858	0.286975	0.781354	1	0.0874349	1
ENSMUSG00000000532.11	ENSMUSG00000000532	Acvr1b	0.260385	0.485536	0.247697	0.450991	0.183909	1	0.171222	0.96988
ENSMUSG00000000538.18	ENSMUSG00000000538	Tom1l2	-0.0202502	0.957736	0.185298	0.509948	0.0155169	1	0.221066	0.830427
ENSMUSG00000000544.14	ENSMUSG00000000544	Gpa33	1.18502	NA	0	NA	2.8944	1	0	1
ENSMUSG00000000552.10	ENSMUSG00000000552	Zfp385a	0.621556	0.0416242	0.224799	0.481779	0.198548	1	-0.19821	0.924705
ENSMUSG00000000555.8	ENSMUSG00000000555	Itga5	0.0580515	0.894251	-0.0614361	0.883856	-0.047674	1	-0.167162	0.965177
ENSMUSG00000000560.9	ENSMUSG00000000560	Gabra2	NA	NA	NA	NA	NA	NA	NA	NA
ENSMUSG00000000561.14	ENSMUSG00000000561	Wdr77	1.50204	2.43047e-06	0.753878	0.00924725	0.175452	1	-0.572706	0.417013
ENSMUSG00000000562.5	ENSMUSG00000000562	Adora3	1.10116	NA	1.65752	0.649079	-0.806231	1	-0.249902	1
ENSMUSG00000000563.17	ENSMUSG00000000563	Atp5f1	0.20677	0.567576	0.120716	0.749168	-0.0438036	1	-0.129858	1
ENSMUSG00000000567.5	ENSMUSG00000000567	Sox9	0.618454	0.271734	-0.0175181	0.982742	0.00963746	1	-0.626335	0.632327
ENSMUSG00000000568.15	ENSMUSG00000000568	Hnrnpd	-0.180438	0.599542	-0.190485	0.533177	-0.120597	1	-0.130643	0.994086
ENSMUSG00000000579.14	ENSMUSG00000000579	Dynlt1c	-1.35693	0.545903	-0.681017	0.780488	1.72566	1	2.40159	0.598807
ENSMUSG00000000581.8	ENSMUSG00000000581	C1d	0.376657	0.34159	-0.343685	0.326893	0.243545	1	-0.476796	0.554077
ENSMUSG00000000594.7	ENSMUSG00000000594	Gm2a	-0.0531546	0.86827	-0.264801	0.226017	0.0298394	1	-0.181807	0.855167
ENSMUSG00000000600.15	ENSMUSG00000000600	Krit1	-0.151541	0.776187	-0.122481	0.819179	0.323336	1	0.352395	0.818172
ENSMUSG00000000605.9	ENSMUSG00000000605	Clcn4	-0.496993	0.0296602	-0.461685	0.0151293	0.135016	1	0.170324	0.880811
ENSMUSG00000000606.18	ENSMUSG00000000606	Vmn2r88	NA	NA	NA	NA	NA	NA	NA	NA
ENSMUSG00000000617.14	ENSMUSG00000000617	Grm6	NA	NA	NA	NA	NA	NA	NA	NA
ENSMUSG00000000627.15	ENSMUSG00000000627	Sema4f	-0.575016	NA	1.57165	NA	-1.87601	NA	0.27064	NA
ENSMUSG00000000628.10	ENSMUSG00000000628	Hk2	0.843848	0.392726	0.487574	0.624216	-0.123663	1	-0.479937	0.964957
ENSMUSG00000000631.20	ENSMUSG00000000631	Myo18a	0.893429	0.104803	0.0178735	0.983154	-0.0253204	1	-0.900876	0.369776
ENSMUSG00000000632.13	ENSMUSG00000000632	Sez6	0	NA	-1.19674	NA	0	1	0.254364	NA
ENSMUSG00000000673.9	ENSMUSG00000000673	Haao	-1.6	1.84754e-23	-1.54921	9.24151e-32	0.0510324	1	0.101822	0.971853
ENSMUSG00000000682.7	ENSMUSG00000000682	Cd52	0.71221	0.122046	0.483777	0.250475	-0.336968	1	-0.565401	0.59554
ENSMUSG00000000686.11	ENSMUSG00000000686	Abhd15	0.182438	0.669663	0.0747582	0.872184	0.0632479	1	-0.044432	1
ENSMUSG00000000690.5	ENSMUSG00000000690	Hoxb6	-1.758	0.361715	0.207728	0.935446	-0.710684	1	1.25505	0.883864
ENSMUSG00000000693.10	ENSMUSG00000000693	Loxl3	-0.200697	0.741289	0.380922	0.428581	0.253017	1	0.834637	0.326719
ENSMUSG00000000701.8	ENSMUSG00000000701	Tcl1b5	NA	NA	NA	NA	NA	NA	NA	NA
ENSMUSG00000000706.16	ENSMUSG00000000706	Btn1a1	-0.64794	NA	0	NA	0.700059	1	0	NA
ENSMUSG00000000708.14	ENSMUSG00000000708	Kat2b	-0.909998	0.0451424	-0.553595	0.194092	-0.0803153	1	0.276088	0.942598
ENSMUSG00000000711.3	ENSMUSG00000000711	Rab5b	-0.0631471	0.90595	-0.545038	0.0956172	0.147659	1	-0.334231	0.796671
ENSMUSG00000000724.10	ENSMUSG00000000724	Cryba1	NA	NA	NA	NA	NA	NA	NA	NA
ENSMUSG00000000730.13	ENSMUSG00000000730	Dnmt3l	NA	NA	NA	NA	NA	NA	NA	NA
ENSMUSG00000000731.15	ENSMUSG00000000731	Aire	1.18502	NA	0	NA	2.8944	1	0	1
ENSMUSG00000000732.9	ENSMUSG00000000732	Icosl	0.685103	0.376376	0.874209	0.162775	-0.0402954	1	0.14881	1
ENSMUSG00000000738.18	ENSMUSG00000000738	Spg7	-0.523606	0.211798	0.0846165	0.873782	-0.105481	1	0.502741	0.589921
ENSMUSG00000000739.14	ENSMUSG00000000739	Sult5a1	-3.7744	0.000139736	-4.74867	1.46892e-09	0.929855	1	-0.0443987	1
ENSMUSG00000000740.12	ENSMUSG00000000740	Rpl13	-0.0500854	0.94788	0.634567	0.194297	-0.38547	1	0.299184	0.955896
ENSMUSG00000000743.9	ENSMUSG00000000743	Chmp1a	1.33501	0.015064	0.569967	0.304083	-0.00335509	1	-0.768398	0.545783
ENSMUSG00000000751.13	ENSMUSG00000000751	Rpa1	0.547485	0.00773543	0.237986	0.241541	0.0710449	1	-0.238455	0.690134
ENSMUSG00000000753.15	ENSMUSG00000000753	Serpinf1	-0.671812	0.000867909	-0.836672	1.43821e-07	-0.0104576	1	-0.175318	0.843943
ENSMUSG00000000759.14	ENSMUSG00000000759	Tubgcp3	-1.62422	0.000134374	0.143633	0.815224	-0.402128	1	1.36572	0.0249564
ENSMUSG00000000766.18	ENSMUSG00000000766	Oprm1	NA	NA	NA	NA	NA	NA	NA	NA
ENSMUSG00000000776.13	ENSMUSG00000000776	Polr3d	0.58427	0.0513744	0.895732	5.27332e-05	-0.14632	1	0.165142	0.964621
ENSMUSG00000000782.16	ENSMUSG00000000782	Tcf7	0.430747	0.229251	0.0449495	0.923576	0.0606074	1	-0.32519	0.759398
ENSMUSG00000000787.12	ENSMUSG00000000787	Ddx3x	0.332011	0.485843	-0.111408	0.83927	0.0867833	1	-0.356636	0.811914
ENSMUSG00000000791.9	ENSMUSG00000000791	Il12rb1	-0.525227	0.572549	0.182459	0.863257	0.0145464	1	0.722233	0.787519
ENSMUSG00000000792.2	ENSMUSG00000000792	Slc5a5	1.74822	NA	1.81898	NA	0.845494	1	0	1
ENSMUSG00000000794.9	ENSMUSG00000000794	Kcnn3	2.2283	NA	-0.404488	NA	1.04988	1	-1.58295	0.999463
ENSMUSG00000000804.14	ENSMUSG00000000804	Usp32	0.0898624	0.90227	-0.423524	0.412748	0.401175	1	-0.112211	1
ENSMUSG00000000805.18	ENSMUSG00000000805	Car4	-7.00016	NA	-2.21787	NA	0	NA	5.00186	NA
ENSMUSG00000000811.13	ENSMUSG00000000811	Txnrd3	-0.971189	9.25161e-08	-0.475904	0.00341785	-0.122191	1	0.373094	0.308287
ENSMUSG00000000817.10	ENSMUSG00000000817	Fasl	0.184148	0.936568	-0.172387	0.937029	0.100785	1	-0.255749	1
ENSMUSG00000000823.16	ENSMUSG00000000823	Zfp512b	-0.346853	0.473145	0.100242	0.858664	0.118012	1	0.565107	0.54332
ENSMUSG00000000826.16	ENSMUSG00000000826	Dnajc5	0.498547	0.0706776	0.205784	0.470157	0.139072	1	-0.153691	0.959209
ENSMUSG00000000827.18	ENSMUSG00000000827	Tpd52l2	0.400061	0.0486806	0.180929	0.371874	0.146518	1	-0.0726137	1
ENSMUSG00000000838.17	ENSMUSG00000000838	Fmr1	0.478525	0.340832	0.0688154	0.913855	0.0843734	1	-0.325336	0.887816
ENSMUSG00000000861.15	ENSMUSG00000000861	Bcl11a	1.02143	0.51057	2.18294	0.0415298	-0.817942	1	0.34357	1
ENSMUSG00000000869.12	ENSMUSG00000000869	Il4	-0.800264	NA	-0.725839	NA	-0.113235	1	-0.0387945	1
ENSMUSG00000000876.11	ENSMUSG00000000876	Pxmp4	-0.52079	0.0378161	-0.665063	0.000642773	-0.0920275	1	-0.2363	0.77984
ENSMUSG00000000881.12	ENSMUSG00000000881	Dlg3	-0.76225	0.000197449	-0.736429	7.89898e-06	-0.188195	1	-0.162374	0.884516
ENSMUSG00000000884.17	ENSMUSG00000000884	Gnb1l	0.897677	0.13778	0.695423	0.178111	-0.470636	1	-0.672891	0.667666
ENSMUSG00000000889.8	ENSMUSG00000000889	Dbh	NA	NA	NA	NA	NA	NA	NA	NA
ENSMUSG00000000901.17	ENSMUSG00000000901	Mmp11	0.732916	0.633683	0.76542	0.574538	0.192497	1	0.225002	1
ENSMUSG00000000902.13	ENSMUSG00000000902	Smarcb1	-0.126544	0.516852	0.231359	0.113073	-0.0923865	1	0.265517	0.412932
ENSMUSG00000000903.3	ENSMUSG00000000903	Vpreb3	0.372375	0.833922	-0.405823	0.786841	0.267516	1	-0.51068	1
ENSMUSG00000000915.15	ENSMUSG00000000915	Hip1r	-0.00961328	0.988008	-0.205642	0.661869	0.187479	1	-0.0085496	1
ENSMUSG00000000916.15	ENSMUSG00000000916	Nsun5	-0.0897346	0.858918	0.0318512	0.954305	-0.00536236	1	0.116224	1
ENSMUSG00000000934.9	ENSMUSG00000000934	Top1mt	-0.0368889	0.915477	0.0247503	0.943696	0.019105	1	0.0807443	1
ENSMUSG00000000938.11	ENSMUSG00000000938	Hoxa10	NA	NA	NA	NA	NA	NA	NA	NA
ENSMUSG00000000942.10	ENSMUSG00000000942	Hoxa4	-1.05966	0.20711	-0.0432834	0.972052	-0.0841175	1	0.932263	0.651533
ENSMUSG00000000948.16	ENSMUSG00000000948	Gm38393	1.47151	0.575345	-3.65756	0.0757629	3.67356	1	-1.4555	0.922183
ENSMUSG00000000957.11	ENSMUSG00000000957	Mmp14	0.7998	0.000341409	0.152936	0.566128	-0.0694968	1	-0.716361	0.0234872
ENSMUSG00000000958.10	ENSMUSG00000000958	Slc7a7	0.158804	0.778561	0.83091	0.0177823	-0.127131	1	0.544975	0.605205
ENSMUSG00000000959.7	ENSMUSG00000000959	Oxa1l	-0.207083	0.514052	-0.166727	0.576531	-0.101433	1	-0.0610765	1
ENSMUSG00000000976.13	ENSMUSG00000000976	Heatr6	0.0444412	0.933489	0.0986086	0.838669	-0.0670997	1	-0.0129321	1
ENSMUSG00000000982.5	ENSMUSG00000000982	Ccl3	0.425333	0.837024	1.17815	0.452464	-0.295108	1	0.457711	1
ENSMUSG00000000983.13	ENSMUSG00000000983	Wfdc18	1.41689	0.418015	1.18471	0.415592	0.302924	1	0.0707389	1
ENSMUSG00000001014.6	ENSMUSG00000001014	Icam4	-2.24868	0.0396756	-1.56201	0.1226	0.494366	1	1.18104	0.698253
ENSMUSG00000001016.12	ENSMUSG00000001016	Ilf2	0.136164	0.544692	0.131554	0.511499	-0.0635543	1	-0.0681644	1
ENSMUSG00000001017.15	ENSMUSG00000001017	Chtop	-0.230429	0.135114	-0.227303	0.0759046	0.0140296	1	0.0171558	1
ENSMUSG00000001018.15	ENSMUSG00000001018	Snapin	-0.229344	0.244632	-0.0306656	0.902798	0.0298541	1	0.228533	0.609615
ENSMUSG00000001020.8	ENSMUSG00000001020	S100a4	0.567775	0.613496	1.34699	0.0925566	-0.368752	1	0.410459	0.999769
ENSMUSG00000001021.13	ENSMUSG00000001021	S100a3	-0.268638	NA	0	NA	1.03196	1	0	NA
ENSMUSG00000001023.10	ENSMUSG00000001023	S100a5	0.366582	NA	0	NA	2.00912	1	0	NA
ENSMUSG00000001025.8	ENSMUSG00000001025	S100a6	1.1782	0.185851	2.46801	9.84433e-05	-1.08013	1	0.209674	1
ENSMUSG00000001027.7	ENSMUSG00000001027	Scn4a	0.519472	0.859753	3.01403	0.0801462	-1.60428	1	0.890263	1
ENSMUSG00000001029.15	ENSMUSG00000001029	Icam2	-0.423906	0.395752	-0.0298717	0.965237	0.0495272	1	0.443562	0.746795
ENSMUSG00000001034.17	ENSMUSG00000001034	Mapk7	-0.183847	0.761096	0.619151	0.133871	-0.404981	1	0.398018	0.823912
ENSMUSG00000001036.17	ENSMUSG00000001036	Epn2	0.106959	0.743828	0.598838	0.00193602	-0.234741	1	0.257138	0.743411
ENSMUSG00000001039.12	ENSMUSG00000001039	B9d1	1.56808	0.141903	1.17914	0.172434	-1.10727	1	-1.4962	0.49332
ENSMUSG00000001052.15	ENSMUSG00000001052	Sec24b	0.173278	0.678621	0.191443	0.612264	0.131029	1	0.149194	0.998245
ENSMUSG00000001053.15	ENSMUSG00000001053	N4bp3	0.0565334	0.90176	-0.196366	0.55554	0.000218299	1	-0.252681	0.850772
ENSMUSG00000001054.9	ENSMUSG00000001054	Rmnd5b	-0.127543	0.706842	0.23279	0.384775	-0.0701199	1	0.290214	0.701571
ENSMUSG00000001056.3	ENSMUSG00000001056	Nhp2	0.626311	0.0820568	1.26114	1.2307e-06	-0.259274	1	0.375557	0.715497
ENSMUSG00000001062.18	ENSMUSG00000001062	Vps9d1	-0.983902	0.010108	-0.206313	0.656737	-0.0777915	1	0.699798	0.330445
ENSMUSG00000001065.15	ENSMUSG00000001065	Zfp276	-1.03995	0.0452607	-0.0957367	0.895038	0.0555396	1	0.999756	0.248088
ENSMUSG00000001076.7	ENSMUSG00000001076	C1ql4	-0.822739	0.455637	1.02627	0.26117	-1.16611	1	0.682897	0.896529
ENSMUSG00000001082.12	ENSMUSG00000001082	Mfsd10	-1.07598	0.0946707	-0.0857911	0.923944	-0.542666	1	0.447524	0.896481
ENSMUSG00000001089.14	ENSMUSG00000001089	Luzp1	0.829004	0.00155517	0.398607	0.106908	0.199986	1	-0.230411	0.839957
ENSMUSG00000001095.5	ENSMUSG00000001095	Slc13a2	-4.43152	2.29412e-09	-4.45869	2.56255e-13	-0.0431017	1	-0.0702682	1
ENSMUSG00000001098.15	ENSMUSG00000001098	Kctd10	0.467309	0.0784317	0.275255	0.265194	0.0888014	1	-0.103253	1
ENSMUSG00000001100.10	ENSMUSG00000001100	Poldip2	0.363115	0.0424647	0.185625	0.285168	0.0481783	1	-0.129311	0.888631
ENSMUSG00000001103.7	ENSMUSG00000001103	Sebox	-0.478191	0.793731	-1.99013	0.111266	1.00981	1	-0.502125	1
ENSMUSG00000001105.15	ENSMUSG00000001105	Ift20	-0.309796	0.173905	-0.433774	0.0137557	0.0615373	1	-0.0624413	1
ENSMUSG00000001119.7	ENSMUSG00000001119	Col6a1	0.976531	0.0057236	0.937932	0.00104413	-0.180326	1	-0.218926	0.950308
ENSMUSG00000001120.15	ENSMUSG00000001120	Pcbp3	0.386457	0.68966	0.176935	0.858664	-0.135438	1	-0.344961	0.998186
ENSMUSG00000001123.15	ENSMUSG00000001123	Lgals9	-0.270653	0.398628	-0.572384	0.0139293	0.0769139	1	-0.224817	0.853264
ENSMUSG00000001127.12	ENSMUSG00000001127	Araf	-0.0585227	0.842726	-0.339089	0.0701238	0.0931614	1	-0.187404	0.815115
ENSMUSG00000001128.7	ENSMUSG00000001128	Cfp	-0.395282	0.232783	-0.0573105	0.893123	-0.203281	1	0.134691	1
ENSMUSG00000001131.11	ENSMUSG00000001131	Timp1	4.60612	3.46413e-08	3.19866	5.40173e-10	-0.364247	1	-1.77171	0.297438
ENSMUSG00000001134.9	ENSMUSG00000001134	Uxt	-0.163382	0.639714	0.292428	0.28476	-0.182143	1	0.273666	0.763947
ENSMUSG00000001138.13	ENSMUSG00000001138	Cnnm3	-0.339426	0.298234	-0.853007	0.000138502	0.521743	1	0.00816171	1
ENSMUSG00000001143.13	ENSMUSG00000001143	Lman2l	-0.421323	0.159956	-0.545457	0.0193582	-0.0193309	1	-0.143465	0.982581
ENSMUSG00000001150.7	ENSMUSG00000001150	Mcm3ap	-0.821424	0.0318573	-0.394941	0.294	-0.00643562	1	0.420047	0.699597
ENSMUSG00000001151.10	ENSMUSG00000001151	Pcnt	-0.538732	0.25182	-0.307626	0.507284	0.0282488	1	0.259355	0.946613
ENSMUSG00000001155.13	ENSMUSG00000001155	Ftcd	-1.09274	4.40437e-11	-0.66309	3.70019e-06	-0.163371	1	0.266283	0.534574
ENSMUSG00000001156.9	ENSMUSG00000001156	Mxd1	-0.405803	0.475573	0.145957	0.820621	-0.635661	1	-0.0839009	1
ENSMUSG00000001157.13	ENSMUSG00000001157	Gmcl1	0.0467302	0.922678	-0.0227289	0.964477	0.104109	1	0.0346495	1
ENSMUSG00000001158.13	ENSMUSG00000001158	Snrnp27	-0.00408822	0.994038	0.285443	0.362838	-0.133151	1	0.15638	0.983754
ENSMUSG00000001166.17	ENSMUSG00000001166	Oas1c	-0.358175	0.782766	-0.932839	0.335783	-0.187258	1	-0.761921	0.863953
ENSMUSG00000001168.16	ENSMUSG00000001168	Oas1h	NA	NA	NA	NA	NA	NA	NA	NA
ENSMUSG00000001173.15	ENSMUSG00000001173	Ocrl	-0.314393	0.347081	0.0426074	0.919346	-0.0125094	1	0.344491	0.671132
ENSMUSG00000001175.16	ENSMUSG00000001175	Calm1	0.194868	0.627209	-0.276364	0.405255	0.238139	1	-0.233093	0.891544
ENSMUSG00000001211.15	ENSMUSG00000001211	Agpat3	0.419656	0.0627683	0.319714	0.109274	0.134938	1	0.0349959	1
ENSMUSG00000001225.12	ENSMUSG00000001225	Slc26a3	2.09522	NA	-2.22673	NA	1.57682	1	-2.74516	0.926617
ENSMUSG00000001227.12	ENSMUSG00000001227	Sema6b	-0.0877823	0.87479	-0.293873	0.471822	0.225977	1	0.0198873	1
ENSMUSG00000001228.14	ENSMUSG00000001228	Uhrf1	3.161	1.41002e-08	1.89965	2.21407e-05	-0.193824	1	-1.45517	0.131725
ENSMUSG00000001229.9	ENSMUSG00000001229	Dpp9	0.00975808	0.985924	-0.535336	0.0842922	0.206665	1	-0.338429	0.768584
ENSMUSG00000001240.13	ENSMUSG00000001240	Ramp2	0.155037	0.637141	0.234612	0.375088	-0.0129765	1	0.0665988	1
ENSMUSG00000001247.16	ENSMUSG00000001247	Lsr	-0.24862	0.260253	-0.417263	0.0117152	-0.00673586	1	-0.175379	0.818481
ENSMUSG00000001248.15	ENSMUSG00000001248	Gramd1a	-0.17292	0.755165	0.298129	0.51717	0.0478719	1	0.518921	0.63405
ENSMUSG00000001249.14	ENSMUSG00000001249	Hpn	-0.949967	0.00200167	-0.519514	0.0701932	-0.156727	1	0.273727	0.831667
ENSMUSG00000001260.10	ENSMUSG00000001260	Gabrg1	NA	NA	NA	NA	NA	NA	NA	NA
ENSMUSG00000001270.9	ENSMUSG00000001270	Ckb	0.770217	0.0239446	0.545776	0.0681662	0.140413	1	-0.0840282	1
ENSMUSG00000001280.13	ENSMUSG00000001280	Sp1	-0.0873114	0.857453	-0.350091	0.312654	0.141668	1	-0.121112	1
ENSMUSG00000001281.10	ENSMUSG00000001281	Itgb7	-0.919686	0.262048	0.0112818	0.993348	-0.819354	1	0.111616	1
ENSMUSG00000001285.12	ENSMUSG00000001285	Myg1	-0.456148	0.0305572	-0.139963	0.542644	-0.254035	1	0.0621495	1
ENSMUSG00000001288.15	ENSMUSG00000001288	Rarg	1.02405	7.53287e-06	0.73473	7.35596e-05	-0.0163882	1	-0.305707	0.649063
ENSMUSG00000001289.12	ENSMUSG00000001289	Pfdn5	-0.561316	0.151096	0.00306974	0.996723	-0.243545	1	0.320841	0.820242
ENSMUSG00000001300.16	ENSMUSG00000001300	Efnb2	0.408498	0.54307	0.47395	0.394179	-0.40013	1	-0.334678	0.949147
ENSMUSG00000001305.5	ENSMUSG00000001305	Rrp15	0.7594	0.000157969	0.557261	0.000739078	0.0359604	1	-0.166179	0.875446
ENSMUSG00000001313.12	ENSMUSG00000001313	Rnd2	0.149061	0.671952	-0.0241118	0.954638	0.125795	1	-0.0473772	1
ENSMUSG00000001323.17	ENSMUSG00000001323	Srr	-0.222298	0.284469	-0.298951	0.0697008	0.0706508	1	-0.00600216	1
ENSMUSG00000001333.9	ENSMUSG00000001333	Sync	3.0962	0.269518	1.68663	0.496541	-0.548475	1	-1.95808	0.87569
ENSMUSG00000001334.9	ENSMUSG00000001334	Fndc5	2.46628	0.000213586	1.22166	0.0100811	-0.0274956	1	-1.27211	0.34528
ENSMUSG00000001348.15	ENSMUSG00000001348	Acp5	-0.373462	0.038361	-0.021557	0.936081	-0.144322	1	0.207583	0.669914
ENSMUSG00000001349.5	ENSMUSG00000001349	Cnn1	3.70767	0.148252	1.14719	0.646041	1.07292	1	-1.48759	0.948401
ENSMUSG00000001366.14	ENSMUSG00000001366	Fbxo9	-0.546942	0.101942	-0.859308	0.000628025	0.0949176	1	-0.217448	0.914936
ENSMUSG00000001376.17	ENSMUSG00000001376	Vps50	-0.504195	0.188909	0.327381	0.36273	-0.0657415	1	0.765835	0.175341
ENSMUSG00000001380.7	ENSMUSG00000001380	Hars	0.0339891	0.933509	0.122452	0.715722	-0.0766967	1	0.0117662	1
ENSMUSG00000001383.9	ENSMUSG00000001383	Zmat2	-0.558643	0.0664398	-0.320338	0.26945	-0.135835	1	0.10247	1
ENSMUSG00000001403.13	ENSMUSG00000001403	Ube2c	4.25137	1.46786e-15	2.0928	3.46359e-07	0.104822	1	-2.05375	0.00815903
ENSMUSG00000001415.10	ENSMUSG00000001415	Smg5	0.164513	0.743828	0.317129	0.428466	-0.125221	1	0.0273946	1
ENSMUSG00000001416.13	ENSMUSG00000001416	Cct3	-0.398885	0.467979	0.515828	0.25629	-0.319855	1	0.594859	0.605849
ENSMUSG00000001418.13	ENSMUSG00000001418	Glmp	0.0314656	0.929326	0.350919	0.101694	-0.0877065	1	0.231747	0.767716
ENSMUSG00000001419.17	ENSMUSG00000001419	Mef2d	0.152036	0.685707	0.340049	0.230867	-0.0639082	1	0.124105	1
ENSMUSG00000001420.13	ENSMUSG00000001420	Tmem79	-0.572436	0.386393	-1.00463	0.0449067	0.462421	1	0.0302309	1
ENSMUSG00000001424.14	ENSMUSG00000001424	Snd1	2.00416	2.51279e-05	0.831127	0.072404	0.790322	1	-0.382708	0.886408
ENSMUSG00000001435.15	ENSMUSG00000001435	Col18a1	-0.299344	0.331003	-0.434042	0.0737825	0.069053	1	-0.0656442	1
ENSMUSG00000001436.15	ENSMUSG00000001436	Slc19a1	0.456808	0.0920546	0.808338	2.77556e-05	-0.110618	1	0.240913	0.80379
ENSMUSG00000001440.5	ENSMUSG00000001440	Kpnb1	0.959275	0.0108771	0.885347	0.00465657	-0.15244	1	-0.226368	0.95428
ENSMUSG00000001441.13	ENSMUSG00000001441	Npepps	0.216344	0.620286	0.0879138	0.85539	0.379932	1	0.251503	0.896781
ENSMUSG00000001444.2	ENSMUSG00000001444	Tbx21	0.734054	0.527709	-0.611746	0.50868	-0.373362	1	-1.71916	0.324725
ENSMUSG00000001445.10	ENSMUSG00000001445	Mrpl10	-0.188823	0.297569	-0.156673	0.334571	0.0294926	1	0.0616426	1
ENSMUSG00000001467.5	ENSMUSG00000001467	Cyp51	0.129762	0.707227	-0.348533	0.167921	0.0103056	1	-0.46799	0.354934
ENSMUSG00000001472.17	ENSMUSG00000001472	Tcf25	0.445495	0.307247	0.63234	0.0662746	-0.444449	1	-0.257604	0.922183
ENSMUSG00000001473.7	ENSMUSG00000001473	Tubb6	2.37899	3.52392e-21	2.29933	2.50616e-30	0.114009	1	0.0343455	1
ENSMUSG00000001482.15	ENSMUSG00000001482	Def8	0.295513	0.211061	0.00264534	0.994556	0.168806	1	-0.124062	0.960656
ENSMUSG00000001493.9	ENSMUSG00000001493	Meox1	1.35028	0.291131	0.159147	0.91897	0.259146	1	-0.931987	0.849574
ENSMUSG00000001494.6	ENSMUSG00000001494	Sost	0.650036	NA	-0.741756	NA	-0.31201	1	-1.70383	1
ENSMUSG00000001496.15	ENSMUSG00000001496	Nkx2-1	-2.74493	NA	-1.50888	NA	-0.278906	1	0.957226	1
ENSMUSG00000001497.18	ENSMUSG00000001497	Pax9	NA	NA	NA	NA	NA	NA	NA	NA
ENSMUSG00000001504.10	ENSMUSG00000001504	Irx2	NA	NA	NA	NA	NA	NA	NA	NA
ENSMUSG00000001506.10	ENSMUSG00000001506	Col1a1	2.1803	4.14749e-06	2.40786	2.10761e-10	-0.370135	1	-0.142582	1
ENSMUSG00000001507.16	ENSMUSG00000001507	Itga3	0.577402	0.0554741	0.787632	0.000505878	0.0531188	1	0.263348	0.813291
ENSMUSG00000001508.15	ENSMUSG00000001508	Sgca	0	NA	-2.18071	NA	0	1	-1.05312	1
ENSMUSG00000001510.8	ENSMUSG00000001510	Dlx3	NA	NA	NA	NA	NA	NA	NA	NA
ENSMUSG00000001517.14	ENSMUSG00000001517	Foxm1	2.97457	7.06539e-07	2.11969	9.66972e-06	0.573473	1	-0.281411	1
ENSMUSG00000001518.12	ENSMUSG00000001518	Itfg2	-0.415678	0.624009	-0.1748	0.852154	-0.422067	1	-0.181188	1
ENSMUSG00000001520.12	ENSMUSG00000001520	Nrip2	6.58095	6.38162e-07	4.97933	4.30896e-11	-0.14653	1	-1.74817	0.687648
ENSMUSG00000001521.12	ENSMUSG00000001521	Tulp3	0.635836	0.119688	0.988324	0.000530831	-0.472977	1	-0.120489	1
ENSMUSG00000001524.14	ENSMUSG00000001524	Gtf2h4	-0.740796	0.0880333	-0.280392	0.543368	-0.321362	1	0.139041	1
ENSMUSG00000001525.10	ENSMUSG00000001525	Tubb5	0.617016	0.00043559	0.285394	0.0898224	0.0824765	1	-0.249145	0.576541
ENSMUSG00000001542.7	ENSMUSG00000001542	Ell2	-0.0584047	0.919332	-0.527257	0.141772	0.514348	1	0.0454965	1
ENSMUSG00000001552.14	ENSMUSG00000001552	Jup	0.123462	0.686102	-0.0749037	0.813304	0.106735	1	-0.0916304	1
ENSMUSG00000001555.10	ENSMUSG00000001555	Fkbp10	1.04747	0.034997	1.27013	0.000669388	-0.820841	1	-0.598185	0.649123
ENSMUSG00000001558.5	ENSMUSG00000001558	Klhl10	1.46301	NA	-2.49414	NA	1.56394	1	-2.39322	0.939056
ENSMUSG00000001566.9	ENSMUSG00000001566	Mnx1	NA	NA	NA	NA	NA	NA	NA	NA
ENSMUSG00000001569.10	ENSMUSG00000001569	Nom1	0.141935	0.84013	-0.265963	0.656584	0.344037	1	-0.0638599	1
ENSMUSG00000001576.15	ENSMUSG00000001576	Ergic1	-0.123851	0.572831	0.0459066	0.852971	0.114235	1	0.283993	0.437832
ENSMUSG00000001583.13	ENSMUSG00000001583	Tnk1	1.99032	0.320672	0.386752	0.867762	0.840608	1	-0.762963	1
ENSMUSG00000001588.12	ENSMUSG00000001588	Acap1	-0.52779	0.480818	0.470991	0.486584	-0.158012	1	0.840771	0.574898
ENSMUSG00000001604.14	ENSMUSG00000001604	Tcea3	-0.793578	0.00664507	-0.766064	0.00141423	0.0723509	1	0.0998643	1
ENSMUSG00000001622.15	ENSMUSG00000001622	Csn3	2.67491	NA	-0.425302	NA	3.01804	1	-0.0821776	1
ENSMUSG00000001627.12	ENSMUSG00000001627	Ifrd1	-0.405688	0.576994	1.19069	0.0168205	-0.223085	1	1.37329	0.124767
ENSMUSG00000001630.13	ENSMUSG00000001630	Stk38l	-0.314948	0.532922	-0.488481	0.224624	-0.0320479	1	-0.205581	0.988638
ENSMUSG00000001632.16	ENSMUSG00000001632	Brpf1	-0.525473	0.267027	0.0337423	0.959706	-0.150679	1	0.408537	0.778715
ENSMUSG00000001642.18	ENSMUSG00000001642	Akr1b3	0.509789	0.254342	1.19212	0.00012932	-0.270934	1	0.411399	0.748908
ENSMUSG00000001655.6	ENSMUSG00000001655	Hoxc13	NA	NA	NA	NA	NA	NA	NA	NA
ENSMUSG00000001656.3	ENSMUSG00000001656	Hoxc11	NA	NA	NA	NA	NA	NA	NA	NA
ENSMUSG00000001657.7	ENSMUSG00000001657	Hoxc8	-0.278644	NA	-3.4508	NA	1.15175	1	-2.02033	1
ENSMUSG00000001661.5	ENSMUSG00000001661	Hoxc6	-0.95497	NA	-2.07823	NA	0.706372	1	-0.416851	1
ENSMUSG00000001663.10	ENSMUSG00000001663	Gstt1	-1.10291	3.40512e-06	-0.983878	5.14415e-07	0.0346849	1	0.153714	0.955207
ENSMUSG00000001665.11	ENSMUSG00000001665	Gstt3	-1.28004	0.00188706	-1.24951	0.00020268	-0.126947	1	-0.0964198	1
ENSMUSG00000001666.8	ENSMUSG00000001666	Ddt	-0.402997	0.185762	-0.365484	0.16914	-0.12026	1	-0.0827472	1
ENSMUSG00000001670.13	ENSMUSG00000001670	Tat	-0.869183	0.0682548	0.0243368	0.97383	-0.200513	1	0.693008	0.481819
ENSMUSG00000001672.14	ENSMUSG00000001672	Marveld3	0.626726	0.429488	1.75905	0.0011105	-0.283086	1	0.849237	0.639237
ENSMUSG00000001674.11	ENSMUSG00000001674	Ddx18	0.501936	0.364328	0.273284	0.628977	-0.0936873	1	-0.322339	0.922183
ENSMUSG00000001687.15	ENSMUSG00000001687	Ubl3	0.481854	0.23481	-0.177727	0.693285	0.269482	1	-0.3901	0.728812
ENSMUSG00000001700.10	ENSMUSG00000001700	Gramd3	-0.282403	0.10442	-0.375635	0.00502738	-0.0491478	1	-0.142379	0.82726
ENSMUSG00000001707.8	ENSMUSG00000001707	Eef1e1	0.931753	0.00685508	1.1262	2.76031e-05	-0.173638	1	0.0208108	1
ENSMUSG00000001729.14	ENSMUSG00000001729	Akt1	0.498861	0.0733991	0.126092	0.702608	0.0730683	1	-0.299701	0.696064
ENSMUSG00000001739.14	ENSMUSG00000001739	Cldn15	0.258256	0.833143	1.90173	0.00775198	-1.60202	1	0.0414577	1
ENSMUSG00000001741.12	ENSMUSG00000001741	Il16	-0.322196	0.556726	0.0997682	0.87242	-0.0615194	1	0.360445	0.857701
ENSMUSG00000001750.16	ENSMUSG00000001750	Tcirg1	-0.660243	0.0692969	0.337085	0.344754	-0.0938499	1	0.903478	0.0683271
ENSMUSG00000001751.9	ENSMUSG00000001751	Naglu	-0.0497323	0.829736	-0.205289	0.192939	0.0867668	1	-0.0687896	1
ENSMUSG00000001755.12	ENSMUSG00000001755	Coasy	0.333904	0.104027	-0.139579	0.515277	0.124224	1	-0.349259	0.332311
ENSMUSG00000001761.7	ENSMUSG00000001761	Smo	0.589226	0.151566	0.64007	0.0534945	-0.15506	1	-0.104216	1
ENSMUSG00000001763.14	ENSMUSG00000001763	Tspan33	-1.46836	2.38609e-05	-1.45948	2.26443e-07	0.0886818	1	0.0975697	1
ENSMUSG00000001767.5	ENSMUSG00000001767	Crnkl1	-0.300811	0.22432	-0.0322182	0.920953	-0.0415797	1	0.227013	0.75502
ENSMUSG00000001768.16	ENSMUSG00000001768	Rin2	0.115366	0.766725	-0.455023	0.0780232	0.0976071	1	-0.472782	0.419982
ENSMUSG00000001773.14	ENSMUSG00000001773	Folh1	2.46736	NA	3.30318	NA	-0.47233	NA	0.363317	NA
ENSMUSG00000001774.8	ENSMUSG00000001774	Chordc1	1.0934	0.0213973	0.63155	0.157205	0.00328191	1	-0.458563	0.7767
ENSMUSG00000001783.3	ENSMUSG00000001783	Rtcb	0.422343	0.00231633	0.109497	0.477875	0.0527898	1	-0.260056	0.329665
ENSMUSG00000001785.13	ENSMUSG00000001785	Pwp1	0.597694	0.0141401	0.279896	0.235899	0.172587	1	-0.145211	0.955431
ENSMUSG00000001786.14	ENSMUSG00000001786	Fbxo7	-0.137591	0.562732	-0.142957	0.49155	-0.136919	1	-0.142285	0.891594
ENSMUSG00000001794.13	ENSMUSG00000001794	Capns1	0.0610085	0.833922	0.179806	0.410186	0.00383633	1	0.122634	0.955954
ENSMUSG00000001802.16	ENSMUSG00000001802	Lrp3	-0.123115	0.688519	-0.244562	0.300612	-0.0373181	1	-0.158764	0.923297
ENSMUSG00000001804.9	ENSMUSG00000001804	Dsg4	NA	NA	NA	NA	NA	NA	NA	NA
ENSMUSG00000001815.15	ENSMUSG00000001815	Evx2	NA	NA	NA	NA	NA	NA	NA	NA
ENSMUSG00000001819.4	ENSMUSG00000001819	Hoxd13	NA	NA	NA	NA	NA	NA	NA	NA
ENSMUSG00000001823.5	ENSMUSG00000001823	Hoxd12	NA	NA	NA	NA	NA	NA	NA	NA
ENSMUSG00000001827.12	ENSMUSG00000001827	Folr1	2.82648	0.148435	1.99562	0.178358	-0.837696	1	-1.66857	0.808726
ENSMUSG00000001829.17	ENSMUSG00000001829	Clpb	0.342441	0.0322864	0.301084	0.0247089	0.046213	1	0.00485653	1
ENSMUSG00000001833.17	ENSMUSG00000001833	2024-09-07	0.5028	0.241181	0.105577	0.84323	-0.0092154	1	-0.406438	0.736083
ENSMUSG00000001844.10	ENSMUSG00000001844	Zdhhc4	0.0475877	0.856454	-0.122533	0.552581	0.133153	1	-0.0369676	1
ENSMUSG00000001847.14	ENSMUSG00000001847	Rac1	0.244576	0.181143	-0.0190433	0.940788	0.130775	1	-0.132844	0.864497
ENSMUSG00000001855.15	ENSMUSG00000001855	Nup214	-1.09307	0.0531397	-0.186331	0.796545	-0.360715	1	0.546026	0.762565
ENSMUSG00000001864.13	ENSMUSG00000001864	Aif1l	0.161556	0.940108	-2.30003	0.0642939	0.703883	1	-1.7577	0.652942
ENSMUSG00000001865.2	ENSMUSG00000001865	Cpa3	0.197487	NA	0.256386	NA	-1.72551	NA	-1.66664	NA
ENSMUSG00000001870.16	ENSMUSG00000001870	Ltbp1	0.929043	0.190006	1.86422	0.000217404	-0.941446	1	-0.00627445	1
ENSMUSG00000001891.16	ENSMUSG00000001891	Ugp2	-0.0729792	0.85479	0.712574	0.00180262	-0.246629	1	0.538924	0.279308
ENSMUSG00000001901.15	ENSMUSG00000001901	Kcnh6	NA	NA	NA	NA	NA	NA	NA	NA
ENSMUSG00000001909.16	ENSMUSG00000001909	Trmt1	-0.962918	0.0374328	0.538416	0.221754	-0.564403	1	0.936931	0.213319
ENSMUSG00000001910.5	ENSMUSG00000001910	Nacc1	0.516648	0.0281058	0.0658073	0.83542	0.187667	1	-0.263174	0.692267
ENSMUSG00000001911.16	ENSMUSG00000001911	Nfix	-2.07925	NA	0.114374	NA	-1.32411	NA	0.869518	NA
ENSMUSG00000001918.17	ENSMUSG00000001918	Slc1a5	-0.511107	0.347033	1.97382	1.93001e-08	-0.763743	1	1.72119	0.00291916
ENSMUSG00000001924.15	ENSMUSG00000001924	Uba1	0.00547723	0.991536	-0.341328	0.253887	0.0489193	1	-0.297886	0.770924
ENSMUSG00000001930.17	ENSMUSG00000001930	Vwf	-1.01663	0.258994	0.0792725	0.949219	-0.220199	1	0.875708	0.718017
ENSMUSG00000001942.8	ENSMUSG00000001942	Siae	1.18188	0.000308427	0.80091	0.00496116	0.101386	1	-0.279584	0.858534
ENSMUSG00000001943.8	ENSMUSG00000001943	Vsig2	-1.50874	0.275075	0.768234	0.592478	-0.680591	1	1.59638	0.609523
ENSMUSG00000001946.14	ENSMUSG00000001946	Esam	0.174576	0.62683	0.0341626	0.93633	0.116155	1	-0.0242583	1
ENSMUSG00000001948.10	ENSMUSG00000001948	Spa17	0.695682	0.267724	1.9241	4.06564e-06	-0.565842	1	0.662578	0.673157
ENSMUSG00000001962.8	ENSMUSG00000001962	Fam50a	0.191721	0.359247	0.54895	8.99606e-05	-0.0678107	1	0.289419	0.443302
ENSMUSG00000001964.14	ENSMUSG00000001964	Emd	0.276114	0.205919	0.0640276	0.805549	0.078017	1	-0.134069	0.922183
ENSMUSG00000001983.7	ENSMUSG00000001983	Taco1	0.675572	0.1115	-0.119088	0.824546	0.186722	1	-0.607939	0.47914
ENSMUSG00000001985.9	ENSMUSG00000001985	Grik3	-0.57019	NA	1.29186	NA	-0.283143	1	0	1
ENSMUSG00000001986.16	ENSMUSG00000001986	Gria3	0.973022	0.196771	1.86594	0.000543194	-0.385725	1	0.507196	0.896188
ENSMUSG00000001988.9	ENSMUSG00000001988	Npas1	NA	NA	NA	NA	NA	NA	NA	NA
ENSMUSG00000001995.9	ENSMUSG00000001995	Sipa1l2	0.437717	0.399594	0.188513	0.738769	0.0848697	1	-0.164334	1
ENSMUSG00000001998.15	ENSMUSG00000001998	Ap4e1	-0.358198	0.668743	0.0697727	0.943443	-0.135537	1	0.292435	1
ENSMUSG00000001999.15	ENSMUSG00000001999	Blvra	-0.217626	0.493469	0.0667648	0.855456	-0.125091	1	0.1593	0.950357
ENSMUSG00000002006.12	ENSMUSG00000002006	Pdzd4	0.997418	0.413896	0.730787	0.522193	1.06943	1	0.8028	0.884987
ENSMUSG00000002007.5	ENSMUSG00000002007	Srpk3	2.03936	0.380953	0.359466	0.889942	-0.648591	1	-2.3285	0.683719
ENSMUSG00000002010.17	ENSMUSG00000002010	Idh3g	-0.0483596	0.831765	-0.103671	0.577189	0.0493685	1	-0.00594269	1
ENSMUSG00000002012.13	ENSMUSG00000002012	Pnck	-1.82733	0.347527	0.797191	0.718171	-0.116314	1	2.50822	0.520487
ENSMUSG00000002014.12	ENSMUSG00000002014	Ssr4	-0.332012	0.247863	-0.109068	0.740854	-0.0399409	1	0.183003	0.903736
ENSMUSG00000002015.5	ENSMUSG00000002015	Bcap31	-0.248458	0.266901	-0.300394	0.100202	-0.0047214	1	-0.0566575	1
ENSMUSG00000002017.10	ENSMUSG00000002017	Fam98a	0.452059	0.148872	0.357732	0.198717	-0.0655915	1	-0.159918	0.970141
ENSMUSG00000002020.15	ENSMUSG00000002020	Ltbp2	2.12044	0.00696417	1.23228	0.0567265	0.702628	1	-0.185529	1
ENSMUSG00000002028.13	ENSMUSG00000002028	Kmt2a	-1.38228	1.11186e-05	-0.0779223	0.871115	-0.0866412	1	1.21772	0.00323908
ENSMUSG00000002031.13	ENSMUSG00000002031	Ift46	-0.512275	0.105885	-0.122739	0.748971	-0.283273	1	0.106263	1
ENSMUSG00000002032.17	ENSMUSG00000002032	Tmem25	-2.49785	2.3959e-09	-1.06827	0.00596148	-0.256256	1	1.17332	0.0847154
ENSMUSG00000002033.14	ENSMUSG00000002033	Cd3g	-0.0566047	0.954387	-0.609592	0.3508	-0.372148	1	-0.925135	0.543614
ENSMUSG00000002043.17	ENSMUSG00000002043	Trappc6a	0.0957916	0.843739	0.602216	0.0461573	-0.210814	1	0.29561	0.832324
ENSMUSG00000002052.6	ENSMUSG00000002052	Supt6	-0.0455291	0.847909	-0.131375	0.465739	0.110497	1	0.0246513	1
ENSMUSG00000002055.9	ENSMUSG00000002055	Spag5	2.36042	0.00234743	2.59339	2.0488e-05	0.0744144	1	0.307383	1
ENSMUSG00000002057.4	ENSMUSG00000002057	Foxn1	NA	NA	NA	NA	NA	NA	NA	NA
ENSMUSG00000002058.13	ENSMUSG00000002058	Unc119	0.673858	0.0749402	0.601804	0.0600857	-0.0691215	1	-0.141175	1
ENSMUSG00000002059.18	ENSMUSG00000002059	Rab34	0.603739	0.248063	0.567863	0.208182	-0.103487	1	-0.139363	1
ENSMUSG00000002064.10	ENSMUSG00000002064	Sdf2	-0.18747	0.403837	-0.0550405	0.834669	-0.154098	1	-0.0216677	1
ENSMUSG00000002068.16	ENSMUSG00000002068	Ccne1	1.71733	0.00538555	1.79284	0.000239479	-0.107095	1	-0.0315859	1
ENSMUSG00000002076.12	ENSMUSG00000002076	Hsf2bp	-0.18919	0.908497	-0.40303	0.777829	0.0243273	1	-0.189511	1
ENSMUSG00000002083.13	ENSMUSG00000002083	Bbc3	-0.158094	0.765591	-1.11373	0.000281328	0.24002	1	-0.71562	0.326671
ENSMUSG00000002100.15	ENSMUSG00000002100	Mybpc3	-1.79247	NA	3.13678	0.166258	-1.56874	1	3.36051	0.549306
ENSMUSG00000002102.15	ENSMUSG00000002102	Psmc3	-0.982543	0.0140524	-0.344356	0.41551	-0.086784	1	0.551404	0.559028
ENSMUSG00000002103.16	ENSMUSG00000002103	Acp2	0.183744	0.679341	0.442813	0.179588	-0.447669	1	-0.188599	0.970883
ENSMUSG00000002104.11	ENSMUSG00000002104	Rapsn	1.41694	0.65213	0.251716	0.946322	2.28929	1	1.12408	1
ENSMUSG00000002105.15	ENSMUSG00000002105	Slc39a13	-0.458054	0.285995	0.29645	0.46857	-0.357479	1	0.397025	0.743096
ENSMUSG00000002107.18	ENSMUSG00000002107	Celf2	-0.0979901	0.913001	-0.160214	0.846749	-0.127699	1	-0.189922	1
ENSMUSG00000002108.10	ENSMUSG00000002108	Nr1h3	-0.209232	0.260265	-0.312527	0.0287449	0.063662	1	-0.039633	1
ENSMUSG00000002109.14	ENSMUSG00000002109	Ddb2	-0.857313	0.0869595	0.0441838	0.952415	-0.26387	1	0.637627	0.581828
ENSMUSG00000002111.8	ENSMUSG00000002111	Spi1	0.423844	0.424001	0.507181	0.248832	-0.155446	1	-0.0721091	1
ENSMUSG00000002129.11	ENSMUSG00000002129	Sf3a1	0.17627	0.532944	0.164595	0.516898	0.0769842	1	0.0653097	1
ENSMUSG00000002147.18	ENSMUSG00000002147	Stat6	-0.187098	0.545794	-0.478113	0.0278041	0.271245	1	-0.0197705	1
ENSMUSG00000002190.13	ENSMUSG00000002190	Clgn	0	NA	1.93538	NA	-2.31832	1	0	1
ENSMUSG00000002204.9	ENSMUSG00000002204	Napsa	1.69873	0.0642433	1.19253	0.124432	-0.357795	1	-0.863999	0.773903
ENSMUSG00000002205.16	ENSMUSG00000002205	Vrk3	0.298478	0.115683	0.0505451	0.834528	0.0225157	1	-0.225417	0.622403
ENSMUSG00000002210.11	ENSMUSG00000002210	Smg9	-0.380179	0.433528	-0.412472	0.320205	0.0322982	1	5.57114e-06	1
ENSMUSG00000002221.11	ENSMUSG00000002221	Paxip1	-0.324972	0.490825	-0.333764	0.414796	0.185159	1	0.176367	1
ENSMUSG00000002222.14	ENSMUSG00000002222	Rmnd5a	-0.144187	0.664878	-0.589835	0.00593131	0.225002	1	-0.220646	0.835807
ENSMUSG00000002227.15	ENSMUSG00000002227	Mov10	-0.068972	0.864431	-0.268947	0.354506	0.021521	1	-0.178454	0.941893
ENSMUSG00000002228.7	ENSMUSG00000002228	Ppm1j	-2.05806	0.183879	-0.207805	0.919511	-1.0515	1	0.798762	0.964816
ENSMUSG00000002233.13	ENSMUSG00000002233	Rhoc	1.86794	1.49105e-08	1.53049	1.92162e-08	-0.095855	1	-0.433313	0.671348
ENSMUSG00000002240.12	ENSMUSG00000002240	Prr27	NA	NA	NA	NA	NA	NA	NA	NA
ENSMUSG00000002249.21	ENSMUSG00000002249	Tead3	-1.38323	0.0010337	-0.321863	0.507878	-0.124751	1	0.936615	0.192966
ENSMUSG00000002250.16	ENSMUSG00000002250	Ppard	-0.369626	0.492476	-1.03269	0.00451408	0.0658034	1	-0.59726	0.578218
ENSMUSG00000002257.8	ENSMUSG00000002257	Def6	0.0102679	0.995821	1.72466	0.0439903	-1.60341	1	0.11098	1
ENSMUSG00000002265.17	ENSMUSG00000002265	Peg3	-2.52606	1.56581e-05	-0.54199	0.417559	-0.0473398	1	1.93673	0.0215079
ENSMUSG00000002266.17	ENSMUSG00000002266	Zim1	-0.459851	NA	0.202362	0.965237	-4.03037	1	-3.36821	0.726197
ENSMUSG00000002274.13	ENSMUSG00000002274	Metrn	0.213368	0.738812	-0.74072	0.0811749	0.211244	1	-0.742844	0.468438
ENSMUSG00000002279.19	ENSMUSG00000002279	Lmf1	-0.842687	7.5909e-07	-0.639945	7.644e-06	0.0260326	1	0.228774	0.648631
ENSMUSG00000002280.11	ENSMUSG00000002280	Narfl	-0.310642	0.144633	-0.258661	0.162831	0.0906892	1	0.14267	0.899807
ENSMUSG00000002289.16	ENSMUSG00000002289	Angptl4	-0.196064	0.812275	0.291661	0.693599	-0.281709	1	0.206017	1
ENSMUSG00000002297.16	ENSMUSG00000002297	Dbf4	1.37672	7.94305e-06	1.49056	5.44552e-10	0.0166212	1	0.130462	1
ENSMUSG00000002307.16	ENSMUSG00000002307	Daxx	-0.00139034	0.99785	-0.564989	0.0489079	0.0781264	1	-0.485472	0.503944
ENSMUSG00000002308.16	ENSMUSG00000002308	Cd320	0.196516	0.57434	-0.0820555	0.82308	-0.0229449	1	-0.301516	0.730278
ENSMUSG00000002319.16	ENSMUSG00000002319	Ipo4	-0.102786	0.856795	0.839916	0.0131452	-0.4022	1	0.540503	0.578025
ENSMUSG00000002320.15	ENSMUSG00000002320	Tm9sf1	-0.18185	0.588433	-0.432626	0.0744387	0.154836	1	-0.0959402	1
ENSMUSG00000002324.8	ENSMUSG00000002324	Rec8	-1.46811	0.063933	-2.20468	0.000219621	-0.267185	1	-1.00376	0.589921
ENSMUSG00000002325.15	ENSMUSG00000002325	Irf9	-0.707044	0.019312	-0.636592	0.0113392	-0.289276	1	-0.218825	0.896781
ENSMUSG00000002326.6	ENSMUSG00000002326	Gmpr2	-0.165788	0.567576	-0.197321	0.418909	0.0587359	1	0.0272034	1
ENSMUSG00000002329.7	ENSMUSG00000002329	Mdp1	-0.127633	0.733688	-0.0216261	0.962166	0.0945057	1	0.200513	0.906032
ENSMUSG00000002332.16	ENSMUSG00000002332	Dhrs1	-0.865096	0.00024059	-0.817408	2.23648e-05	0.102452	1	0.150142	0.952293
ENSMUSG00000002341.8	ENSMUSG00000002341	Ncan	NA	NA	NA	NA	NA	NA	NA	NA
ENSMUSG00000002342.17	ENSMUSG00000002342	Tmem161a	0.141681	0.616421	0.140565	0.580529	0.0845431	1	0.0834278	1
ENSMUSG00000002343.11	ENSMUSG00000002343	Armc6	0.384457	0.385984	0.651408	0.0444903	-0.218411	1	0.0485411	1
ENSMUSG00000002345.18	ENSMUSG00000002345	Borcs8	-0.119483	0.656449	-0.121403	0.618179	-0.0106178	1	-0.0125379	1
ENSMUSG00000002346.16	ENSMUSG00000002346	Slc25a42	-0.93801	4.83729e-06	-0.906568	5.94562e-08	0.0415044	1	0.0729473	1
ENSMUSG00000002365.10	ENSMUSG00000002365	Snx9	-0.00927397	0.980465	-0.167965	0.534982	0.112061	1	-0.0466293	1
ENSMUSG00000002372.9	ENSMUSG00000002372	Ranbp3	-0.173579	0.556341	-0.0232011	0.950059	-0.051783	1	0.0985949	1
ENSMUSG00000002379.7	ENSMUSG00000002379	Ndufa11	-0.579238	0.06073	-0.0827174	0.840906	-0.15056	1	0.345962	0.676707
ENSMUSG00000002384.2	ENSMUSG00000002384	Bmp8b	7.85135	2.33588e-09	4.83844	1.40419e-13	-0.0910715	1	-3.10401	0.236976
ENSMUSG00000002393.14	ENSMUSG00000002393	Nr2f6	-0.927948	0.0106736	-0.418948	0.24638	-0.171577	1	0.337423	0.805098
ENSMUSG00000002395.14	ENSMUSG00000002395	Use1	-0.506954	0.141405	-0.0862911	0.846448	-0.069904	1	0.35076	0.714167
ENSMUSG00000002396.8	ENSMUSG00000002396	Ocel1	-0.680374	0.0192597	-0.619035	0.00929318	0.146311	1	0.20765	0.901295
ENSMUSG00000002409.18	ENSMUSG00000002409	Dyrk1b	-0.799084	0.000867194	-0.712585	0.000278549	-0.00995195	1	0.0765463	1
ENSMUSG00000002413.15	ENSMUSG00000002413	Braf	0.169035	0.633791	0.30963	0.255723	-0.126466	1	0.014129	1
ENSMUSG00000002416.13	ENSMUSG00000002416	Ndufb2	-0.853786	0.12992	0.0589517	0.94179	-0.250491	1	0.662248	0.625723
ENSMUSG00000002428.12	ENSMUSG00000002428	Hltf	-0.43233	0.208729	0.396545	0.183936	-0.232073	1	0.596802	0.282802
ENSMUSG00000002455.14	ENSMUSG00000002455	Prpf6	-0.145613	0.727328	-0.508804	0.0750453	0.0627714	1	-0.300419	0.790029
ENSMUSG00000002458.13	ENSMUSG00000002458	Rgs19	0.0643885	0.947535	0.270028	0.739989	-0.466807	1	-0.261167	1
ENSMUSG00000002459.17	ENSMUSG00000002459	Rgs20	-0.268638	NA	0	NA	1.03196	1	0	NA
ENSMUSG00000002475.16	ENSMUSG00000002475	Abhd3	-0.880792	0.000803597	-1.05074	4.32271e-07	0.0836553	1	-0.0862944	1
ENSMUSG00000002477.5	ENSMUSG00000002477	Snrpd1	-0.502403	0.324932	0.470754	0.294074	-0.326706	1	0.646451	0.520725
ENSMUSG00000002486.15	ENSMUSG00000002486	Tchp	-1.27085	0.0187863	0.301398	0.640228	-0.359102	1	1.21315	0.156301
ENSMUSG00000002489.16	ENSMUSG00000002489	Tiam1	1.83475	0.0460671	-1.26161	0.126257	1.1067	1	-1.98966	0.174026
ENSMUSG00000002496.10	ENSMUSG00000002496	Tsc2	-0.349718	0.703563	0.138013	0.891773	-0.191475	1	0.296257	1
ENSMUSG00000002500.15	ENSMUSG00000002500	Rpl3l	-2.1499	0.470928	-1.50727	0.60575	-0.197041	1	0.445614	1
ENSMUSG00000002504.15	ENSMUSG00000002504	Slc9a3r2	-0.11763	0.668228	-0.331127	0.0843302	0.169963	1	-0.0435344	1
ENSMUSG00000002524.17	ENSMUSG00000002524	Puf60	0.0281259	0.882968	0.074937	0.626842	-0.0384553	1	0.0083559	1
ENSMUSG00000002546.17	ENSMUSG00000002546	Golga2	-0.0562825	0.815012	-0.061165	0.787909	-0.000678072	1	-0.0055605	1
ENSMUSG00000002550.16	ENSMUSG00000002550	Uck1	0.0959029	0.801018	-0.151984	0.645969	-0.0575103	1	-0.305397	0.710704
ENSMUSG00000002565.16	ENSMUSG00000002565	Scin	0.0527437	0.989451	1.74745	0.464585	-2.37062	1	-0.675938	1
ENSMUSG00000002578.18	ENSMUSG00000002578	Ikzf4	-0.0301224	0.982229	-1.06084	0.201785	1.16789	1	0.137182	1
ENSMUSG00000002580.7	ENSMUSG00000002580	Mien1	-0.0995865	0.762391	0.0264605	0.943786	-0.0164893	1	0.109558	1
ENSMUSG00000002588.13	ENSMUSG00000002588	Pon1	-0.783015	0.00224579	-1.10371	2.60882e-08	0.128008	1	-0.192688	0.897551
ENSMUSG00000002602.16	ENSMUSG00000002602	Axl	0.937099	0.00102082	0.491093	0.0634169	0.0264583	1	-0.419547	0.541549
ENSMUSG00000002603.15	ENSMUSG00000002603	Tgfb1	0.608042	0.0411747	0.347014	0.208356	0.0886687	1	-0.172359	0.955431
ENSMUSG00000002608.8	ENSMUSG00000002608	Ccdc97	-0.241494	0.314443	-0.285652	0.145495	0.153	1	0.108842	0.983299
ENSMUSG00000002617.14	ENSMUSG00000002617	Zfp40	-0.508351	0.584147	-1.29306	0.0460291	-0.0554022	1	-0.840112	0.695073
ENSMUSG00000002625.10	ENSMUSG00000002625	Akap8l	-2.43219	4.71378e-06	-0.742484	0.182033	-0.307944	1	1.38177	0.113784
ENSMUSG00000002633.4	ENSMUSG00000002633	Shh	-2.78784	0.299156	-0.837176	0.793578	0.391609	1	2.34231	0.766188
ENSMUSG00000002635.11	ENSMUSG00000002635	Pdcd2l	-0.308969	0.12381	-0.149079	0.443964	-0.0943283	1	0.0655618	1
ENSMUSG00000002658.9	ENSMUSG00000002658	Gtf2f1	0.0384761	0.895359	0.0478132	0.862096	0.0375423	1	0.0468795	1
ENSMUSG00000002660.8	ENSMUSG00000002660	Clpp	-0.652567	0.0256183	-0.117472	0.7527	-0.198282	1	0.336814	0.675757
ENSMUSG00000002661.14	ENSMUSG00000002661	Alkbh7	-1.21951	0.0432325	-0.635923	0.277319	-0.206976	1	0.376608	0.935738
ENSMUSG00000002664.2	ENSMUSG00000002664	Pspn	NA	NA	NA	NA	NA	NA	NA	NA
ENSMUSG00000002668.8	ENSMUSG00000002668	Dennd1c	-0.723063	0.401056	0.451103	0.596773	-0.198314	1	0.975853	0.592809
ENSMUSG00000002679.14	ENSMUSG00000002679	Med6	-0.918203	1.79036e-05	-0.0153353	0.966611	-0.379515	1	0.523353	0.148569
ENSMUSG00000002688.8	ENSMUSG00000002688	Prkd1	2.95513	0.274304	-0.426006	0.886826	0.16164	1	-3.21952	0.58389
ENSMUSG00000002699.13	ENSMUSG00000002699	Lcp2	-0.505436	0.718319	-0.826234	0.474685	0.478976	1	0.158182	1
ENSMUSG00000002718.14	ENSMUSG00000002718	Cse1l	0.190122	0.762391	0.091397	0.891845	0.214136	1	0.115411	1
ENSMUSG00000002728.14	ENSMUSG00000002728	Naa20	-0.424324	0.0759487	0.53187	0.00431197	-0.310804	1	0.645391	0.0383837
ENSMUSG00000002731.6	ENSMUSG00000002731	Prkra	-0.37414	0.0488176	-0.417841	0.004972	-0.0301943	1	-0.0738957	1
ENSMUSG00000002732.14	ENSMUSG00000002732	Fkbp7	-0.0456471	0.936504	0.319782	0.404933	-0.0442062	1	0.321223	0.837064
ENSMUSG00000002733.8	ENSMUSG00000002733	Plekha3	0.13325	0.828153	-0.0709986	0.911712	0.149967	1	-0.0542811	1
ENSMUSG00000002741.9	ENSMUSG00000002741	Ykt6	0.426156	0.0193254	0.218357	0.21207	0.064687	1	-0.143113	0.868299
ENSMUSG00000002748.7	ENSMUSG00000002748	Baz1b	0.0856534	0.799439	0.300096	0.208356	-0.0308801	1	0.183563	0.886609
ENSMUSG00000002763.16	ENSMUSG00000002763	Pex6	-0.424158	0.0043951	-0.560175	1.15169e-06	0.0561187	1	-0.0798982	0.980824
ENSMUSG00000002767.13	ENSMUSG00000002767	Mrpl2	-0.0828334	0.882797	-0.0892924	0.869753	0.404444	1	0.397986	0.747074
ENSMUSG00000002768.8	ENSMUSG00000002768	Mea1	-0.120182	0.562332	-0.118833	0.523137	-0.0291583	1	-0.0278093	1
ENSMUSG00000002769.9	ENSMUSG00000002769	Gnmt	-0.416151	0.145449	-0.605118	0.00581708	-0.121826	1	-0.310793	0.672079
ENSMUSG00000002771.12	ENSMUSG00000002771	Grin2d	1.69349	0.348272	0.601522	0.70135	-0.566687	1	-1.65866	0.735501
ENSMUSG00000002778.14	ENSMUSG00000002778	Kdelr1	-0.0329943	0.897319	-0.0851488	0.686647	-0.0365225	1	-0.0886769	0.983379
ENSMUSG00000002781.19	ENSMUSG00000002781	Tmem143	-0.4398	0.622891	-0.508047	0.516586	0.635537	1	0.567292	0.859573
ENSMUSG00000002791.17	ENSMUSG00000002791	Pdxk-ps	-1.02758	NA	0	NA	2.53756	1	2.93574	0.990311
ENSMUSG00000002797.9	ENSMUSG00000002797	Ggct	-0.0116364	0.980627	0.115395	0.775077	-0.162352	1	-0.035321	1
ENSMUSG00000002799.6	ENSMUSG00000002799	Jag2	1.83228	0.274949	1.11884	0.47137	0.0755141	1	-0.637932	1
ENSMUSG00000002803.14	ENSMUSG00000002803	Btbd6	-0.153938	0.525399	-0.0743943	0.769978	-0.0660953	1	0.0134484	1
ENSMUSG00000002804.4	ENSMUSG00000002804	Nudt14	-0.361203	0.388389	0.0743575	0.884162	-0.0150543	1	0.420507	0.675757
ENSMUSG00000002808.7	ENSMUSG00000002808	Epdr1	5.15648	1.30533e-13	4.24309	7.04781e-18	-0.231502	1	-1.14489	0.55081
ENSMUSG00000002812.4	ENSMUSG00000002812	Flii	-0.631167	0.0971724	0.184531	0.672894	-0.209506	1	0.606193	0.395702
ENSMUSG00000002814.15	ENSMUSG00000002814	Top3a	-0.338577	0.432452	-0.0446841	0.935446	-0.209048	1	0.0848448	1
ENSMUSG00000002820.6	ENSMUSG00000002820	Atg4d	-0.127535	0.676214	0.0595476	0.856789	-0.158934	1	0.0281487	1
ENSMUSG00000002825.8	ENSMUSG00000002825	Qtrt1	-0.52531	0.527121	0.304738	0.721218	-0.652063	1	0.177986	1
ENSMUSG00000002831.14	ENSMUSG00000002831	Plin4	2.31807	1.61461e-06	2.12577	5.62797e-08	0.450192	1	0.257894	0.993947
ENSMUSG00000002833.11	ENSMUSG00000002833	Hdgfl2	-1.00194	0.00509977	-0.135992	0.776287	-0.213655	1	0.652297	0.343873
ENSMUSG00000002835.9	ENSMUSG00000002835	Chaf1a	1.99424	1.73349e-06	1.41736	2.9234e-05	0.0327227	1	-0.544165	0.670454
ENSMUSG00000002844.9	ENSMUSG00000002844	Adprh	0.181123	0.659284	-0.406085	0.179023	0.0547356	1	-0.532473	0.408048
ENSMUSG00000002845.14	ENSMUSG00000002845	Tmem39a	-0.139246	0.834612	-0.364972	0.478529	0.472343	1	0.246618	0.983076
ENSMUSG00000002846.9	ENSMUSG00000002846	Timmdc1	0.06827	0.808398	0.0843395	0.747118	0.0311447	1	0.0472143	1
ENSMUSG00000002847.7	ENSMUSG00000002847	Pla1a	-0.699553	0.0011408	-0.582758	0.00122238	-0.140554	1	-0.0237584	1
ENSMUSG00000002870.8	ENSMUSG00000002870	Mcm2	2.76703	4.64254e-23	1.57134	1.03314e-12	-0.0626227	1	-1.25831	0.0012388
ENSMUSG00000002871.14	ENSMUSG00000002871	Tpra1	-0.420323	0.279357	-0.210457	0.598624	-0.159474	1	0.0503916	1
ENSMUSG00000002881.14	ENSMUSG00000002881	Nab1	0.455031	0.233608	-0.0592923	0.904954	0.10794	1	-0.406383	0.669835
ENSMUSG00000002885.14	ENSMUSG00000002885	Adgre5	0.885501	0.00669379	0.67579	0.0158234	0.243925	1	0.0342136	1
ENSMUSG00000002897.5	ENSMUSG00000002897	Il17ra	0.627952	0.0313939	0.365523	0.179544	0.00917487	1	-0.253254	0.821393
ENSMUSG00000002900.17	ENSMUSG00000002900	Lamb1	0.602125	0.0718425	0.595	0.0298952	-0.0986149	1	-0.10574	1
ENSMUSG00000002908.17	ENSMUSG00000002908	Kcnn1	0.454774	0.500806	0.249317	0.716722	-0.351948	1	-0.557405	0.762978
ENSMUSG00000002910.11	ENSMUSG00000002910	Arrdc2	-0.571857	0.440051	0.206417	0.804948	-0.622863	1	0.155412	1
ENSMUSG00000002930.6	ENSMUSG00000002930	Ppp1r17	NA	NA	NA	NA	NA	NA	NA	NA
ENSMUSG00000002944.15	ENSMUSG00000002944	Cd36	3.01531	1.49924e-18	2.17158	3.89821e-14	0.390296	1	-0.453434	0.690584
ENSMUSG00000002948.19	ENSMUSG00000002948	Map2k7	-0.904273	0.0498285	-0.147191	0.805455	-0.160258	1	0.596824	0.58243
ENSMUSG00000002949.15	ENSMUSG00000002949	Timm44	0.225178	0.183255	0.408014	0.000861933	0.0490937	1	0.231931	0.49332
ENSMUSG00000002957.11	ENSMUSG00000002957	Ap2a2	0.254673	0.150288	-0.0563578	0.793973	0.0984394	1	-0.212591	0.605689
ENSMUSG00000002963.17	ENSMUSG00000002963	Pnkp	-0.700121	0.158727	-0.793597	0.0501982	0.698956	1	0.605481	0.59021
ENSMUSG00000002968.9	ENSMUSG00000002968	Med25	-0.134719	0.706425	0.0101608	0.982448	0.0469753	1	0.191856	0.908991
ENSMUSG00000002980.14	ENSMUSG00000002980	Bcam	1.64466	0.0428494	1.18782	0.0999232	-0.118666	1	-0.575514	0.896781
ENSMUSG00000002981.10	ENSMUSG00000002981	Clptm1	0.613139	0.229377	-0.320689	0.53261	0.580743	1	-0.353084	0.876881
ENSMUSG00000002983.17	ENSMUSG00000002983	Relb	0.986209	0.0281229	1.1044	0.00137901	-0.107752	1	0.0104358	1
ENSMUSG00000002984.17	ENSMUSG00000002984	Tomm40	0.218022	0.265555	0.486914	0.000371243	-0.0774608	1	0.191431	0.71459
ENSMUSG00000002985.16	ENSMUSG00000002985	Apoe	-0.249575	0.145059	-0.41693	0.00110639	0.0701256	1	-0.0972295	0.948229
ENSMUSG00000002992.17	ENSMUSG00000002992	Apoc2	0.12839	0.811995	0.70563	0.0396319	-0.38884	1	0.1884	0.993947
ENSMUSG00000002996.17	ENSMUSG00000002996	Hbp1	0.206557	0.486113	-0.524586	0.0107408	0.283724	1	-0.447419	0.325772
ENSMUSG00000002997.15	ENSMUSG00000002997	Prkar2b	-0.606733	0.58713	0.851211	0.348135	-0.394652	1	1.06329	0.669914
ENSMUSG00000003031.14	ENSMUSG00000003031	Cdkn1b	-0.418749	0.137776	0.1079	0.748668	-0.140609	1	0.38604	0.508786
ENSMUSG00000003032.8	ENSMUSG00000003032	Klf4	-0.0903946	0.908917	1.23848	0.00395165	-0.125849	1	1.20303	0.152732
ENSMUSG00000003033.15	ENSMUSG00000003033	Ap1m1	0.749537	0.0128107	0.527443	0.0464931	0.0319752	1	-0.190119	0.942539
ENSMUSG00000003037.16	ENSMUSG00000003037	Rab8a	0.782102	0.0221785	-0.317653	0.36369	0.488173	1	-0.611582	0.332311
ENSMUSG00000003038.15	ENSMUSG00000003038	Hmgn2	0.0895957	0.850656	0.263348	0.466674	-0.0955355	1	0.0782174	1
ENSMUSG00000003039.9	ENSMUSG00000003039	Fam32a	0.330889	0.12381	-0.0485007	0.863106	0.120742	1	-0.258647	0.610394
ENSMUSG00000003051.13	ENSMUSG00000003051	Elf3	2.47102	0.000735348	1.929	0.000665898	-0.480883	1	-1.0229	0.59021
ENSMUSG00000003053.17	ENSMUSG00000003053	Cyp2c29	-0.849754	0.0202183	-1.67633	4.56255e-10	0.460491	1	-0.366086	0.759126
ENSMUSG00000003062.13	ENSMUSG00000003062	Stard3nl	0.0649726	0.871228	0.367353	0.153463	-0.416427	1	-0.114047	1
ENSMUSG00000003068.17	ENSMUSG00000003068	Stk11	-0.753239	0.00224017	-0.561024	0.00827688	-0.047679	1	0.144536	0.963525
ENSMUSG00000003070.6	ENSMUSG00000003070	Efna2	0.517193	0.757761	2.16651	0.036351	-0.915184	1	0.734129	0.96309
ENSMUSG00000003072.15	ENSMUSG00000003072	Atp5d	-0.38621	0.271069	0.106201	0.79814	-0.115211	1	0.3772	0.655647
ENSMUSG00000003099.11	ENSMUSG00000003099	Ppp5c	0.262731	0.544692	-0.00380358	0.995722	0.182321	1	-0.0842127	1
ENSMUSG00000003119.14	ENSMUSG00000003119	Cdk12	-0.376256	0.313162	0.0605515	0.897295	-0.0133918	1	0.423416	0.609434
ENSMUSG00000003123.15	ENSMUSG00000003123	Lipe	-0.359465	0.372398	-0.809734	0.00448483	0.186563	1	-0.263706	0.880811
ENSMUSG00000003131.7	ENSMUSG00000003131	Pafah1b2	0.910286	0.0306432	0.564853	0.146708	-0.0658306	1	-0.411263	0.766056
ENSMUSG00000003134.10	ENSMUSG00000003134	Tbc1d8	-1.60882	0.00251764	0.630173	0.245433	-0.765558	1	1.47344	0.0568667
ENSMUSG00000003135.15	ENSMUSG00000003135	Cnot11	-0.427803	0.213187	0.0283838	0.953624	-0.361544	1	0.0946424	1
ENSMUSG00000003153.10	ENSMUSG00000003153	Slc2a3	0.148247	0.905538	0.347412	0.733077	-0.536176	1	-0.337011	1
ENSMUSG00000003154.15	ENSMUSG00000003154	Foxj2	0.329427	0.317144	0.0101475	0.982732	-0.141126	1	-0.460406	0.443507
ENSMUSG00000003161.15	ENSMUSG00000003161	Sri	0.140931	0.656029	0.128534	0.666296	-0.174644	1	-0.187041	0.881534
ENSMUSG00000003166.20	ENSMUSG00000003166	Dgcr2	-0.27686	0.133646	-0.438466	0.00146386	0.0460819	1	-0.115524	0.922183
ENSMUSG00000003184.15	ENSMUSG00000003184	Irf3	-1.43542	0.00015052	-0.54544	0.152588	-0.147831	1	0.742155	0.315101
ENSMUSG00000003190.12	ENSMUSG00000003190	Bcl2l12	-0.35709	0.279592	-0.360598	0.189232	-0.186502	1	-0.19001	0.934374
ENSMUSG00000003198.10	ENSMUSG00000003198	Zfp959	-0.494849	0.212813	-0.845862	0.00352452	0.307972	1	-0.0430402	1
ENSMUSG00000003199.16	ENSMUSG00000003199	Mpnd	-0.455366	0.0536387	-0.705807	6.7162e-05	0.130057	1	-0.120383	0.978746
ENSMUSG00000003200.10	ENSMUSG00000003200	Sh3gl1	-0.0918867	0.783155	0.273859	0.257737	-0.0363367	1	0.329409	0.584103
ENSMUSG00000003206.7	ENSMUSG00000003206	Ebi3	0.0473844	0.951476	0.632592	0.168756	-0.557271	1	0.0279374	1
ENSMUSG00000003208.9	ENSMUSG00000003208	Yju2	0.318415	0.293796	0.0808388	0.816428	0.0979635	1	-0.139613	0.983299
ENSMUSG00000003226.7	ENSMUSG00000003226	Ranbp2	0.392767	0.351068	0.0483252	0.929674	0.131568	1	-0.212873	0.959209
ENSMUSG00000003227.4	ENSMUSG00000003227	Edar	2.5082	NA	-1.10089	NA	1.19762	1	-2.41149	0.837145
ENSMUSG00000003228.9	ENSMUSG00000003228	Grk5	-0.0671746	0.934949	-0.646411	0.216389	0.146345	1	-0.432892	0.861434
ENSMUSG00000003233.12	ENSMUSG00000003233	Dvl3	0.0355419	0.940108	-0.121977	0.764359	0.142762	1	-0.0147567	1
ENSMUSG00000003234.16	ENSMUSG00000003234	Abcf3	-0.236714	0.445414	-0.217044	0.433402	-0.0448673	1	-0.0251974	1
ENSMUSG00000003235.13	ENSMUSG00000003235	Eif2b5	-0.134209	0.677303	0.195441	0.466918	-0.178109	1	0.151541	0.950255
ENSMUSG00000003269.17	ENSMUSG00000003269	Cyth2	-0.134361	0.742729	0.0914137	0.827615	-0.0491504	1	0.176625	0.961689
ENSMUSG00000003271.17	ENSMUSG00000003271	Sult2b1	4.61276	0.0106368	1.66808	0.248444	0.417673	1	-2.52703	0.57734
ENSMUSG00000003273.14	ENSMUSG00000003273	Car11	-0.913648	0.756913	1.88585	0.409645	-1.42479	1	1.3747	0.942539
ENSMUSG00000003279.17	ENSMUSG00000003279	Dlgap1	-3.56543	0.000751282	-5.04017	5.55781e-08	1.83002	1	0.355297	1
ENSMUSG00000003282.9	ENSMUSG00000003282	Plag1	-4.94991	NA	3.0726	NA	-4.69279	1	3.32943	0.875446
ENSMUSG00000003283.15	ENSMUSG00000003283	Hck	0.877749	0.0132939	0.322291	0.36567	-0.077577	1	-0.633035	0.348054
ENSMUSG00000003299.10	ENSMUSG00000003299	Mrpl4	-0.119391	0.605792	-0.307464	0.058042	-0.0150748	1	-0.203147	0.708493
ENSMUSG00000003308.15	ENSMUSG00000003308	Keap1	-0.21794	0.347617	-0.185273	0.373136	-0.123301	1	-0.0906343	1
ENSMUSG00000003309.14	ENSMUSG00000003309	Ap1m2	1.75229	0.102376	1.78692	0.0341511	-0.10147	1	-0.0668348	1
ENSMUSG00000003316.14	ENSMUSG00000003316	Glg1	1.36439	0.000863815	0.369711	0.409572	0.262681	1	-0.731997	0.384886
ENSMUSG00000003341.9	ENSMUSG00000003341	Atp8b3	0	NA	1.80701	NA	-2.19757	1	0	1
ENSMUSG00000003344.14	ENSMUSG00000003344	Btbd2	-0.702152	0.00173851	-0.715883	6.91911e-05	0.0270919	1	0.0133615	1
ENSMUSG00000003345.16	ENSMUSG00000003345	Csnk1g2	0.125441	0.609036	0.0323875	0.908209	-0.0636899	1	-0.156743	0.859573
ENSMUSG00000003346.14	ENSMUSG00000003346	Abhd17a	-0.289715	0.446975	-0.0203791	0.968274	-0.128799	1	0.140537	1
ENSMUSG00000003348.10	ENSMUSG00000003348	Mob3a	0.715769	0.0186069	0.424881	0.120436	-0.222536	1	-0.513424	0.391175
ENSMUSG00000003352.14	ENSMUSG00000003352	Cacnb3	0.761968	0.403913	1.14652	0.0971256	-0.51064	1	-0.126091	1
ENSMUSG00000003354.6	ENSMUSG00000003354	Ccdc65	1.07782	NA	1.32208	NA	2.60055	1	2.84485	0.934315
ENSMUSG00000003355.7	ENSMUSG00000003355	Fkbp11	-0.227181	0.719737	1.17497	0.00283337	-0.381555	1	1.02059	0.196342
ENSMUSG00000003360.15	ENSMUSG00000003360	Ddx23	0.51663	0.360017	-0.192465	0.762402	0.159748	1	-0.549347	0.696329
ENSMUSG00000003363.15	ENSMUSG00000003363	Pld3	0.591384	0.130575	0.376484	0.304166	0.0423939	1	-0.172506	0.994531
ENSMUSG00000003378.9	ENSMUSG00000003378	Grik5	-2.44307	2.38612e-05	-0.662678	0.290777	-0.47974	1	1.30065	0.207266
ENSMUSG00000003379.7	ENSMUSG00000003379	Cd79a	0.131676	0.880441	0.618505	0.302361	-0.636215	1	-0.149387	1
ENSMUSG00000003380.11	ENSMUSG00000003380	Rabac1	-0.272771	0.590332	-0.05393	0.929271	-0.00448246	1	0.214359	0.979025
ENSMUSG00000003382.18	ENSMUSG00000003382	Etv3	0.133624	0.728096	-0.103727	0.78307	-0.00168861	1	-0.23904	0.853154
ENSMUSG00000003402.14	ENSMUSG00000003402	Prkcsh	0.178263	0.531719	-0.237156	0.314324	0.0716212	1	-0.343797	0.506694
ENSMUSG00000003410.8	ENSMUSG00000003410	Elavl3	1.60967	NA	-0.885146	NA	3.44124	1	0.946517	1
ENSMUSG00000003411.10	ENSMUSG00000003411	Rab3b	0.0292071	0.984633	0.924959	0.323286	-0.150528	1	0.745225	0.873584
ENSMUSG00000003418.11	ENSMUSG00000003418	St8sia6	2.78138	0.221872	1.23792	0.575661	1.30073	1	-0.242736	1
ENSMUSG00000003420.8	ENSMUSG00000003420	Fcgrt	-0.330335	0.176844	-0.410443	0.035568	0.066576	1	-0.013532	1
ENSMUSG00000003421.13	ENSMUSG00000003421	Nosip	-0.662937	0.0156173	-0.0663465	0.862231	-0.177243	1	0.419349	0.476561
ENSMUSG00000003423.15	ENSMUSG00000003423	Pih1d1	-0.474139	0.471298	-0.195234	0.787899	-0.145795	1	0.13311	1
ENSMUSG00000003429.11	ENSMUSG00000003429	Rps11	-0.199225	0.666058	0.468451	0.17349	-0.179226	1	0.48845	0.568804
ENSMUSG00000003435.9	ENSMUSG00000003435	Supt5	-0.00451647	0.990091	0.200483	0.378486	-0.00246021	1	0.202539	0.805156
ENSMUSG00000003436.11	ENSMUSG00000003436	Dll3	0	NA	-1.19674	NA	0	1	0.254364	NA
ENSMUSG00000003437.14	ENSMUSG00000003437	Paf1	-0.564538	0.0944351	-0.082543	0.853317	-0.156494	1	0.325501	0.752997
ENSMUSG00000003438.17	ENSMUSG00000003438	Timm50	0.109282	0.779564	0.411909	0.124186	-0.0299543	1	0.272673	0.793847
ENSMUSG00000003444.8	ENSMUSG00000003444	Med29	-0.534659	0.0704955	-0.112867	0.756825	-0.23153	1	0.190263	0.922183
ENSMUSG00000003452.15	ENSMUSG00000003452	Bicd1	3.4371	0.0257203	2.56924	0.0195454	0.0507297	1	-0.817148	0.983456
ENSMUSG00000003458.12	ENSMUSG00000003458	Ncstn	0.0243188	0.920495	-0.0980814	0.598216	0.038466	1	-0.0839342	0.982767
ENSMUSG00000003464.13	ENSMUSG00000003464	Pex19	0.404489	0.029545	-0.0198588	0.943457	0.0461997	1	-0.378148	0.215656
ENSMUSG00000003469.9	ENSMUSG00000003469	Phyhip	-2.01075	0.262786	0.566438	0.777997	-1.77091	1	0.806274	0.986096
ENSMUSG00000003476.16	ENSMUSG00000003476	Crhr2	-2.15257	0.241181	-3.27541	0.0285908	2.40328	1	1.28047	0.864951
ENSMUSG00000003477.5	ENSMUSG00000003477	Inmt	-0.577627	0.124106	-1.02148	0.000223938	0.318835	1	-0.125013	1
ENSMUSG00000003484.4	ENSMUSG00000003484	Cyp4f18	0.27496	0.821565	0.326164	0.764885	-0.459906	1	-0.408702	0.99643
ENSMUSG00000003500.13	ENSMUSG00000003500	Impdh1	0.404269	0.420858	0.881376	0.0123856	-0.0264182	1	0.450689	0.740882
ENSMUSG00000003505.15	ENSMUSG00000003505	Psg18	NA	NA	NA	NA	NA	NA	NA	NA
ENSMUSG00000003518.13	ENSMUSG00000003518	Dusp3	0.831913	0.00186697	1.17453	1.30668e-08	0.0598563	1	0.402477	0.520725
ENSMUSG00000003526.12	ENSMUSG00000003526	Prodh	-1.01948	0.000679272	-0.468064	0.10701	-0.0254411	1	0.525976	0.40358
ENSMUSG00000003527.9	ENSMUSG00000003527	Ess2	-0.581681	0.102261	-0.0564098	0.906873	0.189828	1	0.7151	0.193411
ENSMUSG00000003528.15	ENSMUSG00000003528	Slc25a1	0.252923	0.454836	-0.0510246	0.901071	-0.0244576	1	-0.328405	0.681678
ENSMUSG00000003531.15	ENSMUSG00000003531	Dgcr6	-0.663916	0.151105	-0.0485597	0.941268	-0.254465	1	0.360892	0.838951
ENSMUSG00000003534.17	ENSMUSG00000003534	Ddr1	2.05973	4.70936e-09	2.54427	7.00028e-21	0.119365	1	0.603902	0.488573
ENSMUSG00000003541.6	ENSMUSG00000003541	Ier3	0.259668	0.711589	1.15825	0.00825706	-0.420277	1	0.478304	0.82172
ENSMUSG00000003545.3	ENSMUSG00000003545	Fosb	-3.73729	0.0055908	-0.920465	0.56132	0.285187	1	3.10203	0.150617
ENSMUSG00000003546.10	ENSMUSG00000003546	Klc4	-0.299389	0.128575	-0.450898	0.00245409	0.0825731	1	-0.0689355	1
ENSMUSG00000003549.9	ENSMUSG00000003549	Ercc1	-0.564923	0.388558	0.510358	0.375677	-1.14069	0.774283	-0.0654061	1
ENSMUSG00000003555.8	ENSMUSG00000003555	Cyp17a1	-1.16275	0.215449	-0.849257	0.327196	-0.602124	1	-0.288627	1
ENSMUSG00000003559.8	ENSMUSG00000003559	As3mt	-0.101563	0.768673	-0.294114	0.24327	-0.0915281	1	-0.28408	0.705682
ENSMUSG00000003573.15	ENSMUSG00000003573	Homer3	0.661461	0.188411	1.26323	0.000428124	0.248869	1	0.850634	0.324658
ENSMUSG00000003575.13	ENSMUSG00000003575	Crtc1	-1.16461	0.0597854	-0.264394	0.726473	0.0158197	1	0.916038	0.470365
ENSMUSG00000003581.14	ENSMUSG00000003581	Rnf215	-0.376598	0.120617	0.0867772	0.765088	-0.170466	1	0.29291	0.610394
ENSMUSG00000003585.13	ENSMUSG00000003585	Sec14l2	-0.413848	0.0810278	-0.889059	1.73611e-07	0.218994	1	-0.256217	0.692078
ENSMUSG00000003604.14	ENSMUSG00000003604	Aven	0.436737	0.337992	0.14039	0.788253	-0.191127	1	-0.487474	0.645489
ENSMUSG00000003617.16	ENSMUSG00000003617	Cp	-0.163321	0.757565	-0.442401	0.259334	-0.0727527	1	-0.351833	0.818482
ENSMUSG00000003623.4	ENSMUSG00000003623	Crot	0.264074	0.44581	-0.542759	0.0323007	0.256553	1	-0.550279	0.290855
ENSMUSG00000003644.17	ENSMUSG00000003644	Rps6ka1	0.292683	0.431171	0.239544	0.481536	0.00873556	1	-0.044403	1
ENSMUSG00000003657.9	ENSMUSG00000003657	Calb2	0	NA	-0.458239	NA	-0.261707	1	0	NA
ENSMUSG00000003660.10	ENSMUSG00000003660	Snrnp200	-0.0504564	0.927409	-0.138994	0.771627	0.00912823	1	-0.0794089	1
ENSMUSG00000003662.10	ENSMUSG00000003662	Ciao1	0.0653952	0.871666	-0.172617	0.597256	-0.0505426	1	-0.288555	0.749119
ENSMUSG00000003665.7	ENSMUSG00000003665	Has1	-3.8426	NA	2.02381	NA	-1.70414	NA	4.1623	NA
ENSMUSG00000003680.16	ENSMUSG00000003680	Taf6l	-0.423683	0.593448	-0.367706	0.622027	1.08941	1	1.14538	0.332311
ENSMUSG00000003721.14	ENSMUSG00000003721	Insig2	-0.526759	0.312157	-1.26326	0.000520213	0.274944	1	-0.461559	0.757993
ENSMUSG00000003731.13	ENSMUSG00000003731	Kpna6	0.436801	0.294998	0.0841276	0.871115	-0.0773046	1	-0.429978	0.674429
ENSMUSG00000003746.16	ENSMUSG00000003746	Man1a	-0.231943	0.529432	-0.435929	0.119867	0.0875056	1	-0.116481	1
ENSMUSG00000003752.9	ENSMUSG00000003752	Itpkc	0.323504	0.452313	-0.0905994	0.855486	0.0959783	1	-0.318125	0.824697
ENSMUSG00000003762.13	ENSMUSG00000003762	Coq8b	0.873096	0.00617253	0.778414	0.00310231	-0.281085	1	-0.375767	0.681462
ENSMUSG00000003778.14	ENSMUSG00000003778	Brd8	-0.284653	0.29922	0.0527178	0.875852	-0.047007	1	0.290364	0.661352
ENSMUSG00000003779.16	ENSMUSG00000003779	Kif20a	2.51505	9.4222e-05	1.94228	0.000271575	0.338916	1	-0.233856	1
ENSMUSG00000003808.18	ENSMUSG00000003808	Farsa	0.00788604	0.985157	0.388266	0.113008	-0.0293929	1	0.350987	0.595333
ENSMUSG00000003809.14	ENSMUSG00000003809	Gcdh	-0.819492	2.35208e-06	-0.748711	1.585e-07	0.0645611	1	0.135342	0.902733
ENSMUSG00000003810.13	ENSMUSG00000003810	Mast2	0.54053	0.0436584	0.943601	1.6466e-06	0.032208	1	0.435279	0.407271
ENSMUSG00000003812.13	ENSMUSG00000003812	Dnase2a	0.321397	0.149944	0.232233	0.251759	0.0237995	1	-0.0653644	1
ENSMUSG00000003813.15	ENSMUSG00000003813	Rad23a	0.092048	0.68194	0.0645859	0.775735	-0.0249376	1	-0.0523996	1
ENSMUSG00000003814.8	ENSMUSG00000003814	Calr	-0.517664	0.116294	-0.53993	0.0479885	0.0156187	1	-0.00664672	1
ENSMUSG00000003824.12	ENSMUSG00000003824	Syce2	0.655385	0.247863	0.784608	0.0742172	-0.0742374	1	0.0549858	1
ENSMUSG00000003847.16	ENSMUSG00000003847	Nfat5	-0.943055	0.0014449	-0.191314	0.590251	-0.256456	1	0.495285	0.434254
ENSMUSG00000003848.14	ENSMUSG00000003848	Nob1	0.464064	0.126362	0.786275	0.000352607	-0.120793	1	0.201418	0.905582
ENSMUSG00000003849.8	ENSMUSG00000003849	Nqo1	0.758504	0.0194087	0.344243	0.278486	0.314205	1	-0.100055	1
ENSMUSG00000003863.18	ENSMUSG00000003863	Ppfia3	-0.236567	NA	-3.29396	NA	0.804353	1	-2.25301	0.991619
ENSMUSG00000003865.16	ENSMUSG00000003865	Gys1	0.417792	0.517272	0.141209	0.844579	0.423163	1	0.14658	1
ENSMUSG00000003868.14	ENSMUSG00000003868	Ruvbl2	0.41112	0.52186	0.263372	0.681811	-0.0950657	1	-0.242814	0.998245
ENSMUSG00000003872.9	ENSMUSG00000003872	Lin7b	0	NA	-2.79641	NA	-18.4702	0.000667625	-17.8382	0.00749901
ENSMUSG00000003873.11	ENSMUSG00000003873	Bax	0.682495	0.27235	0.185135	0.801777	0.528857	1	0.0314974	1
ENSMUSG00000003882.5	ENSMUSG00000003882	Il7r	3.38021	0.0114316	0.754236	0.497698	0.614703	1	-2.01128	0.503231
ENSMUSG00000003923.14	ENSMUSG00000003923	Tfam	0.127902	0.824136	0.0970444	0.867734	-0.282717	1	-0.313574	0.880811
ENSMUSG00000003929.11	ENSMUSG00000003929	Zfp81	-1.50878	0.0475299	-0.596581	0.450612	0.27924	1	1.19144	0.429649
ENSMUSG00000003934.5	ENSMUSG00000003934	Efnb3	1.26332	0.504177	3.15263	0.00848642	-0.272255	1	1.61705	0.770234
ENSMUSG00000003948.17	ENSMUSG00000003948	Mmd	-0.215923	0.370156	-0.65548	4.9672e-05	0.077445	1	-0.362112	0.36807
ENSMUSG00000003949.16	ENSMUSG00000003949	Hlf	0.0629323	0.908141	0.0520761	0.922443	0.0298828	1	0.0190268	1
ENSMUSG00000003955.8	ENSMUSG00000003955	Fam162a	-0.331816	0.35842	0.0106344	0.983184	-0.0802861	1	0.262164	0.841493
ENSMUSG00000003970.9	ENSMUSG00000003970	Rpl8	-0.0719914	0.845103	0.212695	0.447158	-0.149811	1	0.134876	0.983299
ENSMUSG00000003974.6	ENSMUSG00000003974	Grm3	0.51814	NA	0	NA	2.17889	1	0	NA
ENSMUSG00000003992.15	ENSMUSG00000003992	Ssbp2	-1.14228	0.101322	0.499211	0.484771	-0.666566	1	0.974921	0.506694
ENSMUSG00000004018.9	ENSMUSG00000004018	Fancl	-0.495543	0.273437	0.284346	0.522758	-0.397205	1	0.382685	0.787259
ENSMUSG00000004031.13	ENSMUSG00000004031	Brinp2	-0.289935	NA	2.76255	NA	-2.33876	1	0	1
ENSMUSG00000004032.10	ENSMUSG00000004032	Gstm5	0.583828	0.0169667	0.524149	0.00865821	-0.0511618	1	-0.110841	1
ENSMUSG00000004035.12	ENSMUSG00000004035	Gstm7	-0.461278	0.121569	-0.9948	2.75069e-06	0.167096	1	-0.366427	0.593027
ENSMUSG00000004038.9	ENSMUSG00000004038	Gstm3	2.87796	1.36221e-12	1.69149	1.51165e-06	0.74951	1	-0.436961	0.792864
ENSMUSG00000004040.16	ENSMUSG00000004040	Stat3	-0.0206915	0.956934	-0.347926	0.14844	-0.0455163	1	-0.37275	0.516519
ENSMUSG00000004043.14	ENSMUSG00000004043	Stat5a	-0.291671	0.641134	-0.526001	0.283333	0.245387	1	0.011058	1
ENSMUSG00000004044.9	ENSMUSG00000004044	Cavin1	0.522683	NA	1.26201	NA	-0.863805	NA	-0.124473	NA
ENSMUSG00000004054.9	ENSMUSG00000004054	Map3k11	-0.274369	0.182541	-0.180893	0.344949	-0.117404	1	-0.0239282	1
ENSMUSG00000004056.15	ENSMUSG00000004056	Akt2	-0.0426513	0.849609	-0.213873	0.1528	-0.00262861	1	-0.17385	0.71459
ENSMUSG00000004069.17	ENSMUSG00000004069	Dnaja3	0.49006	0.0104275	0.499823	0.00128117	-0.0384934	1	-0.0287308	1
ENSMUSG00000004070.15	ENSMUSG00000004070	Hmox2	0.173229	0.327881	0.0636189	0.747941	-0.0155007	1	-0.12511	0.857701
ENSMUSG00000004071.13	ENSMUSG00000004071	Cdip1	-0.41167	0.0698477	-0.077276	0.787531	-0.0140352	1	0.320359	0.507058
ENSMUSG00000004085.14	ENSMUSG00000004085	Map3k20	0.0133292	0.968434	0.340249	0.0744014	-0.0281209	1	0.298799	0.55459
ENSMUSG00000004096.9	ENSMUSG00000004096	Cwc15	-0.326174	0.193032	-0.114897	0.681336	-0.14472	1	0.0665573	1
ENSMUSG00000004098.7	ENSMUSG00000004098	Col5a3	-2.38522	NA	-0.750144	NA	0.131077	NA	1.76616	NA
ENSMUSG00000004099.16	ENSMUSG00000004099	Dnmt1	-0.0890256	0.864431	0.235146	0.568881	-0.153675	1	0.170496	0.997505
ENSMUSG00000004100.12	ENSMUSG00000004100	Ppan	0.352815	0.438876	1.00247	0.00116888	-0.261945	1	0.387707	0.759398
ENSMUSG00000004105.8	ENSMUSG00000004105	Angptl2	0.81259	0.00202906	0.415569	0.090532	-0.109863	1	-0.506884	0.308287
ENSMUSG00000004110.17	ENSMUSG00000004110	Cacna1e	1.70856	0.501012	0.315227	0.908584	0.173609	1	-1.21973	0.959139
ENSMUSG00000004113.18	ENSMUSG00000004113	Cacna1b	6.27888	0.000255657	7.94867	1.50951e-10	-1.17705	1	0	1
ENSMUSG00000004127.12	ENSMUSG00000004127	Trmt10a	0.191067	0.842692	0.799549	0.230357	-0.170022	1	0.43846	0.936382
ENSMUSG00000004151.17	ENSMUSG00000004151	Etv1	-0.179963	0.925248	1.62371	0.168161	-1.28119	1	0.522484	1
ENSMUSG00000004187.11	ENSMUSG00000004187	Kifc2	-2.0857	1.9618e-05	-1.2229	0.00511175	0.162528	1	1.02533	0.261309
ENSMUSG00000004207.14	ENSMUSG00000004207	Psap	0.583757	9.17299e-08	0.193649	0.0766768	0.0356355	1	-0.354473	0.0298455
ENSMUSG00000004221.16	ENSMUSG00000004221	Ikbkg	1.44907	0.000792422	0.594121	0.168756	0.577393	1	-0.277558	0.948052
ENSMUSG00000004231.15	ENSMUSG00000004231	Pax2	NA	NA	NA	NA	NA	NA	NA	NA
ENSMUSG00000004233.14	ENSMUSG00000004233	Wars2	0.878335	0.00605007	0.927766	0.00015733	-0.156452	1	-0.107021	1
ENSMUSG00000004263.15	ENSMUSG00000004263	Atn1	-0.15227	0.839568	-0.215743	0.753618	0.202686	1	0.139214	1
ENSMUSG00000004264.17	ENSMUSG00000004264	Phb2	-0.316762	0.316502	0.10535	0.771888	-0.14319	1	0.278922	0.759398
ENSMUSG00000004266.15	ENSMUSG00000004266	Ptpn6	-0.340592	0.502389	0.0544268	0.931171	-0.241884	1	0.153135	1
ENSMUSG00000004267.16	ENSMUSG00000004267	Eno2	2.01584	0.351961	5.35414	0.000123041	-1.02189	1	2.3164	0.69095
ENSMUSG00000004268.11	ENSMUSG00000004268	Emg1	-0.370021	0.131436	-0.169465	0.498179	-0.301281	1	-0.100725	1
ENSMUSG00000004270.13	ENSMUSG00000004270	Lpcat3	-0.0987011	0.726467	-0.154592	0.514865	-0.0160822	1	-0.0719731	1
ENSMUSG00000004285.12	ENSMUSG00000004285	Atp6v1f	-0.0366877	0.937301	0.305653	0.32765	-0.179738	1	0.162603	0.978465
ENSMUSG00000004296.14	ENSMUSG00000004296	Il12b	2.69	0.456456	3.6817	0.189007	-1.54381	1	-0.55217	1
ENSMUSG00000004317.14	ENSMUSG00000004317	Clcn5	1.6198	1.09314e-06	1.04597	0.00016804	0.26394	1	-0.309887	0.839121
ENSMUSG00000004319.15	ENSMUSG00000004319	Clcn3	0.468974	0.163868	0.173765	0.63695	0.0327566	1	-0.262452	0.838752
ENSMUSG00000004328.15	ENSMUSG00000004328	Hif3a	3.67666	NA	-3.66289	0.21242	4.6445	1	-2.69504	0.820242
ENSMUSG00000004341.8	ENSMUSG00000004341	Gpx6	-2.73382	0.0444622	-2.46853	0.0261752	-0.419462	1	-0.154165	1
ENSMUSG00000004344.12	ENSMUSG00000004344	Gpx5	NA	NA	NA	NA	NA	NA	NA	NA
ENSMUSG00000004347.17	ENSMUSG00000004347	Pde1c	0.888211	0.694763	0.311988	0.883975	-1.73745	1	-2.31368	0.584271
ENSMUSG00000004356.8	ENSMUSG00000004356	Utp20	-0.334444	0.439594	0.427225	0.231735	-0.0894569	1	0.672213	0.318191
ENSMUSG00000004359.16	ENSMUSG00000004359	Spic	0.0802188	0.891123	0.699333	0.040571	-0.324399	1	0.294715	0.896529
ENSMUSG00000004360.9	ENSMUSG00000004360	9330159F19Rik	0	NA	2.57768	NA	-2.95466	1	0	1
ENSMUSG00000004364.14	ENSMUSG00000004364	Cul3	-0.0603041	0.893341	0.00166389	0.9981	-0.114624	1	-0.0526557	1
ENSMUSG00000004366.4	ENSMUSG00000004366	Sst	NA	NA	NA	NA	NA	NA	NA	NA
ENSMUSG00000004371.15	ENSMUSG00000004371	Il11	2.72903	NA	2.86171	NA	0.0264999	1	0	1
ENSMUSG00000004383.18	ENSMUSG00000004383	Large1	1.82803	8.4183e-08	1.34852	1.40132e-06	0.0985299	1	-0.380983	0.762722
ENSMUSG00000004393.10	ENSMUSG00000004393	Ddx56	0.545355	0.000937326	0.348568	0.0156436	0.0204538	1	-0.176334	0.752708
ENSMUSG00000004394.12	ENSMUSG00000004394	Tmed4	0.196849	0.1503	-0.0770293	0.596502	0.0642456	1	-0.209632	0.41247
ENSMUSG00000004415.15	ENSMUSG00000004415	Col26a1	1.67207	NA	2.5059	NA	-0.563107	1	0.270492	1
ENSMUSG00000004446.12	ENSMUSG00000004446	Bid	-0.0596727	0.891123	0.320853	0.278383	-0.0812807	1	0.299245	0.761946
ENSMUSG00000004451.14	ENSMUSG00000004451	Ralb	0.719009	0.000278232	0.782137	5.44797e-07	0.0512391	1	0.114367	0.973129
ENSMUSG00000004455.16	ENSMUSG00000004455	Ppp1cc	-0.608469	0.00803938	-0.156289	0.550821	-0.15134	1	0.300839	0.607624
ENSMUSG00000004460.17	ENSMUSG00000004460	Dnajb11	0.0231502	0.953681	-0.222086	0.428466	0.0418873	1	-0.203349	0.876335
ENSMUSG00000004462.7	ENSMUSG00000004462	Tbccd1	-0.282527	0.556069	-0.188696	0.694468	0.0462846	1	0.140116	1
ENSMUSG00000004473.10	ENSMUSG00000004473	Clec11a	0.537885	0.354813	0.334906	0.535185	-0.191058	1	-0.394038	0.874508
ENSMUSG00000004500.9	ENSMUSG00000004500	Zfp324	0.650155	0.115969	-0.100366	0.848759	0.334518	1	-0.416003	0.728496
ENSMUSG00000004508.6	ENSMUSG00000004508	Gab2	0.942678	0.0299985	0.885501	0.0113735	0.0844746	1	0.0272977	1
ENSMUSG00000004530.12	ENSMUSG00000004530	Coro1c	1.47441	4.6048e-06	0.546019	0.0853827	0.629018	1	-0.299372	0.834104
ENSMUSG00000004535.12	ENSMUSG00000004535	Tax1bp1	-0.215572	0.17882	-0.184003	0.193336	0.0506878	1	0.0822573	0.965973
ENSMUSG00000004540.7	ENSMUSG00000004540	Psg17	1.03632	NA	0	NA	2.57154	1	0	1
ENSMUSG00000004542.15	ENSMUSG00000004542	Psg19	0	NA	-0.782307	NA	-0.263171	1	0.117435	NA
ENSMUSG00000004552.16	ENSMUSG00000004552	Ctse	1.14621	0.468281	1.78692	0.132889	-0.543311	1	0.0973962	1
ENSMUSG00000004558.15	ENSMUSG00000004558	Ndrg2	-0.666288	0.00107396	-1.09026	2.74097e-12	0.216259	1	-0.207717	0.774646
ENSMUSG00000004561.14	ENSMUSG00000004561	Mettl17	-0.516995	0.0483	-0.0299278	0.938034	-0.112394	1	0.374673	0.506753
ENSMUSG00000004562.16	ENSMUSG00000004562	Arhgef40	-0.752778	0.0871553	0.477628	0.24085	-0.467206	1	0.763201	0.324413
ENSMUSG00000004565.15	ENSMUSG00000004565	Pnpla6	-1.90169	1.30204e-05	-0.563863	0.221101	-0.21559	1	1.12224	0.116124
ENSMUSG00000004567.16	ENSMUSG00000004567	Mcoln1	-0.167614	0.782098	0.0067324	0.993383	-0.167305	1	0.00704229	1
ENSMUSG00000004568.13	ENSMUSG00000004568	Arhgef18	0.00553705	0.990759	-0.289489	0.311849	-0.008952	1	-0.303978	0.73178
ENSMUSG00000004591.16	ENSMUSG00000004591	Pkn2	0.257118	0.608145	-0.215895	0.650687	0.213411	1	-0.259602	0.933334
ENSMUSG00000004609.11	ENSMUSG00000004609	Cd33	2.74704	0.015893	2.69392	0.00145412	-1.29729	1	-1.35041	0.669835
ENSMUSG00000004610.4	ENSMUSG00000004610	Etfb	-1.18115	0.0125873	-0.133027	0.840484	-0.254	1	0.794123	0.404099
ENSMUSG00000004612.9	ENSMUSG00000004612	Nkg7	-2.54253	0.00039901	-0.105956	0.924342	-1.10608	1	1.33049	0.357986
ENSMUSG00000004626.14	ENSMUSG00000004626	Stxbp2	0.309372	0.556726	0.202826	0.703436	0.17993	1	0.0733845	1
ENSMUSG00000004630.18	ENSMUSG00000004630	Pcp2	NA	NA	NA	NA	NA	NA	NA	NA
ENSMUSG00000004631.15	ENSMUSG00000004631	Sgce	0.373124	0.329259	-0.158561	0.692098	-0.015108	1	-0.546793	0.42096
ENSMUSG00000004633.17	ENSMUSG00000004633	Chn2	0.47325	0.0449162	0.275914	0.214074	-0.115359	1	-0.312695	0.566923
ENSMUSG00000004637.15	ENSMUSG00000004637	Wwox	-0.347966	0.325076	-0.249101	0.44704	-0.0359341	1	0.0629316	1
ENSMUSG00000004642.13	ENSMUSG00000004642	Slbp	0.32109	0.508617	0.519754	0.16933	-0.526315	1	-0.327651	0.85211
ENSMUSG00000004651.6	ENSMUSG00000004651	Tyr	NA	NA	NA	NA	NA	NA	NA	NA
ENSMUSG00000004654.6	ENSMUSG00000004654	Ghrhr	1.171	NA	0.668524	0.870819	-0.637683	1	-1.14018	1
ENSMUSG00000004655.5	ENSMUSG00000004655	Aqp1	0.506321	0.0392826	0.00395535	0.993081	0.441696	1	-0.0606692	1
ENSMUSG00000004661.15	ENSMUSG00000004661	Arid3b	-2.96058	0.0123417	1.65616	0.137262	-0.622954	1	3.99379	0.00753488
ENSMUSG00000004665.10	ENSMUSG00000004665	Cnn2	0.546994	0.0457882	0.329801	0.188391	0.0732968	1	-0.143897	0.974641
ENSMUSG00000004667.18	ENSMUSG00000004667	Polr2e	0.45932	0.0701779	0.477357	0.0203436	-0.118414	1	-0.100377	1
ENSMUSG00000004668.14	ENSMUSG00000004668	Abca13	-0.511326	NA	1.09572	NA	-0.106353	1	0	1
ENSMUSG00000004677.17	ENSMUSG00000004677	Myo9b	0.948234	0.0254584	0.489609	0.23239	0.506619	1	0.0479953	1
ENSMUSG00000004698.11	ENSMUSG00000004698	Hdac9	0.333514	0.646302	0.678377	0.202049	-0.123103	1	0.221761	1
ENSMUSG00000004707.14	ENSMUSG00000004707	Ly9	0.529981	0.12381	0.631349	0.0151293	-0.113747	1	-0.0123786	1
ENSMUSG00000004709.14	ENSMUSG00000004709	Cd244a	2.34736	0.11429	1.01148	0.446258	-0.401047	1	-1.73694	0.639991
ENSMUSG00000004730.15	ENSMUSG00000004730	Adgre1	1.41896	0.00123633	0.424073	0.363637	-0.0899463	1	-1.08484	0.119009
ENSMUSG00000004748.5	ENSMUSG00000004748	Mtfp1	-0.703336	0.00481524	-0.700695	0.000517392	-0.0428353	1	-0.0401939	1
ENSMUSG00000004768.14	ENSMUSG00000004768	Rab23	-0.109057	0.851027	-0.300707	0.500004	0.204541	1	0.0128905	1
ENSMUSG00000004771.12	ENSMUSG00000004771	Rab11a	-0.048748	0.882602	0.207383	0.376759	-0.143124	1	0.113007	0.988638
ENSMUSG00000004788.11	ENSMUSG00000004788	Eif2b2	-0.304171	0.457041	0.00750753	0.990507	-0.012589	1	0.299089	0.826822
ENSMUSG00000004789.10	ENSMUSG00000004789	Dlst	0.267089	0.135204	0.175731	0.291918	0.0167883	1	-0.0745698	1
ENSMUSG00000004791.7	ENSMUSG00000004791	Pgf	-1.80571	0.446346	1.24214	0.618214	0.538712	1	3.58658	0.373878
ENSMUSG00000004798.14	ENSMUSG00000004798	Ulk2	-0.0916184	0.834394	-0.672768	0.0102177	0.28652	1	-0.29463	0.794117
ENSMUSG00000004814.10	ENSMUSG00000004814	Ccl24	-1.41003	0.0277478	-0.454174	0.516066	-0.414596	1	0.541263	0.831667
ENSMUSG00000004815.12	ENSMUSG00000004815	Dgkq	-1.27116	0.00109539	-0.23554	0.625191	0.048986	1	1.08461	0.057712
ENSMUSG00000004821.1	ENSMUSG00000004821	Tmed11	NA	NA	NA	NA	NA	NA	NA	NA
ENSMUSG00000004837.2	ENSMUSG00000004837	Grap	0.10286	0.820862	0.140205	0.730081	-0.0883177	1	-0.0509722	1
ENSMUSG00000004842.18	ENSMUSG00000004842	Pou1f1	NA	NA	NA	NA	NA	NA	NA	NA
ENSMUSG00000004843.7	ENSMUSG00000004843	Chmp2b	1.24242	1.34118e-05	0.568962	0.0322068	0.0663767	1	-0.607079	0.254666
ENSMUSG00000004846.10	ENSMUSG00000004846	Plod3	0.0623542	0.909677	0.156589	0.738801	-0.381953	1	-0.287719	0.871987
ENSMUSG00000004849.14	ENSMUSG00000004849	Ap1s1	0.706105	6.65663e-05	0.719105	3.98675e-07	-0.0371182	1	-0.0241184	1
ENSMUSG00000004864.13	ENSMUSG00000004864	Mapk13	1.7291	0.267027	0.0237702	0.992649	0.578354	1	-1.12698	0.859573
ENSMUSG00000004865.16	ENSMUSG00000004865	Srpk1	0.642399	0.0444995	0.510581	0.0658563	0.179862	1	0.0480435	1
ENSMUSG00000004872.15	ENSMUSG00000004872	Pax3	-1.88447	NA	0	NA	0	1	1.19896	NA
ENSMUSG00000004880.11	ENSMUSG00000004880	Lbr	-0.00146444	0.99785	-0.123311	0.780859	-0.190719	1	-0.312566	0.806732
ENSMUSG00000004885.5	ENSMUSG00000004885	Crabp2	NA	NA	NA	NA	NA	NA	NA	NA
ENSMUSG00000004891.16	ENSMUSG00000004891	Nes	0.924358	0.00180453	0.860159	0.000278196	0.470035	1	0.405837	0.605849
ENSMUSG00000004892.13	ENSMUSG00000004892	Bcan	NA	NA	NA	NA	NA	NA	NA	NA
ENSMUSG00000004894.10	ENSMUSG00000004894	Hapln2	NA	NA	NA	NA	NA	NA	NA	NA
ENSMUSG00000004895.9	ENSMUSG00000004895	Prcc	-0.252198	0.0903531	-0.353699	0.00148119	0.00329573	1	-0.0982052	0.91265
ENSMUSG00000004896.16	ENSMUSG00000004896	Rrnad1	-0.786651	0.108993	-0.11604	0.857522	0.113782	1	0.784393	0.38986
ENSMUSG00000004897.16	ENSMUSG00000004897	Hdgf	0.118357	0.727694	-0.179534	0.53383	0.0262847	1	-0.271607	0.738467
ENSMUSG00000004902.7	ENSMUSG00000004902	Slc25a18	-1.80866	NA	-0.477202	NA	-0.656947	1	0.674562	1
ENSMUSG00000004929.12	ENSMUSG00000004929	Thop1	0.727245	0.00304565	0.740065	0.000129874	0.0146205	1	0.0274401	1
ENSMUSG00000004931.11	ENSMUSG00000004931	Apba3	-0.626726	0.018346	-0.135576	0.671631	-0.23272	1	0.25843	0.774646
ENSMUSG00000004933.17	ENSMUSG00000004933	Matk	0.800969	0.404679	1.69239	0.0178446	0.160079	1	1.0515	0.644508
ENSMUSG00000004934.14	ENSMUSG00000004934	Pias4	-0.14239	0.660002	-0.217422	0.403983	-0.107487	1	-0.182518	0.899807
ENSMUSG00000004936.8	ENSMUSG00000004936	Map2k1	0.401349	0.338781	0.0990514	0.845338	0.0957856	1	-0.206512	0.964816
ENSMUSG00000004937.6	ENSMUSG00000004937	Sgta	0.309061	0.00661164	0.0977022	0.417662	0.0604494	1	-0.15091	0.601129
ENSMUSG00000004939.7	ENSMUSG00000004939	Nmrk2	0	NA	-1.19674	NA	0	1	0.254364	NA
ENSMUSG00000004945.15	ENSMUSG00000004945	Tmem242	-0.469776	0.0384066	-0.211916	0.350263	-0.0339048	1	0.223955	0.756103
ENSMUSG00000004947.15	ENSMUSG00000004947	Dtx2	-0.405421	0.275446	-0.166359	0.675555	0.136355	1	0.375417	0.692418
ENSMUSG00000004948.12	ENSMUSG00000004948	Zp3	0	NA	-1.47678	NA	-0.988952	1	-1.31376	1
ENSMUSG00000004951.10	ENSMUSG00000004951	Hspb1	1.16893	0.00544212	0.740989	0.0506401	0.253164	1	-0.174773	1
ENSMUSG00000004952.13	ENSMUSG00000004952	Rasa4	0.679978	0.329542	0.589593	0.332052	-0.29683	1	-0.387216	0.939119
ENSMUSG00000004961.7	ENSMUSG00000004961	Syt5	-1.43671	0.586577	1.52108	0.516569	-0.235875	1	2.72193	0.631247
ENSMUSG00000004980.16	ENSMUSG00000004980	Hnrnpa2b1	-0.319818	0.167697	-0.207946	0.341145	-0.0595175	1	0.0523547	1
ENSMUSG00000004988.9	ENSMUSG00000004988	Fxyd4	NA	NA	NA	NA	NA	NA	NA	NA
ENSMUSG00000004994.12	ENSMUSG00000004994	Ccdc130	-1.29834	0.0432325	-0.0333386	0.973745	-0.638527	1	0.626474	0.761163
ENSMUSG00000004996.9	ENSMUSG00000004996	Mri1	0.299203	0.266204	0.264308	0.263709	0.136647	1	0.101753	1
ENSMUSG00000005034.15	ENSMUSG00000005034	Prkacb	-0.0111292	0.978846	-0.443969	0.0630656	0.218834	1	-0.214006	0.862279
ENSMUSG00000005043.13	ENSMUSG00000005043	Sgsh	0.80243	0.00921199	-0.151175	0.684312	0.190342	1	-0.763263	0.100737
ENSMUSG00000005045.16	ENSMUSG00000005045	Chd5	17.4025	1.15767e-20	1.48379	0.447246	-0.393571	1	-18.0764	2.04944e-20
ENSMUSG00000005054.7	ENSMUSG00000005054	Cstb	1.5877	1.87787e-07	1.42388	1.36706e-08	-0.00395907	1	-0.167781	0.989091
ENSMUSG00000005057.13	ENSMUSG00000005057	Sh2b2	-0.24789	0.685147	0.123861	0.849025	0.0286608	1	0.400412	0.838752
ENSMUSG00000005069.12	ENSMUSG00000005069	Pex5	-0.223218	0.109762	-0.299889	0.00547648	0.0774774	1	0.000807081	1
ENSMUSG00000005078.16	ENSMUSG00000005078	Jkamp	-0.0743753	0.832779	0.118095	0.703342	-0.0869207	1	0.105549	1
ENSMUSG00000005087.17	ENSMUSG00000005087	Cd44	0.61101	0.118132	0.604531	0.0600679	-0.156784	1	-0.163263	1
ENSMUSG00000005089.15	ENSMUSG00000005089	Slc1a2	-1.82541	5.77589e-08	-1.98602	3.04566e-13	0.376327	1	0.215723	0.960656
ENSMUSG00000005102.13	ENSMUSG00000005102	Eif2ak4	-0.0796554	0.88552	-0.111965	0.82676	-0.170694	1	-0.203004	0.976661
ENSMUSG00000005103.12	ENSMUSG00000005103	Wdr1	0.984098	5.87223e-06	0.495926	0.0122208	0.219755	1	-0.268417	0.692078
ENSMUSG00000005107.13	ENSMUSG00000005107	Slc2a9	-0.852075	0.000417635	-1.02593	7.6161e-08	-0.0132121	1	-0.187067	0.893027
ENSMUSG00000005124.10	ENSMUSG00000005124	Ccn4	0.698615	0.225248	0.27648	0.650416	0.730242	1	0.308108	0.958451
ENSMUSG00000005125.13	ENSMUSG00000005125	Ndrg1	0.230417	0.699423	-0.938651	0.0156861	0.285662	1	-0.883406	0.272439
ENSMUSG00000005131.4	ENSMUSG00000005131	4930550C14Rik	4.90635	0.0308182	-1.30228	0.548034	2.09639	1	-4.11227	0.322542
ENSMUSG00000005142.10	ENSMUSG00000005142	Man2b1	0.256349	0.126039	0.218787	0.133648	0.0845556	1	0.0469934	1
ENSMUSG00000005148.8	ENSMUSG00000005148	Klf5	1.1534	0.332078	2.08308	0.0175701	-0.0664974	1	0.863181	0.858534
ENSMUSG00000005150.16	ENSMUSG00000005150	Wdr83	-0.460301	0.450916	-0.253781	0.686898	-0.290954	1	-0.0844339	1
ENSMUSG00000005161.15	ENSMUSG00000005161	Prdx2	-0.0498625	0.906367	0.169072	0.611477	-0.153717	1	0.0652168	1
ENSMUSG00000005198.15	ENSMUSG00000005198	Polr2a	0.222281	0.467732	-0.0129285	0.975115	0.0360564	1	-0.199153	0.874702
ENSMUSG00000005202.2	ENSMUSG00000005202	Shbg	0	NA	1.13222	NA	-1.86195	1	0.753097	NA
ENSMUSG00000005204.12	ENSMUSG00000005204	Senp3	-0.269911	0.329132	0.344749	0.124299	-0.254063	1	0.360598	0.495835
ENSMUSG00000005220.10	ENSMUSG00000005220	Corin	3.416	0.0001471	3.13631	6.21051e-07	0.107813	1	-0.171877	1
ENSMUSG00000005225.15	ENSMUSG00000005225	Plekha8	1.07167	0.00811028	0.602145	0.111266	-0.135697	1	-0.605221	0.507058
ENSMUSG00000005232.11	ENSMUSG00000005232	G6pc2	NA	NA	NA	NA	NA	NA	NA	NA
ENSMUSG00000005233.16	ENSMUSG00000005233	Spc25	1.91113	0.000129913	1.17307	0.00668262	0.110819	1	-0.627247	0.672079
ENSMUSG00000005237.14	ENSMUSG00000005237	Dnah2	-1.0426	0.647971	4.09716	0.00805367	-1.30844	1	3.83132	0.224107
ENSMUSG00000005251.15	ENSMUSG00000005251	Ripk4	0.640457	0.169784	0.801962	0.0287449	0.107642	1	0.269148	0.943952
ENSMUSG00000005262.13	ENSMUSG00000005262	Ufd1	-0.604919	0.04635	-0.196933	0.554977	-0.169632	1	0.238355	0.857098
ENSMUSG00000005267.13	ENSMUSG00000005267	Zfp287	1.72031	0.198634	0.957052	0.374543	-0.558608	1	-1.32187	0.722319
ENSMUSG00000005268.20	ENSMUSG00000005268	Prlr	-0.252722	0.659948	-1.23856	0.000513372	0.23247	1	-0.75337	0.396462
ENSMUSG00000005299.6	ENSMUSG00000005299	Letm1	-0.256371	0.130886	-0.342055	0.00962426	0.25747	1	0.171787	0.719681
ENSMUSG00000005312.15	ENSMUSG00000005312	Ubqln1	0.124132	0.562737	-0.0403288	0.869373	0.100225	1	-0.0642361	1
ENSMUSG00000005320.9	ENSMUSG00000005320	Fgfr4	-0.738316	0.00293344	-1.11188	4.73123e-09	0.192084	1	-0.181482	0.904297
ENSMUSG00000005338.13	ENSMUSG00000005338	Cadm3	0.273217	0.497571	-0.428988	0.1689	0.334129	1	-0.368076	0.705682
ENSMUSG00000005339.10	ENSMUSG00000005339	Fcer1a	0	NA	1.44956	NA	-2.33474	1	0.724639	1
ENSMUSG00000005354.16	ENSMUSG00000005354	Txn2	-1.5488	0.107147	0.00463316	0.998164	-0.415536	1	1.1379	0.62718
ENSMUSG00000005355.9	ENSMUSG00000005355	Casp14	NA	NA	NA	NA	NA	NA	NA	NA
ENSMUSG00000005357.9	ENSMUSG00000005357	Slc1a6	2.45523	0.398628	-1.15647	0.666218	0.0430247	1	-3.5687	0.534574
ENSMUSG00000005360.14	ENSMUSG00000005360	Slc1a3	0.488472	0.806689	0.809435	0.600461	-0.508667	1	-0.187705	1
ENSMUSG00000005362.14	ENSMUSG00000005362	Crbn	0.854485	0.0117807	-0.12956	0.768112	0.260512	1	-0.723533	0.196342
ENSMUSG00000005364.11	ENSMUSG00000005364	Il5ra	-0.248812	NA	-1.44919	0.645583	0.79481	1	-0.405557	1
ENSMUSG00000005370.4	ENSMUSG00000005370	Msh6	0.190215	0.566481	-0.0840187	0.813456	-0.129774	1	-0.404007	0.491101
ENSMUSG00000005371.15	ENSMUSG00000005371	Fbxo11	-0.0768709	0.862912	-0.393205	0.19009	0.0845486	1	-0.231785	0.88948
ENSMUSG00000005373.13	ENSMUSG00000005373	Mlxipl	-2.32702	1.04818e-09	-1.2636	0.000171121	0.0749398	1	1.13835	0.057712
ENSMUSG00000005374.13	ENSMUSG00000005374	Tbl2	0.159782	0.724281	-0.127947	0.775137	-0.0426371	1	-0.330367	0.78346
ENSMUSG00000005378.17	ENSMUSG00000005378	Bud23	-0.308213	0.367019	0.193035	0.565791	-0.0193608	1	0.481888	0.423327
ENSMUSG00000005397.8	ENSMUSG00000005397	Nid1	2.30333	4.1557e-17	1.38979	1.76414e-09	0.348509	1	-0.565031	0.34528
ENSMUSG00000005410.6	ENSMUSG00000005410	Mcm5	2.15389	3.24824e-05	1.39177	0.00163601	0.0670433	1	-0.69508	0.638092
ENSMUSG00000005413.8	ENSMUSG00000005413	Hmox1	1.55447	3.61044e-05	1.33428	1.755e-05	-0.219315	1	-0.439502	0.719832
ENSMUSG00000005417.17	ENSMUSG00000005417	Mprip	-1.18529	8.41677e-05	-0.174611	0.651496	-0.0195202	1	0.991163	0.0210489
ENSMUSG00000005442.13	ENSMUSG00000005442	Cic	-0.905248	0.024352	-0.275331	0.534753	-0.186193	1	0.443725	0.69978
ENSMUSG00000005447.12	ENSMUSG00000005447	Pafah1b3	0.228347	0.632805	0.124705	0.800383	0.252022	1	0.148381	1
ENSMUSG00000005465.9	ENSMUSG00000005465	Il27ra	0.206206	0.777085	0.831798	0.0833464	0.0551291	1	0.680721	0.634782
ENSMUSG00000005469.10	ENSMUSG00000005469	Prkaca	-0.229087	0.201615	-0.357674	0.00819242	0.0479733	1	-0.080614	0.989929
ENSMUSG00000005470.8	ENSMUSG00000005470	Asf1b	3.29469	1.58325e-06	1.56152	0.002778	-0.221672	1	-1.95484	0.0723656
ENSMUSG00000005474.9	ENSMUSG00000005474	Myl10	0.369746	NA	1.1002	NA	1.17062	1	0	1
ENSMUSG00000005481.18	ENSMUSG00000005481	Ddx39	0.910329	0.00011956	0.697168	0.000412805	0.00696705	1	-0.206194	0.855047
ENSMUSG00000005483.10	ENSMUSG00000005483	Dnajb1	0.609314	0.0152596	0.3335	0.155913	-0.0526239	1	-0.328438	0.599642
ENSMUSG00000005493.15	ENSMUSG00000005493	Msh4	-0.855371	NA	-1.57901	NA	0.714037	1	-0.00952444	NA
ENSMUSG00000005501.14	ENSMUSG00000005501	Usp40	-0.191057	0.663109	-0.0319256	0.952208	0.0729337	1	0.232066	0.920924
ENSMUSG00000005503.8	ENSMUSG00000005503	Evx1	NA	NA	NA	NA	NA	NA	NA	NA
ENSMUSG00000005505.12	ENSMUSG00000005505	Kbtbd4	0.0100689	0.988459	0.0968817	0.870297	0.141738	1	0.228551	0.974324
ENSMUSG00000005506.16	ENSMUSG00000005506	Celf1	0.26156	0.440739	0.0291032	0.947206	0.188874	1	-0.0435824	1
ENSMUSG00000005510.9	ENSMUSG00000005510	Ndufs3	-0.720273	0.11273	0.0627332	0.920454	-0.355389	1	0.427618	0.761115
ENSMUSG00000005514.14	ENSMUSG00000005514	Por	0.191058	0.653893	0.610069	0.0361917	-0.241878	1	0.177134	0.977775
ENSMUSG00000005533.10	ENSMUSG00000005533	Igf1r	1.37639	0.00578346	0.125251	0.852123	0.148538	1	-1.1026	0.179678
ENSMUSG00000005534.10	ENSMUSG00000005534	Insr	-0.541619	0.0270584	-0.714507	0.000163934	0.251146	1	0.0782572	1
ENSMUSG00000005540.10	ENSMUSG00000005540	Fcer2a	-0.842763	0.171476	0.541677	0.34196	-0.562852	1	0.821588	0.521178
ENSMUSG00000005547.14	ENSMUSG00000005547	Cyp2a5	0.154471	0.88329	1.05262	0.11634	-0.0223147	1	0.875831	0.654489
ENSMUSG00000005553.14	ENSMUSG00000005553	Atp4a	-1.86513	0.0210341	-0.693372	0.405175	-1.08693	1	0.0848297	1
ENSMUSG00000005566.14	ENSMUSG00000005566	Trim28	-0.462774	0.104034	0.0053314	0.991766	-0.207466	1	0.26064	0.777487
ENSMUSG00000005575.16	ENSMUSG00000005575	Ube2m	0.390992	0.10368	0.436257	0.0248979	-0.0255878	1	0.0196771	1
ENSMUSG00000005580.11	ENSMUSG00000005580	Adcy9	0.0456402	0.951626	-0.609504	0.20186	0.56643	1	-0.0887136	1
ENSMUSG00000005583.16	ENSMUSG00000005583	Mef2c	0.849608	0.135198	-0.0756407	0.920457	0.0258935	1	-0.899355	0.390281
ENSMUSG00000005609.16	ENSMUSG00000005609	Ctr9	0.392483	0.0109953	0.104306	0.542279	0.0213727	1	-0.266804	0.38271
ENSMUSG00000005610.17	ENSMUSG00000005610	Eif4g2	0.617989	0.094431	0.191848	0.647515	-0.0713607	1	-0.497501	0.533524
ENSMUSG00000005611.15	ENSMUSG00000005611	Mrvi1	0.777526	0.209386	0.616853	0.244549	-0.154944	1	-0.315618	0.967059
ENSMUSG00000005615.15	ENSMUSG00000005615	Pcyt1a	0.589401	0.0173648	0.131765	0.65601	0.156017	1	-0.301619	0.649769
ENSMUSG00000005621.11	ENSMUSG00000005621	Zfp592	-0.174265	0.70799	-0.325039	0.380373	0.0525871	1	-0.0981861	1
ENSMUSG00000005625.15	ENSMUSG00000005625	Psmd4	-0.926472	0.0254006	-0.309653	0.489549	-0.189035	1	0.427784	0.741938
ENSMUSG00000005628.12	ENSMUSG00000005628	Tmod4	-5.14278	0.00885699	2.69676	0.175268	-2.03538	1	5.80418	0.0374252
ENSMUSG00000005640.11	ENSMUSG00000005640	Insrr	-2.15121	0.642556	2.9559	0.458183	-1.63855	1	3.46852	0.795942
ENSMUSG00000005649.17	ENSMUSG00000005649	Cabp5	NA	NA	NA	NA	NA	NA	NA	NA
ENSMUSG00000005656.9	ENSMUSG00000005656	Snx6	1.03567	0.0310199	0.16327	0.792754	0.159343	1	-0.71306	0.486543
ENSMUSG00000005667.8	ENSMUSG00000005667	Mthfd2	2.44	1.34466e-12	1.29321	2.61517e-06	-0.0188035	1	-1.1656	0.031351
ENSMUSG00000005672.12	ENSMUSG00000005672	Kit	0.0188126	0.980437	0.419433	0.418692	0.497092	1	0.897712	0.326885
ENSMUSG00000005674.9	ENSMUSG00000005674	Tomm40l	0.604491	0.171423	0.374983	0.370656	0.293961	1	0.0644529	1
ENSMUSG00000005677.14	ENSMUSG00000005677	Nr1i3	-1.11096	0.014215	-0.663032	0.114913	-0.0392141	1	0.408718	0.813291
ENSMUSG00000005681.12	ENSMUSG00000005681	Apoa2	-1.37008	0.00011793	-0.938744	0.00237851	-0.0446958	1	0.386643	0.752902
ENSMUSG00000005682.9	ENSMUSG00000005682	Pan2	-1.06517	0.00170929	-0.084794	0.864377	-0.239825	1	0.740553	0.204401
ENSMUSG00000005683.8	ENSMUSG00000005683	Cs	0.741283	3.85312e-07	0.625408	2.31214e-07	0.0429524	1	-0.072923	1
ENSMUSG00000005686.17	ENSMUSG00000005686	Ampd3	1.36022	0.0463777	0.00331193	0.998164	0.46426	1	-0.892652	0.585835
ENSMUSG00000005687.14	ENSMUSG00000005687	Bcas2	0.462237	0.0885112	0.170732	0.55651	-0.078032	1	-0.369538	0.526279
ENSMUSG00000005696.11	ENSMUSG00000005696	Sh2d1a	-1.37577	0.605151	0.695235	0.802373	-1.99642	1	0.0745829	1
ENSMUSG00000005698.15	ENSMUSG00000005698	Ctcf	-0.131817	0.603954	-0.0506163	0.857212	-0.0110939	1	0.0701069	1
ENSMUSG00000005699.16	ENSMUSG00000005699	Pard6a	-0.262977	0.741746	0.321445	0.649079	0.151697	1	0.73612	0.647071
ENSMUSG00000005705.10	ENSMUSG00000005705	Agrp	NA	NA	NA	NA	NA	NA	NA	NA
ENSMUSG00000005716.16	ENSMUSG00000005716	Pvalb	0	NA	3.28189	NA	-3.65478	NA	0	NA
ENSMUSG00000005718.8	ENSMUSG00000005718	Tfap4	0.188914	0.706842	-0.111102	0.82962	-0.0437212	1	-0.343737	0.818482
ENSMUSG00000005732.14	ENSMUSG00000005732	Ranbp1	0.297201	0.393158	0.551644	0.0336732	-0.225045	1	0.0293989	1
ENSMUSG00000005763.15	ENSMUSG00000005763	Cd247	-0.97806	0.321403	-0.227776	0.850591	0.25417	1	1.00446	0.681816
ENSMUSG00000005774.12	ENSMUSG00000005774	Rfx5	-0.110243	0.832443	-0.444405	0.215102	0.161817	1	-0.172345	0.99768
ENSMUSG00000005779.12	ENSMUSG00000005779	Psmb4	-1.05608	0.111975	-0.0342163	0.973152	-0.575512	1	0.446351	0.901911
ENSMUSG00000005800.3	ENSMUSG00000005800	Mmp8	1.61357	0.389031	0.94128	0.570367	0.0975008	1	-0.574791	1
ENSMUSG00000005802.12	ENSMUSG00000005802	Slc30a4	0.343025	0.365912	0.449503	0.141247	0.124845	1	0.231324	0.908519
ENSMUSG00000005803.14	ENSMUSG00000005803	Sqor	-0.444401	0.0465607	-0.316288	0.113983	-0.198262	1	-0.0701494	1
ENSMUSG00000005804.14	ENSMUSG00000005804	Bloc1s6	0.623885	0.215392	0.470221	0.305654	-0.104197	1	-0.257861	0.964909
ENSMUSG00000005813.12	ENSMUSG00000005813	Metap1	0.512728	0.0301723	-0.125858	0.649071	0.191029	1	-0.447557	0.274523
ENSMUSG00000005823.9	ENSMUSG00000005823	Gpr108	-0.0581283	0.852475	-0.293482	0.155204	-0.0178587	1	-0.253212	0.687545
ENSMUSG00000005824.7	ENSMUSG00000005824	Tnfsf14	1.05793	0.38815	0.139136	0.918827	-0.325809	1	-1.2446	0.669835
ENSMUSG00000005836.10	ENSMUSG00000005836	Gata6	0.291499	0.460039	0.737756	0.00583319	-0.457816	1	-0.0115583	1
ENSMUSG00000005846.12	ENSMUSG00000005846	Rsl1d1	0.0315924	0.921888	0.239454	0.255311	-0.0969439	1	0.110918	0.982745
ENSMUSG00000005864.7	ENSMUSG00000005864	Cnga2	NA	NA	NA	NA	NA	NA	NA	NA
ENSMUSG00000005871.15	ENSMUSG00000005871	Apc	0.46137	0.209998	0.117183	0.789353	0.252008	1	-0.0921789	1
ENSMUSG00000005873.6	ENSMUSG00000005873	Reep5	1.05755	1.72443e-05	1.13571	7.39964e-09	-0.00520221	1	0.0729628	1
ENSMUSG00000005881.13	ENSMUSG00000005881	Ergic3	-0.654387	0.0480035	-0.326011	0.315404	-0.123318	1	0.205059	0.93694
ENSMUSG00000005882.18	ENSMUSG00000005882	Uqcc1	1.06762	0.322907	-0.354526	0.775272	0.286898	1	-1.13525	0.660532
ENSMUSG00000005883.15	ENSMUSG00000005883	Spo11	-1.21562	0.832947	-0.828706	0.887738	1.28542	1	1.67249	1
ENSMUSG00000005886.14	ENSMUSG00000005886	Ncoa2	0.0101595	0.988276	-0.438778	0.302242	0.311929	1	-0.137008	1
ENSMUSG00000005891.7	ENSMUSG00000005891	Prl4a1	NA	NA	NA	NA	NA	NA	NA	NA
ENSMUSG00000005892.4	ENSMUSG00000005892	Trh	0	NA	-0.320845	NA	-0.261705	1	0	NA
ENSMUSG00000005893.14	ENSMUSG00000005893	Nr2c2	0.023665	0.969697	-0.0603303	0.917889	-0.12338	1	-0.207375	0.98297
ENSMUSG00000005897.14	ENSMUSG00000005897	Nr2c1	-0.671492	0.00202539	-0.521156	0.00465657	-0.151512	1	-0.00117531	1
ENSMUSG00000005899.14	ENSMUSG00000005899	Smpd4	0.0773186	0.942491	-0.13354	0.895699	-0.196838	1	-0.407697	0.961525
ENSMUSG00000005907.14	ENSMUSG00000005907	Pex1	-0.951023	0.00984768	0.00937392	0.98907	-0.485095	1	0.475302	0.617237
ENSMUSG00000005917.15	ENSMUSG00000005917	Otx1	-0.341929	NA	0	NA	1.21496	1	0	NA
ENSMUSG00000005936.19	ENSMUSG00000005936	Kctd20	0.445736	0.028377	0.0139241	0.965237	0.19089	1	-0.240922	0.660445
ENSMUSG00000005947.11	ENSMUSG00000005947	Itgae	0.363551	0.834312	-0.207328	0.903974	0.00561103	1	-0.565268	0.999821
ENSMUSG00000005949.9	ENSMUSG00000005949	Ctns	0.0825022	0.71862	0.607904	3.72398e-06	-0.0833496	1	0.442052	0.082799
ENSMUSG00000005950.14	ENSMUSG00000005950	P2rx5	-0.933601	0.746189	-0.854309	0.730615	-1.02326	1	-0.943966	1
ENSMUSG00000005951.13	ENSMUSG00000005951	Shpk	-0.567988	0.00534784	-0.44482	0.010575	0.122893	1	0.246061	0.669835
ENSMUSG00000005952.15	ENSMUSG00000005952	Trpv1	1.46763	NA	-3.97868	0.317871	3.09545	1	-2.35083	0.954257
ENSMUSG00000005958.15	ENSMUSG00000005958	Ephb3	0.362364	0.748485	-0.0822997	0.948709	-0.472772	1	-0.917436	0.730278
ENSMUSG00000005968.14	ENSMUSG00000005968	Tuft1	1.21559	0.00166092	1.55973	1.54303e-07	-0.151398	1	0.192742	0.994473
ENSMUSG00000005973.6	ENSMUSG00000005973	Rcn1	0.810757	0.00790581	0.551582	0.0362325	-0.0805348	1	-0.33971	0.71459
ENSMUSG00000005980.15	ENSMUSG00000005980	Dnase1	5.48769	0.0144592	-1.65923	0.430042	2.16783	1	-4.97912	0.171051
ENSMUSG00000005981.11	ENSMUSG00000005981	Trap1	0.111965	0.549276	-0.115715	0.485121	0.0736627	1	-0.154017	0.756103
ENSMUSG00000005982.14	ENSMUSG00000005982	Naa60	-0.0353538	0.934949	-0.405799	0.126163	0.095657	1	-0.274788	0.780534
ENSMUSG00000005983.15	ENSMUSG00000005983	1700037C18Rik	0.0676285	0.957151	0.9496	0.236274	-0.256002	1	0.625971	0.891325
ENSMUSG00000005986.16	ENSMUSG00000005986	Ankrd13d	-0.294367	0.838217	1.48144	0.106114	-1.47213	1	0.303682	1
ENSMUSG00000005994.14	ENSMUSG00000005994	Tyrp1	NA	NA	NA	NA	NA	NA	NA	NA
ENSMUSG00000006005.18	ENSMUSG00000006005	Tpr	0.0477291	0.970104	0.628502	0.481748	-0.169559	1	0.411215	0.98832
ENSMUSG00000006007.14	ENSMUSG00000006007	Pdc	NA	NA	NA	NA	NA	NA	NA	NA
ENSMUSG00000006010.14	ENSMUSG00000006010	Odr4	-0.427222	0.14528	-0.0202161	0.963108	-0.0573854	1	0.349621	0.611577
ENSMUSG00000006014.16	ENSMUSG00000006014	Prg4	-1.27152	0.000296579	-0.865736	0.00468791	-0.290678	1	0.115109	1
ENSMUSG00000006019.15	ENSMUSG00000006019	Dhx34	-0.640434	0.0274951	-0.199522	0.52467	-0.100406	1	0.340506	0.667666
ENSMUSG00000006021.5	ENSMUSG00000006021	Kptn	-0.382308	0.0529416	-0.211854	0.25005	-0.0398646	1	0.130589	0.917813
ENSMUSG00000006024.13	ENSMUSG00000006024	Napa	0.594174	0.0302458	0.139487	0.66943	0.123483	1	-0.331203	0.645356
ENSMUSG00000006050.12	ENSMUSG00000006050	Sra1	-0.833758	0.0009736	-0.345965	0.170586	-0.0788427	1	0.40895	0.46695
ENSMUSG00000006056.13	ENSMUSG00000006056	Calcoco2	NA	NA	NA	NA	NA	NA	NA	NA
ENSMUSG00000006057.15	ENSMUSG00000006057	Atp5g1	-0.208069	0.441637	0.068496	0.826181	-0.130171	1	0.146394	0.93584
ENSMUSG00000006058.10	ENSMUSG00000006058	Snf8	-0.414186	0.291625	-0.0433558	0.935044	0.00761478	1	0.378445	0.717067
ENSMUSG00000006095.12	ENSMUSG00000006095	Tbcb	-0.431979	0.401056	0.26235	0.611554	-0.13323	1	0.5611	0.619087
ENSMUSG00000006127.9	ENSMUSG00000006127	Inpp5k	-0.738393	0.0368065	-0.646908	0.0298952	0.214691	1	0.306177	0.820242
ENSMUSG00000006134.4	ENSMUSG00000006134	Crkl	0.13805	0.580755	-0.0456421	0.870163	-0.015821	1	-0.199513	0.767229
ENSMUSG00000006143.12	ENSMUSG00000006143	Upk3bl	-0.64794	NA	0	NA	0.700059	1	0	NA
ENSMUSG00000006154.13	ENSMUSG00000006154	Eps8l1	0.247389	0.853309	-0.158881	0.906165	0.948993	1	0.542725	0.960656
ENSMUSG00000006169.20	ENSMUSG00000006169	Clint1	1.07269	0.000691259	0.0552174	0.907953	0.276225	1	-0.741244	0.159505
ENSMUSG00000006179.9	ENSMUSG00000006179	Prss16	0.178439	NA	3.76244	NA	-0.0133099	NA	3.57069	NA
ENSMUSG00000006191.17	ENSMUSG00000006191	Cdkal1	-0.0875026	0.877483	-0.152919	0.762513	-0.0753347	1	-0.14075	1
ENSMUSG00000006200.3	ENSMUSG00000006200	Rhox6	NA	NA	NA	NA	NA	NA	NA	NA
ENSMUSG00000006204.7	ENSMUSG00000006204	5430419D17Rik	NA	NA	NA	NA	NA	NA	NA	NA
ENSMUSG00000006205.13	ENSMUSG00000006205	Htra1	0.926781	0.217265	1.32348	0.0201175	-0.716934	1	-0.320241	0.995119
ENSMUSG00000006215.12	ENSMUSG00000006215	Zbtb17	-0.281465	0.349221	0.201031	0.471171	-0.152064	1	0.330432	0.625573
ENSMUSG00000006216.10	ENSMUSG00000006216	Clcnkb	NA	NA	NA	NA	NA	NA	NA	NA
ENSMUSG00000006218.4	ENSMUSG00000006218	Fam131c	1.42332	0.0157139	1.65766	0.000368632	0.472372	1	0.706716	0.667666
ENSMUSG00000006219.12	ENSMUSG00000006219	Fblim1	1.32843	0.0448324	1.6397	0.00136105	0.186029	1	0.4973	0.877201
ENSMUSG00000006221.7	ENSMUSG00000006221	Hspb7	0.910031	0.800469	4.4382	0.0767833	0.866864	1	4.39504	0.447011
ENSMUSG00000006235.6	ENSMUSG00000006235	Epor	0.845632	0.115848	-0.176922	0.771888	0.186376	1	-0.836178	0.41227
ENSMUSG00000006241.16	ENSMUSG00000006241	Ccdc159	-0.402238	0.404854	-0.177742	0.733127	0.182459	1	0.406955	0.771753
ENSMUSG00000006262.15	ENSMUSG00000006262	Mob1b	0.41856	0.212689	-0.112965	0.776098	0.0206242	1	-0.510901	0.398923
ENSMUSG00000006269.7	ENSMUSG00000006269	Atp6v1b1	NA	NA	NA	NA	NA	NA	NA	NA
ENSMUSG00000006270.7	ENSMUSG00000006270	Vax1	NA	NA	NA	NA	NA	NA	NA	NA
ENSMUSG00000006273.14	ENSMUSG00000006273	Atp6v1b2	0.990287	2.01025e-05	0.744323	0.000141028	-0.0359009	1	-0.281865	0.696783
ENSMUSG00000006276.10	ENSMUSG00000006276	Eps15l1	-0.453301	0.17256	0.03354	0.942303	-0.116224	1	0.370617	0.653826
ENSMUSG00000006281.8	ENSMUSG00000006281	Tep1	0.283212	0.659526	0.471166	0.361094	0.0323189	1	0.220273	1
ENSMUSG00000006288.8	ENSMUSG00000006288	Ttc5	-0.404752	0.248565	-0.0079078	0.988871	-0.0417342	1	0.355111	0.694276
ENSMUSG00000006289.14	ENSMUSG00000006289	Osgep	-0.0855886	0.860888	0.0743225	0.878024	-0.212157	1	-0.0522462	1
ENSMUSG00000006299.13	ENSMUSG00000006299	Aamp	-0.106796	0.530495	-0.234546	0.0572695	-0.0540035	1	-0.181754	0.599283
ENSMUSG00000006301.17	ENSMUSG00000006301	Tmbim1	0.502611	0.000237677	0.359025	0.00201648	0.00601125	1	-0.137575	0.790824
ENSMUSG00000006304.14	ENSMUSG00000006304	Arpc2	0.287036	0.0841759	0.111974	0.523053	0.0493736	1	-0.125689	0.864476
ENSMUSG00000006307.16	ENSMUSG00000006307	Kmt2b	-0.365177	0.571147	-0.212398	0.751762	0.185792	1	0.338571	0.934157
ENSMUSG00000006310.10	ENSMUSG00000006310	Zbtb32	0.00658554	0.99785	-0.225176	0.896359	-0.508352	1	-0.740114	0.962214
ENSMUSG00000006311.8	ENSMUSG00000006311	Etv2	2.76781	NA	-1.85339	NA	2.76053	NA	-1.8607	NA
ENSMUSG00000006313.5	ENSMUSG00000006313	Upk1a	0.837605	NA	1.20448	0.68889	-0.585464	1	-0.218603	1
ENSMUSG00000006315.9	ENSMUSG00000006315	Tmem147	-0.38841	0.252032	0.161464	0.658164	-0.191017	1	0.358857	0.669195
ENSMUSG00000006333.14	ENSMUSG00000006333	Rps9	0.519714	0.0613161	0.382966	0.123201	-0.105585	1	-0.242333	0.811026
ENSMUSG00000006335.16	ENSMUSG00000006335	Tfpt	-1.11925	6.17786e-05	-0.189357	0.580354	-0.120656	1	0.809237	0.0529119
ENSMUSG00000006342.15	ENSMUSG00000006342	Susd2	0.687755	0.0966328	0.499278	0.162592	-0.366311	1	-0.554789	0.538892
ENSMUSG00000006344.17	ENSMUSG00000006344	Ggt5	-0.41448	0.423727	0.15453	0.783673	-0.3869	1	0.18211	1
ENSMUSG00000006345.10	ENSMUSG00000006345	Ggt1	2.79405	0.110871	2.24156	0.121425	1.32031	1	0.767803	1
ENSMUSG00000006356.10	ENSMUSG00000006356	Crip2	0.427833	0.073944	0.0146313	0.967981	-0.058994	1	-0.472196	0.216093
ENSMUSG00000006360.11	ENSMUSG00000006360	Crip1	0.329026	0.694733	1.27225	0.020985	-0.765063	1	0.178161	1
ENSMUSG00000006362.16	ENSMUSG00000006362	Cbfa2t3	0.27706	0.698494	-0.264897	0.693599	0.287842	1	-0.254115	0.998245
ENSMUSG00000006369.14	ENSMUSG00000006369	Fbln1	1.75702	NA	2.67169	NA	-1.25734	NA	-0.342678	NA
ENSMUSG00000006373.10	ENSMUSG00000006373	Pgrmc1	-0.382544	0.131976	-0.691164	0.000209453	0.233063	1	-0.0755568	1
ENSMUSG00000006378.15	ENSMUSG00000006378	Gcat	-0.113706	0.679262	-0.359778	0.0572197	-0.0126546	1	-0.258727	0.652883
ENSMUSG00000006386.15	ENSMUSG00000006386	Tek	0.0333884	0.953681	-0.441525	0.235374	0.460615	1	-0.0142973	1
ENSMUSG00000006389.13	ENSMUSG00000006389	Mpl	1.44227	NA	-2.10601	NA	2.80507	1	-0.743195	1
ENSMUSG00000006390.15	ENSMUSG00000006390	Elovl1	0.49551	0.00588043	0.45568	0.00202216	0.00375381	1	-0.0360767	1
ENSMUSG00000006392.16	ENSMUSG00000006392	Med8	0.0950645	0.771251	-0.347683	0.121104	-0.0156365	1	-0.458384	0.289619
ENSMUSG00000006395.16	ENSMUSG00000006395	Hyi	-1.00237	0.00661099	-0.497752	0.163104	-0.162005	1	0.342618	0.808726
ENSMUSG00000006398.15	ENSMUSG00000006398	Cdc20	3.04826	7.57462e-07	2.27021	9.56582e-06	0.496049	1	-0.282006	1
ENSMUSG00000006403.13	ENSMUSG00000006403	Adamts4	3.45634	0.0564425	1.16131	0.447251	0.27136	1	-2.02369	0.689632
ENSMUSG00000006411.12	ENSMUSG00000006411	Nectin4	1.60322	0.199729	0.955384	0.391118	0.148579	1	-0.499256	1
ENSMUSG00000006412.10	ENSMUSG00000006412	Pfdn2	-0.474928	0.153373	0.00964867	0.984836	-0.233778	1	0.250799	0.854419
ENSMUSG00000006418.17	ENSMUSG00000006418	Rnf114	0.0180259	0.909046	-0.114094	0.266723	-0.00422883	1	-0.136348	0.609615
ENSMUSG00000006423.15	ENSMUSG00000006423	C330007P06Rik	0.536108	0.34856	-0.201049	0.753184	0.217579	1	-0.519578	0.741516
ENSMUSG00000006435.16	ENSMUSG00000006435	Neurl1a	1.69954	0.0664159	1.56265	0.0313789	-0.213672	1	-0.350571	1
ENSMUSG00000006442.10	ENSMUSG00000006442	Srm	1.09009	0.000483734	1.24051	5.41086e-07	-0.201934	1	-0.0515188	1
ENSMUSG00000006445.3	ENSMUSG00000006445	Epha2	-0.158176	0.790708	-0.404504	0.371901	0.241611	1	-0.00471591	1
ENSMUSG00000006456.10	ENSMUSG00000006456	Rbm14	0.233543	0.347617	0.214784	0.31487	0.011881	1	-0.00687782	1
ENSMUSG00000006457.4	ENSMUSG00000006457	Actn3	-2.5214	0.504717	3.6951	0.238438	-2.26871	1	3.94779	0.636986
ENSMUSG00000006462.6	ENSMUSG00000006462	A530013C23Rik	-1.12279	0.398628	-0.121891	0.943991	-0.566204	1	0.434701	1
ENSMUSG00000006463.13	ENSMUSG00000006463	Zdhhc24	-0.361126	0.303709	0.0728554	0.858373	-0.145101	1	0.288881	0.799367
ENSMUSG00000006464.9	ENSMUSG00000006464	Bbs1	0.420992	0.677795	-0.331631	0.731537	0.338734	1	-0.413888	0.97857
ENSMUSG00000006469.13	ENSMUSG00000006469	Slc34a3	NA	NA	NA	NA	NA	NA	NA	NA
ENSMUSG00000006471.18	ENSMUSG00000006471	Ndor1	-0.360866	0.496254	0.0423041	0.950204	-0.0369735	1	0.366197	0.843053
ENSMUSG00000006476.19	ENSMUSG00000006476	Nsmf	-1.22485	0.000913685	-0.501823	0.175568	0.0369506	1	0.759974	0.253409
ENSMUSG00000006488.17	ENSMUSG00000006488	Prl7a1	NA	NA	NA	NA	NA	NA	NA	NA
ENSMUSG00000006490.3	ENSMUSG00000006490	Prl8a9	NA	NA	NA	NA	NA	NA	NA	NA
ENSMUSG00000006494.11	ENSMUSG00000006494	Pdk1	-0.574429	0.0840381	-0.865132	0.000584778	0.270784	1	-0.0199182	1
ENSMUSG00000006498.16	ENSMUSG00000006498	Ptbp1	0.0384666	0.906755	0.157704	0.517169	0.0399148	1	0.159153	0.899453
ENSMUSG00000006517.5	ENSMUSG00000006517	Mvd	-0.0488068	0.944226	-0.613362	0.160213	0.104015	1	-0.46054	0.762565
ENSMUSG00000006519.11	ENSMUSG00000006519	Cyba	0.675541	0.0943661	0.646916	0.0547795	-0.146699	1	-0.175324	0.99917
ENSMUSG00000006522.17	ENSMUSG00000006522	Itih3	-0.504781	0.0860211	-0.569238	0.0165659	-0.154101	1	-0.218558	0.871987
ENSMUSG00000006526.13	ENSMUSG00000006526	Tmem110	0.613502	0.0469765	0.782876	0.000971017	-0.190512	1	-0.0211381	1
ENSMUSG00000006527.16	ENSMUSG00000006527	Sfmbt1	0.083902	0.806795	0.139584	0.63456	-0.101962	1	-0.0462793	1
ENSMUSG00000006529.16	ENSMUSG00000006529	Itih1	-0.792214	5.11361e-05	-1.21251	1.5433e-15	0.108245	1	-0.312053	0.49933
ENSMUSG00000006538.12	ENSMUSG00000006538	Ihh	1.44729	0.0124874	1.87682	2.77556e-05	0.174535	1	0.604068	0.748476
ENSMUSG00000006542.13	ENSMUSG00000006542	Prkag3	-0.726548	NA	3.56439	0.374136	-4.65224	1	-0.361397	1
ENSMUSG00000006546.3	ENSMUSG00000006546	Cryba2	NA	NA	NA	NA	NA	NA	NA	NA
ENSMUSG00000006567.11	ENSMUSG00000006567	Atp7b	0.241954	0.5102	-0.170365	0.634133	0.216229	1	-0.19609	0.934374
ENSMUSG00000006570.3	ENSMUSG00000006570	Defb2	NA	NA	NA	NA	NA	NA	NA	NA
ENSMUSG00000006574.15	ENSMUSG00000006574	Slc4a1	1.6269	0.576902	-1.08117	0.677836	0.33432	1	-2.37376	0.754768
ENSMUSG00000006575.14	ENSMUSG00000006575	Rundc3a	-1.54921	0.023122	-0.601746	0.392589	0.482453	1	1.42992	0.196185
ENSMUSG00000006576.16	ENSMUSG00000006576	Slc4a3	0.0871908	0.951111	0.0826382	0.954863	-0.0862592	1	-0.0908112	1
ENSMUSG00000006585.3	ENSMUSG00000006585	Cdt1	1.51669	5.30032e-05	1.15344	0.000166264	-0.0897886	1	-0.453035	0.699597
ENSMUSG00000006586.15	ENSMUSG00000006586	Runx1t1	1.97553	0.244792	0.739207	0.560808	-1.74074	1	-2.97707	0.253935
ENSMUSG00000006587.6	ENSMUSG00000006587	Snai3	1.63385	0.277098	1.87135	0.0249331	-1.8002	1	-1.56271	0.671348
ENSMUSG00000006589.8	ENSMUSG00000006589	Aprt	0.64969	0.0352601	1.09691	1.65519e-06	-0.116558	1	0.330665	0.715381
ENSMUSG00000006599.13	ENSMUSG00000006599	Gtf2h1	0.660429	0.000406665	0.607441	6.3084e-05	-0.0943663	1	-0.147354	0.886715
ENSMUSG00000006611.15	ENSMUSG00000006611	Hfe	0.458706	0.136542	0.118102	0.748593	0.0303087	1	-0.310295	0.721497
ENSMUSG00000006638.15	ENSMUSG00000006638	Abhd1	-0.625652	0.191278	-0.713822	0.0568847	-0.279745	1	-0.367915	0.837134
ENSMUSG00000006641.12	ENSMUSG00000006641	Slc5a6	1.7119	0.00138625	1.83945	1.81021e-05	0.155995	1	0.283539	0.986096
ENSMUSG00000006642.3	ENSMUSG00000006642	Tcf23	3.31996	0.0156102	1.03021	0.30808	0.0984685	1	-2.19128	0.450261
ENSMUSG00000006649.17	ENSMUSG00000006649	Nphs1	-0.2962	NA	-1.53691	NA	0.738869	1	-0.501825	1
ENSMUSG00000006651.8	ENSMUSG00000006651	Aplp1	0.288533	0.757843	1.85475	0.000851424	-0.583693	1	0.982524	0.562914
ENSMUSG00000006673.14	ENSMUSG00000006673	Qrich1	-0.172229	0.659284	-0.00153469	0.998164	-0.12232	1	0.0483745	1
ENSMUSG00000006675.10	ENSMUSG00000006675	P4htm	-1.6385	0.347499	-1.50588	0.307931	-1.14314	1	-1.0105	0.924705
ENSMUSG00000006676.16	ENSMUSG00000006676	Usp19	-0.21866	0.44826	-0.245968	0.315089	0.11417	1	0.086863	1
ENSMUSG00000006678.6	ENSMUSG00000006678	Pola1	0.133567	0.861576	0.0869003	0.908584	0.0719186	1	0.0252523	1
ENSMUSG00000006699.17	ENSMUSG00000006699	Cdc42	0.645434	1.69302e-05	0.443925	0.000561192	-0.00202676	1	-0.203536	0.629637
ENSMUSG00000006705.13	ENSMUSG00000006705	Pknox1	0.291035	0.494902	-0.0999208	0.836554	-0.00840026	1	-0.399356	0.692445
ENSMUSG00000006711.15	ENSMUSG00000006711	D130043K22Rik	-0.127395	0.918374	-1.9242	0.00446493	0.54075	1	-1.25606	0.476593
ENSMUSG00000006715.11	ENSMUSG00000006715	Gmnn	0.442574	0.19365	0.630371	0.0157757	-0.0740885	1	0.113708	1
ENSMUSG00000006717.7	ENSMUSG00000006717	Acot13	0.0843575	0.872373	0.485928	0.160835	-0.23562	1	0.16595	0.999821
ENSMUSG00000006720.16	ENSMUSG00000006720	Zfp184	-0.885996	0.544559	1.26136	0.29187	-0.898024	1	1.24933	0.749119
ENSMUSG00000006724.12	ENSMUSG00000006724	Cyp27b1	13.9836	NA	-0.76699	NA	-1.24946	1	-17.7674	9.05224e-05
ENSMUSG00000006728.12	ENSMUSG00000006728	Cdk4	0.580272	0.0963436	0.416514	0.189663	-0.127523	1	-0.29128	0.821968
ENSMUSG00000006731.10	ENSMUSG00000006731	B4galnt1	-0.335223	0.0307153	-0.481462	4.27707e-05	-0.00201626	1	-0.148255	0.776547
ENSMUSG00000006732.14	ENSMUSG00000006732	Mettl1	0.837422	0.0149009	0.761954	0.00709934	-0.00777621	1	-0.0832446	1
ENSMUSG00000006736.9	ENSMUSG00000006736	Tspan31	-0.565129	0.000282835	-0.37506	0.00595934	-0.146553	1	0.0435156	1
ENSMUSG00000006740.14	ENSMUSG00000006740	Kif5b	0.232954	0.430395	0.253244	0.315637	0.0446838	1	0.0649738	1
ENSMUSG00000006763.14	ENSMUSG00000006763	Saal1	0.496613	0.25614	0.148835	0.765088	0.0317364	1	-0.316042	0.857656
ENSMUSG00000006764.8	ENSMUSG00000006764	Tph2	NA	NA	NA	NA	NA	NA	NA	NA
ENSMUSG00000006777.7	ENSMUSG00000006777	Krt23	1.74564	0.0308287	2.46704	6.15891e-05	-0.214259	1	0.50714	0.938234
ENSMUSG00000006782.16	ENSMUSG00000006782	Cnp	-0.565827	0.000518947	-0.643176	4.70947e-07	0.138983	1	0.0616345	1
ENSMUSG00000006784.14	ENSMUSG00000006784	Ttc25	-1.23443	0.359171	-0.955371	0.433759	-0.0245159	1	0.254542	1
ENSMUSG00000006800.14	ENSMUSG00000006800	Sulf2	1.27411	0.0106004	1.29829	0.000955012	-0.149217	1	-0.125037	1
ENSMUSG00000006818.5	ENSMUSG00000006818	Sod2	-0.222095	0.360661	0.132478	0.586693	-0.117246	1	0.237327	0.69492
ENSMUSG00000006850.8	ENSMUSG00000006850	Tmco6	-0.71423	0.11745	-0.839344	0.0199901	0.16542	1	0.0403064	1
ENSMUSG00000006906.10	ENSMUSG00000006906	Stambp	-0.497729	0.134339	-0.259086	0.426061	0.0296731	1	0.268316	0.828379
ENSMUSG00000006920.14	ENSMUSG00000006920	Ezh1	0.374545	0.262144	0.142273	0.693949	0.119932	1	-0.11234	1
ENSMUSG00000006930.15	ENSMUSG00000006930	Hap1	0.0436043	0.966587	-0.314411	0.707581	0.266302	1	-0.0917125	1
ENSMUSG00000006931.15	ENSMUSG00000006931	P3h4	0.435257	0.790853	1.30645	0.259057	-0.986277	1	-0.115087	1
ENSMUSG00000006932.17	ENSMUSG00000006932	Ctnnb1	0.263717	0.310826	-0.0638687	0.840324	0.0879097	1	-0.239676	0.740862
ENSMUSG00000006941.5	ENSMUSG00000006941	Eif1b	-0.42957	0.142408	0.139914	0.670179	-0.274418	1	0.295066	0.719832
ENSMUSG00000006948.7	ENSMUSG00000006948	Klk4	NA	NA	NA	NA	NA	NA	NA	NA
ENSMUSG00000006958.14	ENSMUSG00000006958	Chrd	-1.14126	0.0441632	-0.479798	0.407269	-0.135954	1	0.525504	0.785971
ENSMUSG00000006998.16	ENSMUSG00000006998	Psmd2	-0.512289	0.191862	-0.406024	0.250846	-0.0338218	1	0.0724436	1
ENSMUSG00000007021.5	ENSMUSG00000007021	Syngr3	3.35016	NA	-1.87293	0.404075	1.63477	1	-3.58834	0.47821
ENSMUSG00000007029.16	ENSMUSG00000007029	Vars	0.349349	0.291848	0.851668	0.000207894	-0.139281	1	0.363038	0.639237
ENSMUSG00000007030.8	ENSMUSG00000007030	Vwa7	0.82771	0.535896	0.398961	0.769921	0.317508	1	-0.111241	1
ENSMUSG00000007033.4	ENSMUSG00000007033	Hspa1l	2.26371	0.319596	1.77708	0.254717	-2.70144	1	-3.18809	0.435298
ENSMUSG00000007034.15	ENSMUSG00000007034	Slc44a4	2.45231	0.0357443	1.9456	0.0180766	0.503727	1	-0.00298648	1
ENSMUSG00000007035.15	ENSMUSG00000007035	Msh5	-0.43974	0.762401	-0.809914	0.491512	0.238569	1	-0.131603	1
ENSMUSG00000007036.15	ENSMUSG00000007036	Abhd16a	0.446225	0.0539379	-0.0116372	0.974244	0.0597829	1	-0.398079	0.345993
ENSMUSG00000007038.5	ENSMUSG00000007038	Neu1	0.753303	2.71784e-09	0.861423	1.24225e-17	-0.0933063	1	0.0148132	1
ENSMUSG00000007039.12	ENSMUSG00000007039	Ddah2	0.382883	0.564896	0.234044	0.728562	0.185517	1	0.0366788	1
ENSMUSG00000007041.9	ENSMUSG00000007041	Clic1	0.363802	0.0651159	0.302924	0.0701081	-0.0968743	1	-0.157752	0.84377
ENSMUSG00000007050.17	ENSMUSG00000007050	Lsm2	0.194606	0.648638	0.729124	0.0086834	-0.227288	1	0.307229	0.806732
ENSMUSG00000007080.14	ENSMUSG00000007080	Pole	0.27955	0.579694	0.93558	0.00415072	-0.42561	1	0.230421	0.967059
ENSMUSG00000007097.14	ENSMUSG00000007097	Atp1a2	0.683029	0.48453	2.16593	0.000678023	-0.607459	1	0.875441	0.727245
ENSMUSG00000007107.6	ENSMUSG00000007107	Atp1a4	-2.79443	0.229485	-0.693443	0.79572	-0.914524	1	1.18649	0.958887
ENSMUSG00000007122.11	ENSMUSG00000007122	Casq1	-0.664613	0.803427	0.750897	0.763996	-0.110849	1	1.30467	0.923297
ENSMUSG00000007207.10	ENSMUSG00000007207	Stx1a	1.68953	0.260809	1.23953	0.332681	-0.08253	1	-0.532541	1
ENSMUSG00000007209.4	ENSMUSG00000007209	Ceacam9	NA	NA	NA	NA	NA	NA	NA	NA
ENSMUSG00000007216.6	ENSMUSG00000007216	Zfp775	-0.00252429	0.997721	0.248976	0.593169	0.412186	1	0.663687	0.424454
ENSMUSG00000007279.14	ENSMUSG00000007279	Scube2	-0.707078	NA	1.77216	NA	-2.29458	1	0	1
ENSMUSG00000007338.10	ENSMUSG00000007338	Mrpl49	-0.369921	0.0540201	-0.323704	0.0458803	-0.0875838	1	-0.0413662	1
ENSMUSG00000007379.15	ENSMUSG00000007379	Dennd2c	-0.572935	0.522329	0.204398	0.84323	0.216835	1	0.994169	0.589564
ENSMUSG00000007411.16	ENSMUSG00000007411	Mark3	-0.532469	0.140818	0.0639064	0.894745	-0.0792449	1	0.517131	0.470365
ENSMUSG00000007415.15	ENSMUSG00000007415	Gatad1	0.236981	0.255692	0.0693863	0.774783	0.0401091	1	-0.127486	0.918009
ENSMUSG00000007440.10	ENSMUSG00000007440	Pcdha11	NA	NA	NA	NA	NA	NA	NA	NA
ENSMUSG00000007457.3	ENSMUSG00000007457	2310003L06Rik	NA	NA	NA	NA	NA	NA	NA	NA
ENSMUSG00000007458.14	ENSMUSG00000007458	M6pr	0.248599	0.103359	0.200284	0.135437	-0.0115915	1	-0.0599062	1
ENSMUSG00000007476.18	ENSMUSG00000007476	Lrrc8a	0.723084	0.000846878	0.549203	0.00249	-0.0820689	1	-0.25595	0.696122
ENSMUSG00000007480.5	ENSMUSG00000007480	Mc5r	NA	NA	NA	NA	NA	NA	NA	NA
ENSMUSG00000007564.15	ENSMUSG00000007564	Ppp2r1a	-0.429212	0.352061	0.160868	0.755732	-0.259803	1	0.330278	0.847505
ENSMUSG00000007570.16	ENSMUSG00000007570	Fance	-1.70851	0.000260955	-0.597159	0.214074	-0.212775	1	0.898575	0.328043
ENSMUSG00000007589.9	ENSMUSG00000007589	Tinf2	-0.107224	0.809291	0.0452871	0.923785	-0.0795884	1	0.0729233	1
ENSMUSG00000007591.15	ENSMUSG00000007591	Tssk4	0.164837	0.954369	0.833622	0.708086	-0.744021	1	-0.0752388	1
ENSMUSG00000007594.10	ENSMUSG00000007594	Hapln4	-0.393216	0.475344	0.0795994	0.903449	-0.176652	1	0.296164	0.934778
ENSMUSG00000007603.9	ENSMUSG00000007603	Dus3l	-0.133658	0.498833	-0.0761388	0.697032	0.0148063	1	0.0723253	1
ENSMUSG00000007610.15	ENSMUSG00000007610	Gtpbp3	0.745969	0.0367642	0.173055	0.67554	-0.158107	1	-0.731021	0.20669
ENSMUSG00000007613.15	ENSMUSG00000007613	Tgfbr1	0.792164	0.100858	0.308666	0.545943	0.228162	1	-0.255336	0.966951
ENSMUSG00000007617.18	ENSMUSG00000007617	Homer1	-0.525182	0.177206	-0.0921139	0.852642	-0.0307892	1	0.40228	0.694922
ENSMUSG00000007646.13	ENSMUSG00000007646	Rad51c	1.4889	0.146778	0.605559	0.474131	-0.773822	1	-1.65717	0.363068
ENSMUSG00000007653.12	ENSMUSG00000007653	Gabrb2	0	NA	3.1133	NA	-3.48709	NA	0	NA
ENSMUSG00000007655.16	ENSMUSG00000007655	Cav1	0.547512	0.632664	2.26541	0.0017721	-1.68575	1	0.0321402	1
ENSMUSG00000007656.13	ENSMUSG00000007656	Arpp19	-0.0332139	0.966587	0.856833	0.0626553	-0.190842	1	0.699205	0.568182
ENSMUSG00000007659.18	ENSMUSG00000007659	Bcl2l1	0.145447	0.619448	0.132244	0.628063	-0.0677492	1	-0.0809521	1
ENSMUSG00000007670.10	ENSMUSG00000007670	Khsrp	-0.0465531	0.845726	-0.0719608	0.738218	-0.0391692	1	-0.0645768	1
ENSMUSG00000007682.6	ENSMUSG00000007682	Dio2	0	NA	1.66487	NA	-2.0639	1	0	NA
ENSMUSG00000007721.6	ENSMUSG00000007721	Ccdc124	-0.0261944	0.929837	0.0412963	0.88147	-0.000349237	1	0.0671415	1
ENSMUSG00000007739.10	ENSMUSG00000007739	Cct4	0.374887	0.0910875	0.442877	0.0122497	-0.0978762	1	-0.0298868	1
ENSMUSG00000007777.9	ENSMUSG00000007777	0610009B22Rik	-0.195872	0.623688	-0.115565	0.778279	-0.043633	1	0.0366741	1
ENSMUSG00000007783.10	ENSMUSG00000007783	Cpt1c	0.381023	0.819042	1.55583	0.17169	-0.231908	1	0.942898	0.874702
ENSMUSG00000007805.4	ENSMUSG00000007805	Twist2	3.29404	0.0898437	1.24056	0.477349	0.690636	1	-1.36287	0.899807
ENSMUSG00000007812.16	ENSMUSG00000007812	Zfp655	-0.135849	0.672029	0.309684	0.196187	0.0626237	1	0.508156	0.22918
ENSMUSG00000007815.13	ENSMUSG00000007815	Rhoa	0.861008	0.0040564	0.227705	0.500982	0.223198	1	-0.410105	0.583555
ENSMUSG00000007817.15	ENSMUSG00000007817	Zmiz1	-0.238056	0.403265	-0.0437626	0.900949	0.10036	1	0.294653	0.657259
ENSMUSG00000007827.10	ENSMUSG00000007827	Ankrd26	-0.453916	0.428415	-0.0392328	0.95918	0.157065	1	0.571748	0.672079
ENSMUSG00000007833.15	ENSMUSG00000007833	Aldh16a1	-0.0923392	0.878622	-0.241316	0.625779	0.0324608	1	-0.116516	1
ENSMUSG00000007836.6	ENSMUSG00000007836	Hnrnpa0	-0.216459	0.403151	-0.260578	0.226751	-0.0801481	1	-0.124267	0.965973
ENSMUSG00000007837.11	ENSMUSG00000007837	Prrg2	-0.0450927	0.851816	-0.257526	0.0941267	0.117616	1	-0.0948176	0.96784
ENSMUSG00000007850.16	ENSMUSG00000007850	Hnrnph1	-2.13039	0.0235763	-0.559432	0.60766	-0.476214	1	1.09475	0.671348
ENSMUSG00000007867.9	ENSMUSG00000007867	Ift43	0.0997924	0.790713	0.619625	0.00587052	-0.123847	1	0.395986	0.535924
ENSMUSG00000007872.3	ENSMUSG00000007872	Id3	-0.186502	0.740226	-0.27829	0.564377	0.0197048	1	-0.0720825	1
ENSMUSG00000007877.2	ENSMUSG00000007877	Tcap	2.57593	NA	0.907708	NA	1.31329	1	-0.354993	1
ENSMUSG00000007880.16	ENSMUSG00000007880	Arid1a	-0.408258	0.184887	-0.21034	0.49517	0.109348	1	0.307266	0.717072
ENSMUSG00000007888.15	ENSMUSG00000007888	Crlf1	5.02448	0.0613576	2.11079	0.436597	2.73193	1	-0.1818	1
ENSMUSG00000007891.16	ENSMUSG00000007891	Ctsd	1.0048	1.58705e-12	0.626045	2.89857e-07	0.0425606	1	-0.33619	0.212948
ENSMUSG00000007892.8	ENSMUSG00000007892	Rplp1	0.232732	0.581409	0.539386	0.079685	-0.169262	1	0.137392	1
ENSMUSG00000007907.4	ENSMUSG00000007907	Cabs1	NA	NA	NA	NA	NA	NA	NA	NA
ENSMUSG00000007908.14	ENSMUSG00000007908	Hmgcll1	2.20315	NA	-3.36943	NA	2.99881	1	-2.57376	0.897678
ENSMUSG00000007944.8	ENSMUSG00000007944	Ttc9b	NA	NA	NA	NA	NA	NA	NA	NA
ENSMUSG00000007946.11	ENSMUSG00000007946	Phox2a	-2.12614	NA	-0.208762	NA	0.373391	1	2.29088	0.998123
ENSMUSG00000007950.9	ENSMUSG00000007950	Abhd8	0.356351	0.355382	-0.0954483	0.827615	0.113967	1	-0.337832	0.759398
ENSMUSG00000007987.12	ENSMUSG00000007987	Ift22	1.12182	0.0877494	0.906891	0.113029	0.0569617	1	-0.157965	1
ENSMUSG00000007989.7	ENSMUSG00000007989	Fzd3	4.10069	NA	0.835488	NA	2.45915	NA	-0.806061	NA
ENSMUSG00000008028.15	ENSMUSG00000008028	1700008O03Rik	-2.64874	0.503628	-0.246994	0.963767	-0.162432	1	2.23938	0.920271
ENSMUSG00000008035.12	ENSMUSG00000008035	Mid1ip1	-0.167821	0.795091	-0.572781	0.214077	0.13225	1	-0.272709	0.961525
ENSMUSG00000008036.11	ENSMUSG00000008036	Ap2s1	-0.296129	0.28762	-0.127527	0.66914	-0.0609071	1	0.107694	1
ENSMUSG00000008090.14	ENSMUSG00000008090	Fgfrl1	-0.147919	0.732291	-0.199689	0.599494	-0.00611262	1	-0.0578829	1
ENSMUSG00000008129.14	ENSMUSG00000008129	4930432K21Rik	2.70938	0.108358	2.76514	0.0165659	-0.252047	1	-0.196295	1
ENSMUSG00000008136.14	ENSMUSG00000008136	Fhl2	2.88016	0.000105858	2.16593	8.52037e-05	0.230859	1	-0.483373	0.955954
ENSMUSG00000008140.18	ENSMUSG00000008140	Emc10	0.481091	0.0024371	-0.166524	0.306972	0.0920439	1	-0.555571	0.00730814
ENSMUSG00000008153.12	ENSMUSG00000008153	Clstn3	0.771025	0.246604	0.396649	0.557092	-0.0122743	1	-0.38665	0.934374
ENSMUSG00000008167.14	ENSMUSG00000008167	Fbxw9	1.05048	0.00340061	1.08739	0.0001683	-0.0359419	1	0.000969772	1
ENSMUSG00000008193.13	ENSMUSG00000008193	Spib	1.07777	0.134905	0.882756	0.133617	-0.726358	1	-0.92137	0.566533
ENSMUSG00000008200.15	ENSMUSG00000008200	Fnbp4	-1.38246	0.00801759	0.0829228	0.915279	-0.303126	1	1.16226	0.169012
ENSMUSG00000008206.16	ENSMUSG00000008206	Cers4	-0.163621	0.875081	0.641621	0.395014	-0.174135	1	0.631107	0.826326
ENSMUSG00000008226.14	ENSMUSG00000008226	Scrn3	-0.10006	0.694307	-0.216477	0.263458	0.0626403	1	-0.0537764	1
ENSMUSG00000008301.11	ENSMUSG00000008301	Phax	-0.188396	0.564318	-0.306037	0.238278	-0.0319244	1	-0.149566	0.964909
ENSMUSG00000008305.18	ENSMUSG00000008305	Tle1	-1.10091	0.000289904	-1.00122	6.3084e-05	-0.090162	1	0.00953288	1
ENSMUSG00000008307.11	ENSMUSG00000008307	1700109H08Rik	-1.82381	0.390072	-0.941078	0.697895	3.21425	1	4.09702	0.174895
ENSMUSG00000008318.10	ENSMUSG00000008318	Relt	-1.25474	0.321322	0.149683	0.926258	-0.18173	1	1.2227	0.706218
ENSMUSG00000008333.12	ENSMUSG00000008333	Snrpb2	0.281698	0.374364	0.0510191	0.896164	-0.0891395	1	-0.319818	0.674085
ENSMUSG00000008348.9	ENSMUSG00000008348	Ubc	-0.148434	0.750258	-0.892754	0.00163729	0.33338	1	-0.41094	0.672079
ENSMUSG00000008373.16	ENSMUSG00000008373	Prpf31	0.216377	0.40194	0.309477	0.126485	-0.0572976	1	0.0358028	1
ENSMUSG00000008384.8	ENSMUSG00000008384	Sertad1	0.171968	0.779877	0.634258	0.133819	-0.410378	1	0.0519117	1
ENSMUSG00000008393.9	ENSMUSG00000008393	Carhsp1	-0.299209	0.0227113	-0.552121	1.02124e-08	0.109417	1	-0.143496	0.70799
ENSMUSG00000008398.16	ENSMUSG00000008398	Elk3	0.251452	0.485733	-0.148647	0.68207	0.321765	1	-0.0783333	1
ENSMUSG00000008429.8	ENSMUSG00000008429	Herpud2	-0.318334	0.393042	-0.249204	0.470463	-0.0416225	1	0.0275076	1
ENSMUSG00000008435.15	ENSMUSG00000008435	Rdh13	0.0225499	0.971541	0.787586	0.0209643	0.0737773	1	0.838814	0.209033
ENSMUSG00000008438.3	ENSMUSG00000008438	Adam21	-0.484099	NA	-2.59888	NA	-0.836086	1	-2.9509	0.989093
ENSMUSG00000008450.8	ENSMUSG00000008450	Nutf2	0.657915	0.181145	0.582671	0.175455	-0.0477038	1	-0.122947	1
ENSMUSG00000008461.6	ENSMUSG00000008461	Fut1	5.72621	0.000206772	3.47965	0.000186653	-0.264763	1	-2.51136	0.499685
ENSMUSG00000008475.13	ENSMUSG00000008475	Arpc5	0.16947	0.321535	0.0513192	0.794466	0.0558871	1	-0.0622633	1
ENSMUSG00000008482.9	ENSMUSG00000008482	Rnf151	0.272611	NA	0	NA	1.50556	1	0	NA
ENSMUSG00000008489.18	ENSMUSG00000008489	Elavl2	-1.32007	NA	3.95364	NA	-3.9803	NA	1.29316	NA
ENSMUSG00000008496.19	ENSMUSG00000008496	Pou2f2	-0.188292	0.813244	0.609832	0.283786	-0.408968	1	0.389156	0.922183
ENSMUSG00000008540.11	ENSMUSG00000008540	Mgst1	-0.515742	0.0755966	-0.927365	1.40387e-05	0.239582	1	-0.172041	0.944879
ENSMUSG00000008575.17	ENSMUSG00000008575	Nfib	-0.546723	0.0459511	-0.349708	0.167865	-0.152368	1	0.0446478	1
ENSMUSG00000008590.4	ENSMUSG00000008590	Htr3b	NA	NA	NA	NA	NA	NA	NA	NA
ENSMUSG00000008601.12	ENSMUSG00000008601	Rab25	2.34146	0.040072	1.89675	0.037155	0.355953	1	-0.0887637	1
ENSMUSG00000008604.11	ENSMUSG00000008604	Ubqln4	0.297418	0.129245	0.158877	0.401994	-0.0192793	1	-0.157821	0.830901
ENSMUSG00000008658.16	ENSMUSG00000008658	Rbfox1	-1.93157	NA	-3.34578	NA	0.619081	1	-0.795031	1
ENSMUSG00000008668.15	ENSMUSG00000008668	Rps18	-0.312016	0.452313	0.260368	0.497658	-0.244364	1	0.32802	0.794787
ENSMUSG00000008682.13	ENSMUSG00000008682	Rpl10	0.498916	0.180757	0.126014	0.778261	0.0186067	1	-0.354295	0.743411
ENSMUSG00000008683.16	ENSMUSG00000008683	Rps15a	0.751338	0.106789	0.276272	0.58653	0.128587	1	-0.346478	0.866651
ENSMUSG00000008690.15	ENSMUSG00000008690	Ncaph2	-0.0108398	0.979813	0.236411	0.409572	-0.0229499	1	0.224301	0.851113
ENSMUSG00000008730.17	ENSMUSG00000008730	Hipk1	-0.131869	0.65065	-0.271135	0.220689	0.18306	1	0.0437938	1
ENSMUSG00000008734.9	ENSMUSG00000008734	Gprc5b	3.72183	0.00117222	2.55604	0.00462952	-1.59898	1	-2.76479	0.140862
ENSMUSG00000008763.16	ENSMUSG00000008763	Man1a2	0.509764	0.0747873	-0.279557	0.307931	0.248943	1	-0.540379	0.25125
ENSMUSG00000008789.10	ENSMUSG00000008789	Ceacam5	NA	NA	NA	NA	NA	NA	NA	NA
ENSMUSG00000008813.13	ENSMUSG00000008813	Tppp2	-5.4932	NA	-2.74466	NA	0	1	2.96797	0.959139
ENSMUSG00000008822.15	ENSMUSG00000008822	Acyp1	0.20262	0.498438	-0.200985	0.435312	0.212308	1	-0.191296	0.875446
ENSMUSG00000008843.4	ENSMUSG00000008843	Cldn13	NA	NA	NA	NA	NA	NA	NA	NA
ENSMUSG00000008845.9	ENSMUSG00000008845	Cd163	-0.781243	0.114189	-0.106101	0.870819	-0.015783	1	0.659359	0.534359
ENSMUSG00000008855.17	ENSMUSG00000008855	Hdac5	-0.844796	0.0703803	-0.822147	0.0345475	0.164293	1	0.186944	1
ENSMUSG00000008859.8	ENSMUSG00000008859	Rala	0.997212	0.00482903	0.780932	0.00982162	0.0148116	1	-0.201469	0.967175
ENSMUSG00000008874.3	ENSMUSG00000008874	Clec3a	NA	NA	NA	NA	NA	NA	NA	NA
ENSMUSG00000008892.12	ENSMUSG00000008892	Vdac3	0.185261	0.348976	0.343469	0.0186207	-0.10705	1	0.0511589	1
ENSMUSG00000008932.10	ENSMUSG00000008932	Slc1a7	1.46848	0.571147	1.30808	0.520366	-1.60877	1	-1.76924	0.838752
ENSMUSG00000008958.14	ENSMUSG00000008958	Vps72	-0.332832	0.349332	-0.455917	0.108111	0.215979	1	0.0928942	1
ENSMUSG00000008976.16	ENSMUSG00000008976	Gabpa	0.227356	0.815754	-0.77239	0.271208	0.410648	1	-0.589097	0.841808
ENSMUSG00000008999.7	ENSMUSG00000008999	Bmp7	0.49245	0.297987	0.739309	0.0385743	-0.143951	1	0.102909	1
ENSMUSG00000009013.5	ENSMUSG00000009013	Dynll1	0.62587	0.0830651	0.624671	0.0365995	0.0412121	1	0.0400133	1
ENSMUSG00000009030.14	ENSMUSG00000009030	Pdcl	0.208077	0.798537	-0.302226	0.677414	0.283187	1	-0.227116	1
ENSMUSG00000009035.15	ENSMUSG00000009035	Tmem184b	0.310053	0.360661	0.419131	0.1226	-0.0149266	1	0.0941511	1
ENSMUSG00000009047.4	ENSMUSG00000009047	Gm5965	NA	NA	NA	NA	NA	NA	NA	NA
ENSMUSG00000009070.14	ENSMUSG00000009070	Rsph14	0.824039	NA	-1.05489	NA	2.67199	1	0.793162	1
ENSMUSG00000009073.16	ENSMUSG00000009073	Nf2	0.518938	0.070895	0.0741641	0.845042	0.135317	1	-0.309456	0.696122
ENSMUSG00000009075.2	ENSMUSG00000009075	Cabp7	NA	NA	NA	NA	NA	NA	NA	NA
ENSMUSG00000009076.10	ENSMUSG00000009076	Zmat5	-0.626913	0.00586264	-0.483529	0.0112747	-0.0387312	1	0.104654	1
ENSMUSG00000009079.16	ENSMUSG00000009079	Ewsr1	-0.297839	0.142098	0.0907421	0.696719	-0.1735	1	0.215081	0.690372
ENSMUSG00000009090.17	ENSMUSG00000009090	Ap1b1	0.284567	0.0986199	0.0594299	0.778989	0.0682316	1	-0.156905	0.781691
ENSMUSG00000009092.5	ENSMUSG00000009092	Derl3	-1.87513	0.0416741	-1.79744	0.0186005	-0.453261	1	-0.375567	1
ENSMUSG00000009093.7	ENSMUSG00000009093	Gstt4	-0.681387	NA	-1.26505	NA	0.700801	1	0.117205	NA
ENSMUSG00000009097.10	ENSMUSG00000009097	Tbx1	3.71706	0.166289	2.01287	0.398519	0.255539	1	-1.44868	0.964909
ENSMUSG00000009108.15	ENSMUSG00000009108	Gnat2	-0.556599	0.578873	-0.622892	0.460185	-0.386388	1	-0.45268	0.964957
ENSMUSG00000009112.4	ENSMUSG00000009112	Bcl2l13	1.55274	0.000171832	0.0370891	0.956941	0.378675	1	-1.13697	0.069732
ENSMUSG00000009114.17	ENSMUSG00000009114	2610028H24Rik	NA	NA	NA	NA	NA	NA	NA	NA
ENSMUSG00000009115.5	ENSMUSG00000009115	Spatc1l	0.933073	NA	0.509497	0.861782	0.917307	1	0.493732	1
ENSMUSG00000009145.6	ENSMUSG00000009145	Dqx1	-0.495376	0.233107	-0.298113	0.455939	0.211259	1	0.408522	0.717067
ENSMUSG00000009185.2	ENSMUSG00000009185	Ccl8	-1.055	0.69893	3.43203	0.0758485	-1.82388	1	2.66316	0.652942
ENSMUSG00000009207.15	ENSMUSG00000009207	Lnpk	0.492657	0.44853	0.516892	0.35214	-0.0212885	1	0.00294668	1
ENSMUSG00000009210.10	ENSMUSG00000009210	Prr29	NA	NA	NA	NA	NA	NA	NA	NA
ENSMUSG00000009214.9	ENSMUSG00000009214	Mymk	-0.544762	NA	2.70093	NA	-2.11826	1	0	1
ENSMUSG00000009216.7	ENSMUSG00000009216	Fam163b	1.2262	NA	2.64749	NA	-0.775486	1	0	1
ENSMUSG00000009246.14	ENSMUSG00000009246	Trpm5	-1.03237	NA	-2.77188	NA	-0.850538	1	-2.59004	0.961552
ENSMUSG00000009248.6	ENSMUSG00000009248	Ascl2	3.23312	NA	-0.402445	NA	4.20513	1	0	1
ENSMUSG00000009281.6	ENSMUSG00000009281	Rarres2	-0.919312	1.41838e-05	-0.695485	0.000104999	-0.0749842	1	0.148843	0.934167
ENSMUSG00000009291.13	ENSMUSG00000009291	Pttg1ip	0.0110798	0.953542	-0.253398	0.0169852	0.0333259	1	-0.231152	0.313632
ENSMUSG00000009292.18	ENSMUSG00000009292	Trpm2	-0.745147	0.111969	-0.378707	0.408572	0.0182909	1	0.384732	0.826326
ENSMUSG00000009293.17	ENSMUSG00000009293	Ube2g2	0.960883	1.57899e-06	0.491611	0.00567353	-0.0599678	1	-0.52924	0.106596
ENSMUSG00000009350.13	ENSMUSG00000009350	Mpo	2.89938	0.374778	0.135545	0.97383	-1.5791	1	-4.34299	0.469966
ENSMUSG00000009356.12	ENSMUSG00000009356	Lpo	NA	NA	NA	NA	NA	NA	NA	NA
ENSMUSG00000009376.15	ENSMUSG00000009376	Met	-0.16487	0.689972	-0.587408	0.0340315	0.120589	1	-0.301948	0.790443
ENSMUSG00000009378.4	ENSMUSG00000009378	Slc16a12	0.281374	0.522032	0.203893	0.63352	-0.0582	1	-0.135681	1
ENSMUSG00000009394.13	ENSMUSG00000009394	Syn2	0.935107	0.771018	-0.13863	0.97073	0.78486	1	-0.288878	1
ENSMUSG00000009406.13	ENSMUSG00000009406	Elk1	-0.00421739	0.995314	-0.266951	0.52467	-0.0277135	1	-0.290447	0.88223
ENSMUSG00000009418.16	ENSMUSG00000009418	Nav1	0.0098004	0.982849	0.369843	0.17841	0.0231323	1	0.383175	0.598675
ENSMUSG00000009470.17	ENSMUSG00000009470	Tnpo1	0.446563	0.230601	0.163025	0.693285	0.122441	1	-0.161097	0.993947
ENSMUSG00000009471.4	ENSMUSG00000009471	Myod1	NA	NA	NA	NA	NA	NA	NA	NA
ENSMUSG00000009487.10	ENSMUSG00000009487	Otog	NA	NA	NA	NA	NA	NA	NA	NA
ENSMUSG00000009535.13	ENSMUSG00000009535	Rnmt	0.128472	0.752101	0.377296	0.193815	-0.387378	1	-0.138554	0.99992
ENSMUSG00000009545.14	ENSMUSG00000009545	Kcnq1	0.223902	0.810625	-0.817338	0.217811	1.12806	1	0.086821	1
ENSMUSG00000009549.14	ENSMUSG00000009549	Srp14	0.247195	0.398495	0.149811	0.60869	-0.0346099	1	-0.131994	0.979898
ENSMUSG00000009551.2	ENSMUSG00000009551	6330409D20Rik	1.17859	NA	1.68759	NA	-0.17904	1	0.32987	1
ENSMUSG00000009555.16	ENSMUSG00000009555	Cdk9	-0.174961	0.56077	0.0647905	0.848666	-0.109478	1	0.130273	0.977021
ENSMUSG00000009563.16	ENSMUSG00000009563	Tor2a	-0.278789	0.257993	0.0436721	0.889074	-0.0701466	1	0.252315	0.687749
ENSMUSG00000009566.12	ENSMUSG00000009566	Fpgs	-1.1463	0.0276473	-1.53912	0.000129092	0.379794	1	-0.0130302	1
ENSMUSG00000009569.14	ENSMUSG00000009569	Mrtfb	0.355495	0.42807	0.430342	0.247741	-0.129255	1	-0.0544083	1
ENSMUSG00000009575.14	ENSMUSG00000009575	Cbx5	0.336033	0.587653	0.2082	0.744879	-0.16604	1	-0.293873	0.955954
ENSMUSG00000009580.15	ENSMUSG00000009580	Odam	NA	NA	NA	NA	NA	NA	NA	NA
ENSMUSG00000009585.18	ENSMUSG00000009585	Apobec3	0.337448	0.603532	0.853666	0.059016	-0.540681	1	-0.0244635	1
ENSMUSG00000009588.9	ENSMUSG00000009588	St6galnac1	NA	NA	NA	NA	NA	NA	NA	NA
ENSMUSG00000009596.9	ENSMUSG00000009596	Taf7l	2.52364	NA	0.87371	0.881052	-0.145195	1	0	1
ENSMUSG00000009614.16	ENSMUSG00000009614	Sardh	-0.841956	7.73942e-05	-0.688685	0.000113467	0.0517561	1	0.205028	0.813291
ENSMUSG00000009621.18	ENSMUSG00000009621	Vav2	0.139308	0.683634	-0.266401	0.318531	0.0461721	1	-0.359537	0.567882
ENSMUSG00000009628.14	ENSMUSG00000009628	Tex15	-0.785322	NA	0	NA	0.700061	1	0	NA
ENSMUSG00000009630.10	ENSMUSG00000009630	Ppp2cb	0.670576	2.81919e-06	0.286923	0.0297939	0.0296779	1	-0.353975	0.151483
ENSMUSG00000009633.3	ENSMUSG00000009633	G0s2	0.0408589	0.963498	-0.1765	0.824912	-0.231686	1	-0.449044	0.876881
ENSMUSG00000009640.11	ENSMUSG00000009640	Dmap1	-0.300109	0.111067	0.0902567	0.668307	0.00405161	1	0.394417	0.162783
ENSMUSG00000009646.13	ENSMUSG00000009646	Pla2g12b	-0.352051	0.266035	-0.650933	0.00501157	-0.0380684	1	-0.33695	0.66206
ENSMUSG00000009647.13	ENSMUSG00000009647	Mcu	-0.27454	0.432653	-0.492965	0.0605055	0.0684574	1	-0.149968	0.986096
ENSMUSG00000009654.4	ENSMUSG00000009654	Oit3	-0.133476	0.674497	-0.200242	0.443964	0.0983419	1	0.0315755	1
ENSMUSG00000009670.11	ENSMUSG00000009670	Tex11	0	NA	-0.320845	NA	-0.261705	1	0	NA
ENSMUSG00000009681.10	ENSMUSG00000009681	Bcr	-0.308447	0.22481	-0.246577	0.279842	0.154049	1	0.21592	0.795432
ENSMUSG00000009687.14	ENSMUSG00000009687	Fxyd5	-0.262709	0.65084	0.54118	0.21618	-0.13604	1	0.667849	0.509436
ENSMUSG00000009731.4	ENSMUSG00000009731	Kcnd1	0.708974	0.720907	1.96907	0.136992	-1.11562	1	0.144472	1
ENSMUSG00000009733.9	ENSMUSG00000009733	Tfcp2	-0.346927	0.442787	-0.364725	0.342454	0.0410028	1	0.0232055	1
ENSMUSG00000009734.18	ENSMUSG00000009734	Pou6f2	-3.01406	NA	0	NA	0	1	2.31381	1
ENSMUSG00000009739.17	ENSMUSG00000009739	Pou6f1	-0.251052	0.682107	0.476566	0.311105	-0.567188	1	0.16043	1
ENSMUSG00000009741.15	ENSMUSG00000009741	Ubp1	-0.546351	0.00996078	0.00769689	0.982732	-0.0495275	1	0.504521	0.122043
ENSMUSG00000009772.15	ENSMUSG00000009772	Nuak2	-0.155235	0.771736	-0.573628	0.115803	0.0229122	1	-0.395481	0.765235
ENSMUSG00000009828.15	ENSMUSG00000009828	Ick	-0.190696	0.569365	-0.0454456	0.907042	-0.154895	1	-0.00964442	1
ENSMUSG00000009863.14	ENSMUSG00000009863	Sdhb	-0.415065	0.0802698	0.0228528	0.947646	-0.138874	1	0.299043	0.589503
ENSMUSG00000009876.13	ENSMUSG00000009876	Cox4i2	0.708026	0.635423	-0.693854	0.558191	-0.0599864	1	-1.46187	0.633244
ENSMUSG00000009894.15	ENSMUSG00000009894	Snap47	-0.451657	0.109278	-0.732738	0.000499226	0.167404	1	-0.113677	1
ENSMUSG00000009900.7	ENSMUSG00000009900	Wnt3a	NA	NA	NA	NA	NA	NA	NA	NA
ENSMUSG00000009905.5	ENSMUSG00000009905	Kdsr	0.508449	0.0284602	0.094597	0.745672	0.101465	1	-0.312387	0.566533
ENSMUSG00000009907.17	ENSMUSG00000009907	Vps4b	0.900403	0.0486806	0.0472038	0.944237	0.309693	1	-0.543506	0.645356
ENSMUSG00000009927.9	ENSMUSG00000009927	Rps25	-0.610006	0.157611	0.173728	0.733413	-0.201906	1	0.581828	0.514761
ENSMUSG00000009941.10	ENSMUSG00000009941	Nxf2	-1.05746	NA	0.5677	NA	-0.0594714	1	1.56571	1
ENSMUSG00000009995.17	ENSMUSG00000009995	Taz	-0.666798	0.0505904	0.0378207	0.940403	-0.328026	1	0.376593	0.690372
ENSMUSG00000010021.13	ENSMUSG00000010021	Kif19a	-1.33754	0.357313	-0.856767	0.535428	-0.998361	1	-0.517584	1
ENSMUSG00000010025.19	ENSMUSG00000010025	Aldh3a2	0.156498	0.710586	-0.526502	0.0699879	0.30968	1	-0.373319	0.681678
ENSMUSG00000010044.12	ENSMUSG00000010044	Zmynd10	-3.35295	0.0968489	1.7292	0.395305	-1.537	1	3.54516	0.32333
ENSMUSG00000010045.2	ENSMUSG00000010045	Tmem115	-0.0386547	0.873311	-0.0910294	0.646041	0.00225977	1	-0.0501149	1
ENSMUSG00000010047.12	ENSMUSG00000010047	Hyal2	0.321109	0.145496	-0.303056	0.105067	0.218083	1	-0.406081	0.247313
ENSMUSG00000010048.10	ENSMUSG00000010048	Ifrd2	0.460969	0.128221	0.801036	0.00031903	0.0372623	1	0.37733	0.58389
ENSMUSG00000010051.15	ENSMUSG00000010051	Hyal1	-0.63009	0.240225	-1.17767	0.0026459	0.487455	1	-0.0601202	1
ENSMUSG00000010054.4	ENSMUSG00000010054	Tusc2	0.050606	0.865943	-0.00223897	0.995722	0.0991336	1	0.0462888	1
ENSMUSG00000010057.8	ENSMUSG00000010057	Nprl2	-0.668437	0.000299899	-0.53368	0.000484801	0.0572643	1	0.192022	0.771753
ENSMUSG00000010064.15	ENSMUSG00000010064	Slc38a3	-0.904761	0.000521334	-0.642254	0.00454971	-0.00772634	1	0.254782	0.801483
ENSMUSG00000010066.15	ENSMUSG00000010066	Cacna2d2	0.893186	NA	-1.6825	NA	2.83257	1	0.256994	1
ENSMUSG00000010067.13	ENSMUSG00000010067	Rassf1	0.462872	0.281173	0.609996	0.0713884	-0.176286	1	-0.0291627	1
ENSMUSG00000010080.15	ENSMUSG00000010080	Epn3	3.97472	0.00326574	2.0905	0.0246561	-0.0946441	1	-1.97888	0.54764
ENSMUSG00000010086.17	ENSMUSG00000010086	Rnf112	0.169492	0.972176	-0.125755	0.977078	-3.72947	1	-4.02478	0.571198
ENSMUSG00000010095.13	ENSMUSG00000010095	Slc3a2	2.08523	1.59828e-11	1.98148	5.80328e-15	-0.0325809	1	-0.136328	1
ENSMUSG00000010097.15	ENSMUSG00000010097	Nxf1	-1.32396	0.0106866	0.323849	0.595143	-0.411404	1	1.23641	0.120057
ENSMUSG00000010110.17	ENSMUSG00000010110	Stx5a	-0.231965	0.219355	-0.287252	0.0578799	0.213721	1	0.158434	0.801855
ENSMUSG00000010122.14	ENSMUSG00000010122	Slc47a1	-1.28968	7.60265e-07	-0.964326	1.2045e-05	-0.0935418	1	0.231808	0.856854
ENSMUSG00000010136.14	ENSMUSG00000010136	Pifo	1.72149	NA	0.598093	NA	1.5752	1	0	1
ENSMUSG00000010142.12	ENSMUSG00000010142	Tnfrsf13b	-0.0725367	0.956038	1.36614	0.0713514	-1.38839	1	0.0502908	1
ENSMUSG00000010154.7	ENSMUSG00000010154	Spire2	5.02019	2.91416e-12	4.49307	1.4963e-26	-0.167646	1	-0.694771	0.863922
ENSMUSG00000010175.13	ENSMUSG00000010175	Prox1	-0.438269	0.236152	-0.527354	0.080143	0.107695	1	0.0186104	1
ENSMUSG00000010205.11	ENSMUSG00000010205	Raver1	-0.42628	0.523183	-0.237543	0.734043	0.0523674	1	0.241105	1
ENSMUSG00000010277.7	ENSMUSG00000010277	2610507B11Rik	0.339566	0.406024	-0.237246	0.547198	0.140635	1	-0.436177	0.63405
ENSMUSG00000010290.7	ENSMUSG00000010290	AI597479	-0.266189	0.516846	-0.0392514	0.938498	-0.22572	1	0.00121804	1
ENSMUSG00000010307.7	ENSMUSG00000010307	Tmem86a	0.633262	0.0645441	0.838909	0.00144619	-0.32672	1	-0.121072	1
ENSMUSG00000010311.15	ENSMUSG00000010311	Optc	-0.459257	0.826455	1.2282	0.445254	0.0514096	1	1.73887	0.692078
ENSMUSG00000010342.16	ENSMUSG00000010342	Tex14	3.76916	0.0619267	1.45108	0.416561	-0.779226	1	-3.09733	0.450261
ENSMUSG00000010358.13	ENSMUSG00000010358	Ifi35	-0.704641	0.00361791	-0.396716	0.0772189	-0.122982	1	0.184943	0.88786
ENSMUSG00000010362.9	ENSMUSG00000010362	Rdm1	-0.0144151	0.980581	0.331018	0.403983	-0.110852	1	0.234581	0.948383
ENSMUSG00000010376.15	ENSMUSG00000010376	Nedd8	-0.32173	0.433274	0.0534328	0.916717	-0.0973176	1	0.277845	0.86152
ENSMUSG00000010392.8	ENSMUSG00000010392	Gosr1	-0.172168	0.514579	0.0889571	0.749376	-0.0236069	1	0.237518	0.716523
ENSMUSG00000010406.12	ENSMUSG00000010406	Mrpl52	-0.471507	0.46298	0.236827	0.730475	-0.344728	1	0.363607	0.921771
ENSMUSG00000010435.7	ENSMUSG00000010435	Spaca7	1.629	NA	-0.040325	NA	2.94393	1	0	1
ENSMUSG00000010453.12	ENSMUSG00000010453	Kansl3	-0.659344	0.00582881	-0.13556	0.641412	-0.0241192	1	0.499665	0.222137
ENSMUSG00000010461.15	ENSMUSG00000010461	Eya4	0.696855	0.692755	2.02082	0.0880303	-1.06285	1	0.261111	1
ENSMUSG00000010476.14	ENSMUSG00000010476	Ebf3	0.493754	0.89999	0.44147	0.8984	-1.51874	1	-1.57105	0.950801
ENSMUSG00000010492.10	ENSMUSG00000010492	Uckl1os	3.30733	0.249913	3.0001	0.230867	1.08801	1	0.78075	1
ENSMUSG00000010505.16	ENSMUSG00000010505	Myt1	NA	NA	NA	NA	NA	NA	NA	NA
ENSMUSG00000010517.7	ENSMUSG00000010517	Faf1	0.533573	0.0573985	0.445765	0.0636335	-0.0527346	1	-0.140543	0.982581
ENSMUSG00000010529.6	ENSMUSG00000010529	Gm266	-2.51087	NA	0.248151	NA	-2.45607	1	0.302959	1
ENSMUSG00000010538.14	ENSMUSG00000010538	Tsacc	-0.322594	0.646131	0.398025	0.508869	-0.282113	1	0.438506	0.864476
ENSMUSG00000010554.14	ENSMUSG00000010554	Mettl16	0.0823225	0.923119	0.21588	0.770187	-0.328068	1	-0.19451	1
ENSMUSG00000010592.9	ENSMUSG00000010592	Dazl	-1.49736	NA	0.679422	NA	-2.21485	1	-0.0362325	1
ENSMUSG00000010601.14	ENSMUSG00000010601	Apol7a	-0.820359	0.00512204	-0.526441	0.0460434	-0.0426175	1	0.251301	0.840049
ENSMUSG00000010607.8	ENSMUSG00000010607	Pigyl	-0.66637	0.00536253	-0.428852	0.0452871	-0.0792804	1	0.158237	0.934374
ENSMUSG00000010608.15	ENSMUSG00000010608	Rbm25	0.253919	0.5538	0.583486	0.0610349	0.131871	1	0.461438	0.589921
ENSMUSG00000010609.15	ENSMUSG00000010609	Psen2	-1.1915	1.86562e-06	-1.39549	3.24109e-12	0.153917	1	-0.0500733	1
ENSMUSG00000010651.4	ENSMUSG00000010651	Acaa1b	-0.240532	0.59581	-0.724129	0.0192464	0.371358	1	-0.112239	1
ENSMUSG00000010660.3	ENSMUSG00000010660	Plcd1	1.06214	0.211074	1.00409	0.152456	0.207501	1	0.14945	1
ENSMUSG00000010663.5	ENSMUSG00000010663	Fads1	-0.218061	0.588713	-0.729783	0.00659972	0.03291	1	-0.478812	0.503231
ENSMUSG00000010721.15	ENSMUSG00000010721	Lmbr1	-0.00347261	0.996638	0.138386	0.786809	0.109624	1	0.251483	0.944879
ENSMUSG00000010751.15	ENSMUSG00000010751	Tnfrsf22	-0.812346	0.281729	0.543185	0.436914	-0.284519	1	1.07101	0.443388
ENSMUSG00000010755.17	ENSMUSG00000010755	Cars	-0.240582	0.675911	-0.46027	0.306972	0.222303	1	0.00261561	1
ENSMUSG00000010760.5	ENSMUSG00000010760	Phlda2	6.31859	8.15026e-09	4.57191	3.41073e-11	0.0678859	1	-1.67881	0.591401
ENSMUSG00000010796.11	ENSMUSG00000010796	Asz1	2.94356	NA	-0.294114	NA	3.46609	1	0	1
ENSMUSG00000010797.6	ENSMUSG00000010797	Wnt2	0.150249	0.795558	0.200779	0.702608	0.618083	1	0.668613	0.458138
ENSMUSG00000010803.13	ENSMUSG00000010803	Gabra1	0	NA	1.66487	NA	-2.0639	1	0	NA
ENSMUSG00000010825.17	ENSMUSG00000010825	Grid2ip	0	NA	1.37106	NA	-3.13494	NA	0.0953724	NA
ENSMUSG00000010830.8	ENSMUSG00000010830	Kdelr3	1.34362	0.00998723	1.4309	0.000302225	0.0906786	1	0.177962	1
ENSMUSG00000010841.13	ENSMUSG00000010841	Cfap97d1	NA	NA	NA	NA	NA	NA	NA	NA
ENSMUSG00000010911.12	ENSMUSG00000010911	Apip	-1.18472	0.0409616	0.633781	0.256537	-0.352413	1	1.46609	0.0683271
ENSMUSG00000010914.10	ENSMUSG00000010914	Pdhx	0.276819	0.290751	0.284915	0.201701	0.0592987	1	0.0673945	1
ENSMUSG00000010936.11	ENSMUSG00000010936	Vac14	0.419705	0.0523207	0.416432	0.0178032	-0.0583498	1	-0.0616229	1
ENSMUSG00000011008.13	ENSMUSG00000011008	Mcoln2	0.631994	0.666977	0.939493	0.428101	-0.724519	1	-0.417021	1
ENSMUSG00000011034.6	ENSMUSG00000011034	Slc5a1	2.32249	0.00032978	1.83678	0.000346017	-0.0250426	1	-0.510756	0.88948
ENSMUSG00000011096.17	ENSMUSG00000011096	Akt1s1	-0.265883	0.295767	-0.0446025	0.889074	-0.228281	1	-0.00700036	1
ENSMUSG00000011114.18	ENSMUSG00000011114	Tbrg1	0.411602	0.0350174	0.230951	0.210666	0.00731873	1	-0.173332	0.811804
ENSMUSG00000011118.4	ENSMUSG00000011118	Panx3	0	NA	-0.0821613	NA	-0.700448	1	0	NA
ENSMUSG00000011148.14	ENSMUSG00000011148	Adssl1	-0.210784	0.664232	0.264479	0.528657	0.118821	1	0.594085	0.454165
ENSMUSG00000011154.17	ENSMUSG00000011154	Cfap161	-0.341929	NA	0	NA	1.21496	1	0	NA
ENSMUSG00000011158.8	ENSMUSG00000011158	Brf1	-0.479229	0.135627	-0.160749	0.652486	0.18096	1	0.49944	0.404099
ENSMUSG00000011171.11	ENSMUSG00000011171	Vipr2	-0.919448	NA	-0.874872	NA	-0.00863853	1	0.0360144	1
ENSMUSG00000011179.8	ENSMUSG00000011179	Odc1	1.16871	0.000575534	0.821989	0.00520435	-0.186917	1	-0.533636	0.493487
ENSMUSG00000011254.16	ENSMUSG00000011254	Thg1l	0.592015	0.230017	0.868151	0.0196002	-0.227362	1	0.0487746	1
ENSMUSG00000011256.16	ENSMUSG00000011256	Adam19	0.7018	0.215623	0.621616	0.176829	-0.0417542	1	-0.121939	1
ENSMUSG00000011257.19	ENSMUSG00000011257	Pabpc4	0.53558	0.0786465	1.31705	7.55482e-10	-0.333181	1	0.448293	0.468438
ENSMUSG00000011263.16	ENSMUSG00000011263	Exoc3l2	-0.636226	0.0329601	-0.140738	0.694041	0.14982	1	0.645308	0.168699
ENSMUSG00000011267.8	ENSMUSG00000011267	Zfp296	-0.760972	0.403365	0.270683	0.780077	-0.988745	1	0.0429111	1
ENSMUSG00000011305.11	ENSMUSG00000011305	Plin5	0.854657	0.00402378	0.387877	0.182818	-0.0218119	1	-0.488592	0.436666
ENSMUSG00000011306.7	ENSMUSG00000011306	Sugp1	-0.141211	0.393311	-0.156611	0.248606	0.0324264	1	0.017027	1
ENSMUSG00000011349.5	ENSMUSG00000011349	Dmrtc2	NA	NA	NA	NA	NA	NA	NA	NA
ENSMUSG00000011350.15	ENSMUSG00000011350	Gm5893	NA	NA	NA	NA	NA	NA	NA	NA
ENSMUSG00000011382.8	ENSMUSG00000011382	Dhdh	-0.350818	0.174652	-0.69133	0.000209038	0.11307	1	-0.227442	0.782808
ENSMUSG00000011427.16	ENSMUSG00000011427	Zfp790	0.567844	0.322812	-0.677637	0.146735	0.507697	1	-0.737784	0.510856
ENSMUSG00000011463.5	ENSMUSG00000011463	Cpb1	NA	NA	NA	NA	NA	NA	NA	NA
ENSMUSG00000011486.14	ENSMUSG00000011486	Slc25a41	NA	NA	NA	NA	NA	NA	NA	NA
ENSMUSG00000011589.9	ENSMUSG00000011589	Fsd1	-0.268638	NA	0	NA	1.03196	1	0	NA
ENSMUSG00000011632.7	ENSMUSG00000011632	Pinlyp	1.29998	NA	0	NA	3.01202	1	0	1
ENSMUSG00000011658.16	ENSMUSG00000011658	Fuz	-0.836287	0.0318007	-1.38756	1.49519e-06	0.710688	1	0.159416	1
ENSMUSG00000011751.16	ENSMUSG00000011751	Sptbn4	-2.40525	0.332419	1.19445	0.660479	-0.664067	1	2.93565	0.596019
ENSMUSG00000011752.7	ENSMUSG00000011752	Pgam1	0.440688	0.0344518	0.354215	0.0493883	0.0484404	1	-0.038032	1
ENSMUSG00000011831.16	ENSMUSG00000011831	Evi5	-0.684456	0.0390437	-0.304319	0.361803	-0.150881	1	0.229256	0.904805
ENSMUSG00000011832.16	ENSMUSG00000011832	Evi5l	0.37106	0.557509	0.0739847	0.92146	0.176315	1	-0.120761	1
ENSMUSG00000011837.4	ENSMUSG00000011837	Snapc2	-0.246183	0.394984	-0.0652213	0.848029	0.00231584	1	0.183278	0.892162
ENSMUSG00000011877.13	ENSMUSG00000011877	Git1	0.653756	0.00820336	0.332494	0.152333	0.105696	1	-0.215566	0.832324
ENSMUSG00000011884.13	ENSMUSG00000011884	Gltp	0.885798	0.00103608	0.900034	2.04533e-05	0.0547996	1	0.0690358	1
ENSMUSG00000011958.17	ENSMUSG00000011958	Bnip2	0.0125388	0.969304	0.289536	0.134325	-0.107422	1	0.169575	0.854662
ENSMUSG00000011960.12	ENSMUSG00000011960	Ccnt1	-0.904597	0.0592323	-0.139764	0.823435	-0.288492	1	0.476342	0.746969
ENSMUSG00000012017.4	ENSMUSG00000012017	Scarf2	-0.139352	0.831567	0.52118	0.257249	-0.138922	1	0.52161	0.703255
ENSMUSG00000012042.9	ENSMUSG00000012042	4930579F01Rik	0	NA	-5.4176	0.175358	0	1	-4.0492	0.780492
ENSMUSG00000012076.8	ENSMUSG00000012076	Brms1l	-1.2479	0.286221	1.02776	0.332025	-0.25317	1	2.0225	0.26072
ENSMUSG00000012114.17	ENSMUSG00000012114	Med15	-0.17263	0.540544	-0.0317168	0.925475	0.12472	1	0.265633	0.683896
ENSMUSG00000012117.13	ENSMUSG00000012117	Dhdds	0.15636	0.760215	0.00730646	0.992333	-0.151258	1	-0.300311	0.870643
ENSMUSG00000012123.17	ENSMUSG00000012123	Crybg2	-5.56357	0.000836028	0.0882391	0.975428	-2.15757	1	3.49427	0.242024
ENSMUSG00000012126.16	ENSMUSG00000012126	Ubxn11	-0.186578	0.934949	3.01495	0.0127848	-3.57611	0.129621	-0.374591	1
ENSMUSG00000012187.13	ENSMUSG00000012187	Mogat1	1.59968	0.303788	-1.76073	0.169655	1.81472	1	-1.54568	0.696122
ENSMUSG00000012211.13	ENSMUSG00000012211	Tex22	0	NA	0.678726	NA	-1.67439	1	0.18667	NA
ENSMUSG00000012282.2	ENSMUSG00000012282	Wnt8a	-0.268638	NA	0	NA	1.03196	1	0	NA
ENSMUSG00000012296.16	ENSMUSG00000012296	Tjap1	-0.252163	0.701223	0.537336	0.28476	-0.294619	1	0.49488	0.772883
ENSMUSG00000012350.15	ENSMUSG00000012350	Ehf	2.2198	0.0194573	0.99176	0.278765	0.483515	1	-0.744525	0.875446
ENSMUSG00000012396.12	ENSMUSG00000012396	Nanog	NA	NA	NA	NA	NA	NA	NA	NA
ENSMUSG00000012405.16	ENSMUSG00000012405	Rpl15	-0.118187	0.778643	0.271919	0.406008	-0.199502	1	0.190603	0.948229
ENSMUSG00000012422.14	ENSMUSG00000012422	Tmem167	0.176005	0.642282	-0.0703186	0.866378	0.218542	1	-0.0277809	1
ENSMUSG00000012428.9	ENSMUSG00000012428	Steap4	0.15742	0.775362	-0.239181	0.619462	-0.0307586	1	-0.42736	0.741021
ENSMUSG00000012429.9	ENSMUSG00000012429	Mplkip	-0.51512	0.304964	-0.1316	0.827007	-0.136869	1	0.246651	0.967059
ENSMUSG00000012443.4	ENSMUSG00000012443	Kif11	1.99564	0.00110028	1.35718	0.00819131	0.178689	1	-0.459775	0.903228
ENSMUSG00000012483.4	ENSMUSG00000012483	Rpa3	-0.32428	0.382734	-0.107707	0.798108	-0.162727	1	0.0538457	1
ENSMUSG00000012519.14	ENSMUSG00000012519	Mlkl	0.0538985	0.928107	0.756003	0.0236625	-0.581276	1	0.120828	1
ENSMUSG00000012520.10	ENSMUSG00000012520	Phox2b	NA	NA	NA	NA	NA	NA	NA	NA
ENSMUSG00000012535.14	ENSMUSG00000012535	Tnpo3	-0.0842466	0.758767	0.314049	0.0917045	-0.129511	1	0.268784	0.596754
ENSMUSG00000012609.19	ENSMUSG00000012609	Ttll5	-0.331599	0.382895	-0.363806	0.255994	-0.0921996	1	-0.124405	1
ENSMUSG00000012640.16	ENSMUSG00000012640	Zfp715	-1.33642	0.00339698	-0.298121	0.581787	0.101716	1	1.14002	0.10258
ENSMUSG00000012705.16	ENSMUSG00000012705	Retn	-0.415713	NA	4.09407	NA	-4.28489	NA	0.224758	NA
ENSMUSG00000012777.14	ENSMUSG00000012777	Acp4	NA	NA	NA	NA	NA	NA	NA	NA
ENSMUSG00000012819.15	ENSMUSG00000012819	Cdh23	-0.452589	NA	3.76422	NA	-3.59542	1	0	1
ENSMUSG00000012848.15	ENSMUSG00000012848	Rps5	0.39216	0.181813	0.488663	0.0373631	-0.060618	1	0.0358849	1
ENSMUSG00000012889.8	ENSMUSG00000012889	Podnl1	-1.30603	0.464559	-2.57646	0.0457154	-0.147109	1	-1.41754	0.779326
ENSMUSG00000013033.16	ENSMUSG00000013033	Adgrl1	-0.339212	0.592045	0.350858	0.534894	-0.0488593	1	0.641211	0.623685
ENSMUSG00000013076.17	ENSMUSG00000013076	Amotl1	0.53928	0.0735212	0.336919	0.218546	0.280617	1	0.0782561	1
ENSMUSG00000013083.8	ENSMUSG00000013083	2200002J24Rik	-1.40231	NA	0.485911	NA	0.426195	1	2.31449	1
ENSMUSG00000013089.15	ENSMUSG00000013089	Etv5	0.642861	0.122983	0.0678259	0.901037	0.245118	1	-0.329917	0.838951
ENSMUSG00000013091.5	ENSMUSG00000013091	Tmem190	-2.07465	NA	1.42554	NA	-1.77982	1	1.72039	1
ENSMUSG00000013150.15	ENSMUSG00000013150	Gfod2	-0.175756	0.699293	-0.520911	0.0965197	-0.233499	1	-0.578654	0.408048
ENSMUSG00000013155.10	ENSMUSG00000013155	Enkd1	0.23149	0.83382	1.08627	0.135573	0.241669	1	1.09645	0.566533
ENSMUSG00000013158.6	ENSMUSG00000013158	4933405L10Rik	NA	NA	NA	NA	NA	NA	NA	NA
ENSMUSG00000013160.7	ENSMUSG00000013160	Atp6v0d1	0.451025	0.00024675	0.383413	0.000159281	-0.0149152	1	-0.0825279	0.939056
ENSMUSG00000013236.17	ENSMUSG00000013236	Ptprs	0.132075	0.90595	0.0739501	0.948738	-0.000966245	1	-0.0590908	1
ENSMUSG00000013275.9	ENSMUSG00000013275	Slc41a1	0.127864	0.790007	-0.11157	0.809581	0.055737	1	-0.183697	0.982745
ENSMUSG00000013338.16	ENSMUSG00000013338	Fer1l4	NA	NA	NA	NA	NA	NA	NA	NA
ENSMUSG00000013353.10	ENSMUSG00000013353	4931406B18Rik	NA	NA	NA	NA	NA	NA	NA	NA
ENSMUSG00000013367.5	ENSMUSG00000013367	Iglon5	-0.569202	0.571147	-0.67097	0.445269	1.12316	1	1.02139	0.635836
ENSMUSG00000013415.9	ENSMUSG00000013415	Igf2bp1	4.05176	0.221736	2.2036	0.478055	0.976188	1	-0.872032	1
ENSMUSG00000013418.8	ENSMUSG00000013418	B4galnt2	-0.545556	NA	3.40329	NA	-2.92052	1	1.02823	1
ENSMUSG00000013419.7	ENSMUSG00000013419	Zfp651	1.14435	0.0700382	1.98894	1.05291e-05	-0.115341	1	0.729248	0.669887
ENSMUSG00000013465.19	ENSMUSG00000013465	Nelfb	-0.132859	0.690996	-0.100331	0.763666	0.00642982	1	0.0389579	1
ENSMUSG00000013483.14	ENSMUSG00000013483	Card14	0.968003	0.528053	2.36628	0.0306549	0.172059	1	1.57034	0.654378
ENSMUSG00000013495.15	ENSMUSG00000013495	Tmem175	-0.434918	0.165876	-0.189057	0.557894	0.0394002	1	0.285261	0.770088
ENSMUSG00000013523.13	ENSMUSG00000013523	Bcas1	1.92402	0.342318	2.71957	0.0720826	-0.3064	1	0.489151	1
ENSMUSG00000013539.14	ENSMUSG00000013539	Tango2	0.0921076	0.738639	-0.0139647	0.966368	0.0167036	1	-0.0893686	1
ENSMUSG00000013562.12	ENSMUSG00000013562	4833413E03Rik	NA	NA	NA	NA	NA	NA	NA	NA
ENSMUSG00000013584.5	ENSMUSG00000013584	Aldh1a2	1.19438	NA	2.68541	NA	-0.789885	NA	0.701143	NA
ENSMUSG00000013593.12	ENSMUSG00000013593	Ndufs2	-0.355341	0.428283	-0.00242704	0.997603	-0.182599	1	0.170316	1
ENSMUSG00000013611.14	ENSMUSG00000013611	Snx31	3.67446	0.0884904	1.79546	0.290112	-0.738165	1	-2.6172	0.633983
ENSMUSG00000013622.15	ENSMUSG00000013622	Atraid	-0.400243	0.0858981	-0.309225	0.134649	0.0421529	1	0.133171	0.952293
ENSMUSG00000013629.16	ENSMUSG00000013629	Cad	1.5621	0.000170811	1.225	0.000421243	0.112691	1	-0.224412	0.986096
ENSMUSG00000013643.13	ENSMUSG00000013643	Lypd8	-2.35834	NA	-0.026026	NA	-0.262762	1	2.06974	1
ENSMUSG00000013646.17	ENSMUSG00000013646	Sh3bp5l	0.551869	0.0578558	-0.000510532	1	0.125648	1	-0.426732	0.480157
ENSMUSG00000013653.2	ENSMUSG00000013653	1810065E05Rik	NA	NA	NA	NA	NA	NA	NA	NA
ENSMUSG00000013662.6	ENSMUSG00000013662	Atad1	0.126539	0.744639	0.085267	0.831586	-0.02403	1	-0.0653019	1
ENSMUSG00000013663.7	ENSMUSG00000013663	Pten	0.0767655	0.840096	-0.320661	0.221962	0.160907	1	-0.23652	0.823811
ENSMUSG00000013668.9	ENSMUSG00000013668	4933402N03Rik	NA	NA	NA	NA	NA	NA	NA	NA
ENSMUSG00000013698.12	ENSMUSG00000013698	Pea15a	0.992771	9.3328e-08	0.685948	1.19315e-05	0.0652598	1	-0.241563	0.674233
ENSMUSG00000013701.13	ENSMUSG00000013701	Timm23	-0.00399273	0.990583	0.0975643	0.694468	-0.0648492	1	0.0367079	1
ENSMUSG00000013707.3	ENSMUSG00000013707	Tnfaip8l2	0.293581	0.638099	0.333961	0.530013	-0.135833	1	-0.0954521	1
ENSMUSG00000013736.16	ENSMUSG00000013736	Trnt1	0.437097	0.233948	0.379951	0.239672	0.194363	1	0.137217	1
ENSMUSG00000013766.11	ENSMUSG00000013766	Ly6g6e	0.574179	0.825877	-0.98423	0.646041	0.677445	1	-0.880963	0.995968
ENSMUSG00000013787.15	ENSMUSG00000013787	Ehmt2	-0.57842	0.0860321	-0.0540887	0.906873	-0.128113	1	0.396218	0.639762
ENSMUSG00000013822.7	ENSMUSG00000013822	Elof1	-0.113833	0.576585	-0.143343	0.400817	-0.00575129	1	-0.0352613	1
ENSMUSG00000013833.15	ENSMUSG00000013833	Med16	0.22113	0.458777	-0.240454	0.340167	0.146085	1	-0.315498	0.626193
ENSMUSG00000013846.10	ENSMUSG00000013846	St3gal1	-0.332612	0.28242	-0.583769	0.0111657	-0.039469	1	-0.290625	0.733186
ENSMUSG00000013858.14	ENSMUSG00000013858	Tmem259	-0.289565	0.202545	-0.005653	0.987542	-0.041313	1	0.2426	0.672079
ENSMUSG00000013878.18	ENSMUSG00000013878	Rnf170	-0.394952	0.104578	-0.442502	0.0232728	0.0657555	1	0.018206	1
ENSMUSG00000013921.15	ENSMUSG00000013921	Clip3	0.88526	0.397231	2.02688	0.00484214	-0.347804	1	0.793811	0.826138
ENSMUSG00000013928.13	ENSMUSG00000013928	Thap8	-0.367618	NA	1.53088	NA	-1.03543	1	0	1
ENSMUSG00000013936.12	ENSMUSG00000013936	Myl2	NA	NA	NA	NA	NA	NA	NA	NA
ENSMUSG00000013973.12	ENSMUSG00000013973	Dedd	-0.518449	0.00947973	-0.321039	0.0766833	0.0585569	1	0.255967	0.621698
ENSMUSG00000013974.3	ENSMUSG00000013974	Mcemp1	0.997522	0.568621	1.48778	0.285168	0.144529	1	0.63479	1
ENSMUSG00000013997.10	ENSMUSG00000013997	Nit1	0.0666888	0.805516	-0.0807861	0.749168	-0.00141217	1	-0.148887	0.880811
ENSMUSG00000014030.15	ENSMUSG00000014030	Pax5	-2.37694	0.0441632	0.0265799	0.989797	-1.27214	1	1.13139	0.770234
ENSMUSG00000014039.18	ENSMUSG00000014039	Prdm15	-1.7196	0.00163207	-0.401239	0.525309	-0.0696515	1	1.24871	0.170333
ENSMUSG00000014074.17	ENSMUSG00000014074	Rnf168	0.208716	0.605792	-0.00509511	0.993283	0.0456005	1	-0.168211	0.98184
ENSMUSG00000014075.15	ENSMUSG00000014075	Tctex1d2	1.20312	0.0416048	0.90303	0.0699545	0.0258392	1	-0.274246	0.994693
ENSMUSG00000014077.13	ENSMUSG00000014077	Chp1	-0.0663051	0.808609	-0.488101	0.00253753	0.155651	1	-0.266145	0.57915
ENSMUSG00000014104.12	ENSMUSG00000014104	Sval2	NA	NA	NA	NA	NA	NA	NA	NA
ENSMUSG00000014158.12	ENSMUSG00000014158	Trpv4	0.429145	0.716477	3.95675	6.48007e-09	-0.717052	1	2.81055	0.0235135
ENSMUSG00000014164.15	ENSMUSG00000014164	Klhl3	-0.757845	0.037676	-0.287118	0.443678	-0.35328	1	0.117447	1
ENSMUSG00000014177.10	ENSMUSG00000014177	Tvp23b	0.47109	0.287907	0.175681	0.721762	-0.00539712	1	-0.300806	0.877201
ENSMUSG00000014195.16	ENSMUSG00000014195	Dnajc7	-0.333754	0.0789933	-0.0655326	0.78189	-0.134531	1	0.133691	0.891325
ENSMUSG00000014198.15	ENSMUSG00000014198	Zfp385c	-1.0417	NA	-0.729964	NA	0.527489	1	0.839259	1
ENSMUSG00000014226.10	ENSMUSG00000014226	Cacybp	0.542407	0.158727	0.31542	0.394829	-0.0475312	1	-0.274519	0.875446
ENSMUSG00000014232.14	ENSMUSG00000014232	Cluap1	-0.451202	0.140987	0.0333811	0.937718	-0.222405	1	0.262178	0.805633
ENSMUSG00000014243.5	ENSMUSG00000014243	Zswim7	0.117025	0.746969	0.355606	0.162299	-0.205016	1	0.0335655	1
ENSMUSG00000014245.8	ENSMUSG00000014245	Pigl	0.732985	0.018491	0.694995	0.004543	-0.195349	1	-0.233339	0.885123
ENSMUSG00000014294.4	ENSMUSG00000014294	Ndufa2	-0.692493	0.178608	0.0488341	0.946148	-0.206836	1	0.534491	0.692078
ENSMUSG00000014301.13	ENSMUSG00000014301	Pam16	-0.676975	0.235953	0.640974	0.197402	-0.418015	1	0.899934	0.362871
ENSMUSG00000014303.13	ENSMUSG00000014303	Glis2	0.991912	0.0409616	0.933505	0.0157757	0.0569276	1	-0.00147949	1
ENSMUSG00000014313.15	ENSMUSG00000014313	Cox6c	-0.791629	0.0603887	-0.110421	0.845034	-0.12881	1	0.552399	0.566533
ENSMUSG00000014329.14	ENSMUSG00000014329	Bicc1	1.41871	0.00251764	1.65366	6.95998e-06	0.0360293	1	0.270978	0.96784
ENSMUSG00000014349.7	ENSMUSG00000014349	Ube2z	0.53939	0.00192941	0.0856773	0.699473	-0.0237121	1	-0.477425	0.0607959
ENSMUSG00000014351.12	ENSMUSG00000014351	Gip	NA	NA	NA	NA	NA	NA	NA	NA
ENSMUSG00000014353.15	ENSMUSG00000014353	Tmem87b	0.116451	0.652452	0.451494	0.00665798	0.00252	1	0.337563	0.408048
ENSMUSG00000014355.10	ENSMUSG00000014355	Anapc1	-0.364558	0.374533	0.072584	0.885215	-0.210914	1	0.226229	0.937368
ENSMUSG00000014361.5	ENSMUSG00000014361	Mertk	0.00581736	0.991099	-0.0303913	0.949366	0.179164	1	0.142956	0.998715
ENSMUSG00000014402.15	ENSMUSG00000014402	Tsg101	0.0585499	0.831765	0.080126	0.750894	-0.0429001	1	-0.021324	1
ENSMUSG00000014418.16	ENSMUSG00000014418	Hps5	-0.856754	0.102567	-0.236979	0.700443	-0.039604	1	0.580172	0.672834
ENSMUSG00000014426.9	ENSMUSG00000014426	Map3k4	-0.481533	0.116893	-0.314786	0.268534	-0.0470504	1	0.119696	1
ENSMUSG00000014444.17	ENSMUSG00000014444	Piezo1	0.0484832	0.962834	0.583271	0.41302	-0.25758	1	0.277209	1
ENSMUSG00000014453.4	ENSMUSG00000014453	Blk	0.108212	0.953681	1.16092	0.332737	-0.721405	1	0.331303	1
ENSMUSG00000014470.4	ENSMUSG00000014470	Rnf166	-0.199131	0.533879	0.321489	0.198127	-0.238974	1	0.281647	0.72642
ENSMUSG00000014496.8	ENSMUSG00000014496	Ankrd28	0.0308288	0.915328	-0.0938461	0.688816	0.00963015	1	-0.115045	0.954257
ENSMUSG00000014498.9	ENSMUSG00000014498	Ankrd52	1.09531	0.018647	0.546385	0.224006	0.260479	1	-0.288448	0.945074
ENSMUSG00000014503.15	ENSMUSG00000014503	Pkd2l2	2.20163	0.0784139	1.12307	0.290726	0.404155	1	-0.674409	0.96784
ENSMUSG00000014504.16	ENSMUSG00000014504	Srp19	0.264069	0.383016	0.396586	0.0945712	-0.0474401	1	0.0850763	1
ENSMUSG00000014529.9	ENSMUSG00000014529	Tmbim7	NA	NA	NA	NA	NA	NA	NA	NA
ENSMUSG00000014542.3	ENSMUSG00000014542	Clec4f	-0.154659	0.727356	-0.203268	0.60532	-0.0613661	1	-0.109975	1
ENSMUSG00000014543.14	ENSMUSG00000014543	Klra17	-1.32653	0.548823	2.0539	0.262001	-0.403206	1	2.97724	0.445378
ENSMUSG00000014547.10	ENSMUSG00000014547	Wdfy2	0.215573	0.279669	-0.0851478	0.688816	0.126906	1	-0.173814	0.773382
ENSMUSG00000014550.14	ENSMUSG00000014550	Rbsn	0.759202	0.0100401	0.244477	0.425037	0.165752	1	-0.348973	0.674429
ENSMUSG00000014551.8	ENSMUSG00000014551	Mrps25	-0.570393	0.122108	-0.0405073	0.938985	-0.305704	1	0.224182	0.934157
ENSMUSG00000014554.13	ENSMUSG00000014554	Dguok	-0.384823	0.170175	-0.460832	0.038704	0.0937775	1	0.0177687	1
ENSMUSG00000014592.21	ENSMUSG00000014592	Camta1	-1.23334	0.00233816	-0.29469	0.527561	0.0152825	1	0.953929	0.145718
ENSMUSG00000014599.10	ENSMUSG00000014599	Csf1	0.429003	0.217525	0.204436	0.562932	-0.0248777	1	-0.249445	0.866165
ENSMUSG00000014601.13	ENSMUSG00000014601	Strip1	-0.202326	0.386511	-0.0435614	0.875329	0.0793245	1	0.238089	0.670865
ENSMUSG00000014602.15	ENSMUSG00000014602	Kif1a	4.39403	0.00121154	0.482902	0.746667	1.15335	1	-2.75779	0.264616
ENSMUSG00000014603.3	ENSMUSG00000014603	Alx3	NA	NA	NA	NA	NA	NA	NA	NA
ENSMUSG00000014606.14	ENSMUSG00000014606	Slc25a11	-0.147978	0.440457	0.0304157	0.895699	-0.0936412	1	0.084753	0.980865
ENSMUSG00000014609.16	ENSMUSG00000014609	Chrne	-6.35084	0.00057624	-3.52051	0.0697647	0.844481	1	3.67488	0.242607
ENSMUSG00000014633.15	ENSMUSG00000014633	Cmc2	-0.1804	0.69224	0.0717444	0.885215	-0.163343	1	0.0888024	1
ENSMUSG00000014668.15	ENSMUSG00000014668	Chfr	-0.0857064	0.85576	-0.447719	0.151898	0.186594	1	-0.175418	0.979234
ENSMUSG00000014686.8	ENSMUSG00000014686	Ceacam16	-0.801156	0.881157	3.80167	0.289721	-3.09262	1	1.51016	1
ENSMUSG00000014704.10	ENSMUSG00000014704	Hoxa2	2.25658	0.0792376	0.794865	0.474309	0.25	1	-1.21172	0.771157
ENSMUSG00000014725.16	ENSMUSG00000014725	Adam28	0	NA	-0.320845	NA	-0.261705	1	0	NA
ENSMUSG00000014747.6	ENSMUSG00000014747	Ankrd53	NA	NA	NA	NA	NA	NA	NA	NA
ENSMUSG00000014748.13	ENSMUSG00000014748	Tex261	0.476956	0.1326	-0.158554	0.65407	0.197364	1	-0.438147	0.501043
ENSMUSG00000014763.8	ENSMUSG00000014763	Fam120b	0.372522	0.1182	0.463448	0.0129413	-0.0582225	1	0.0327034	1
ENSMUSG00000014767.17	ENSMUSG00000014767	Tbp	-0.261499	0.726888	-0.165591	0.831734	0.359489	1	0.455397	0.861092
ENSMUSG00000014769.10	ENSMUSG00000014769	Psmb1	-0.443838	0.0869009	-0.20302	0.439553	-0.110815	1	0.130003	0.979025
ENSMUSG00000014771.13	ENSMUSG00000014771	Pdcd2	-0.168271	0.775216	0.523388	0.217592	-0.424393	1	0.267268	0.948229
ENSMUSG00000014773.13	ENSMUSG00000014773	Dll1	-1.4448	0.0305207	-0.877381	0.156056	0.548321	1	1.11574	0.388078
ENSMUSG00000014776.7	ENSMUSG00000014776	Nol3	0.343209	0.707713	0.370005	0.653317	0.0538138	1	0.0806108	1
ENSMUSG00000014778.10	ENSMUSG00000014778	Fhod1	-0.688506	0.081106	-0.0391418	0.945323	-0.287866	1	0.361499	0.782546
ENSMUSG00000014782.16	ENSMUSG00000014782	Plekhg4	-4.90788	0.0604967	2.19697	0.380536	-3.86564	1	3.23923	0.574719
ENSMUSG00000014786.8	ENSMUSG00000014786	Slc9a5	-0.533114	0.556504	-0.389151	0.65001	0.179357	1	0.323321	1
ENSMUSG00000014791.10	ENSMUSG00000014791	Elmo3	-0.440901	0.0427043	-0.799643	5.06595e-07	0.352986	1	-0.00575506	1
ENSMUSG00000014813.9	ENSMUSG00000014813	Stc1	1.95726	0.357664	2.0439	0.209811	-0.65149	1	-0.564873	1
ENSMUSG00000014837.15	ENSMUSG00000014837	4931428F04Rik	-0.255056	0.709852	0.776954	0.110159	0.279347	1	1.31136	0.0984101
ENSMUSG00000014846.12	ENSMUSG00000014846	Tppp3	-0.101358	0.945765	1.67162	0.0490439	-0.867859	1	0.90512	0.811804
ENSMUSG00000014850.15	ENSMUSG00000014850	Msh3	-0.822125	0.000751284	-0.282442	0.263458	-0.197479	1	0.342205	0.58243
ENSMUSG00000014852.16	ENSMUSG00000014852	Adamts13	0.770262	0.0807173	-0.0857714	0.88274	0.0130766	1	-0.842957	0.241067
ENSMUSG00000014856.12	ENSMUSG00000014856	Tmem208	-0.00502426	0.989092	-0.12191	0.647112	-0.0133563	1	-0.130242	0.959228
ENSMUSG00000014859.9	ENSMUSG00000014859	E2f4	0.0572764	0.875503	0.220045	0.404075	0.0512181	1	0.213987	0.840002
ENSMUSG00000014867.9	ENSMUSG00000014867	Surf4	-0.0609556	0.753892	-0.222103	0.0953127	0.0221487	1	-0.138998	0.785109
ENSMUSG00000014873.15	ENSMUSG00000014873	Surf2	-0.371624	0.302515	0.180914	0.62951	-0.181215	1	0.371324	0.674085
ENSMUSG00000014905.4	ENSMUSG00000014905	Dnajb9	0.903631	0.0652451	0.288299	0.597425	0.114839	1	-0.500494	0.73178
ENSMUSG00000014907.10	ENSMUSG00000014907	Naf1	0.558582	0.120507	0.467568	0.116154	-0.270607	1	-0.36162	0.730148
ENSMUSG00000014932.15	ENSMUSG00000014932	Yes1	-0.401506	0.109461	0.0777337	0.803637	-0.161888	1	0.317352	0.57734
ENSMUSG00000014956.15	ENSMUSG00000014956	Ppp1cb	-0.20416	0.523743	0.0510568	0.892113	-0.12235	1	0.132868	0.986096
ENSMUSG00000014959.12	ENSMUSG00000014959	Gorasp2	0.1422	0.434184	-0.0021505	0.993797	0.00347199	1	-0.140878	0.808085
ENSMUSG00000014980.14	ENSMUSG00000014980	Tsen15	-0.280519	0.508812	-0.204995	0.612292	-0.291667	1	-0.216142	0.946165
ENSMUSG00000015001.17	ENSMUSG00000015001	Oc90	NA	NA	NA	NA	NA	NA	NA	NA
ENSMUSG00000015002.18	ENSMUSG00000015002	Efr3a	-0.703316	0.019312	-0.643011	0.0100189	0.211476	1	0.27178	0.811026
ENSMUSG00000015013.9	ENSMUSG00000015013	Trappc2l	0.856288	0.00843588	0.706866	0.00999513	-0.051654	1	-0.201076	0.949089
ENSMUSG00000015016.8	ENSMUSG00000015016	Acsf3	0.270464	0.159046	0.153833	0.403359	0.00940478	1	-0.107226	0.950868
ENSMUSG00000015023.7	ENSMUSG00000015023	Ddx19a	0.512309	0.0482621	0.0504612	0.886984	0.18132	1	-0.280527	0.700661
ENSMUSG00000015027.11	ENSMUSG00000015027	Galns	1.34239	4.36427e-05	0.863097	0.0024257	0.102609	1	-0.376679	0.731953
ENSMUSG00000015053.14	ENSMUSG00000015053	Gata2	-0.150215	0.889485	-0.140127	0.893804	0.478087	1	0.488177	0.930812
ENSMUSG00000015083.11	ENSMUSG00000015083	C8g	-1.4339	1.66888e-08	-1.35766	7.65217e-11	0.101153	1	0.177403	0.942539
ENSMUSG00000015085.8	ENSMUSG00000015085	Entpd2	2.77026	5.33857e-21	3.50593	4.79334e-51	-0.240915	1	0.494754	0.531706
ENSMUSG00000015087.14	ENSMUSG00000015087	Rabl6	-0.268453	0.706425	0.569227	0.30124	-0.818821	1	0.0188589	1
ENSMUSG00000015090.13	ENSMUSG00000015090	Ptgds	-3.6605	6.05587e-08	-3.02165	8.22371e-08	-0.155099	1	0.483758	0.929103
ENSMUSG00000015092.9	ENSMUSG00000015092	Edf1	-0.53614	0.0649309	-0.0120363	0.978857	-0.101945	1	0.422159	0.483496
ENSMUSG00000015093.15	ENSMUSG00000015093	Clic3	0.820757	0.693366	-0.526056	0.776831	0.0749221	1	-1.27189	0.859573
ENSMUSG00000015094.16	ENSMUSG00000015094	Npdc1	0.268244	0.684581	1.47362	0.00022272	-0.455427	1	0.749946	0.51358
ENSMUSG00000015095.12	ENSMUSG00000015095	Fbxw5	0.472526	0.0956282	-0.0321204	0.937029	0.278962	1	-0.225685	0.840049
ENSMUSG00000015112.15	ENSMUSG00000015112	Slc25a13	0.0274011	0.935819	-0.112245	0.682186	0.0296177	1	-0.110029	0.990311
ENSMUSG00000015120.15	ENSMUSG00000015120	Ube2i	-0.0114678	0.957889	0.137784	0.353874	-0.0535184	1	0.0957335	0.930812
ENSMUSG00000015126.9	ENSMUSG00000015126	Tsr3	-0.732416	0.0334913	-0.282281	0.429509	-0.0602603	1	0.389875	0.682049
ENSMUSG00000015127.14	ENSMUSG00000015127	Unkl	-0.045112	0.914218	-0.167422	0.602958	0.0437864	1	-0.078523	1
ENSMUSG00000015133.17	ENSMUSG00000015133	Lrrk1	-0.00708366	0.987154	0.172386	0.564995	-0.269836	1	-0.0903665	1
ENSMUSG00000015134.15	ENSMUSG00000015134	Aldh1a3	-0.330779	0.717129	0.451492	0.562606	-0.117121	1	0.665151	0.78627
ENSMUSG00000015143.15	ENSMUSG00000015143	Actn1	0.281978	0.383016	0.224416	0.449866	0.0473498	1	-0.0102113	1
ENSMUSG00000015149.14	ENSMUSG00000015149	Sirt2	-0.0755484	0.652522	0.0371957	0.835903	-0.00249682	1	0.110247	0.841336
ENSMUSG00000015165.16	ENSMUSG00000015165	Hnrnpl	-1.07705	0.02341	-0.0519374	0.942333	-0.201596	1	0.823519	0.362871
ENSMUSG00000015176.11	ENSMUSG00000015176	Nolc1	0.610749	0.0627731	0.924099	0.000180678	-0.0528954	1	0.260455	0.847505
ENSMUSG00000015189.12	ENSMUSG00000015189	Casd1	-0.959261	0.0408865	-1.29047	0.000348917	0.286793	1	-0.0444187	1
ENSMUSG00000015202.13	ENSMUSG00000015202	Cnksr3	0.423093	0.277088	-0.0731971	0.87661	0.043429	1	-0.452861	0.596754
ENSMUSG00000015214.14	ENSMUSG00000015214	Mtmr1	-0.309372	0.289739	-0.235191	0.374659	0.0824742	1	0.156655	0.950255
ENSMUSG00000015217.11	ENSMUSG00000015217	Hmgb3	0.583299	0.0798029	0.316656	0.322591	0.0827942	1	-0.183849	0.960656
ENSMUSG00000015222.18	ENSMUSG00000015222	Map2	0.471933	0.511822	0.115274	0.890803	0.637688	1	0.281029	0.995268
ENSMUSG00000015224.10	ENSMUSG00000015224	Cyp2j9	-2.45697	5.0621e-06	-1.1571	0.0221247	0.34457	1	1.64444	0.0397447
ENSMUSG00000015242.14	ENSMUSG00000015242	Nipsnap3a	NA	NA	NA	NA	NA	NA	NA	NA
ENSMUSG00000015243.4	ENSMUSG00000015243	Abca1	0.0344306	0.959931	-0.434467	0.35471	0.226006	1	-0.242892	0.977161
ENSMUSG00000015247.10	ENSMUSG00000015247	Nipsnap3b	0.453957	0.10824	-0.110564	0.746667	0.137419	1	-0.427102	0.43447
ENSMUSG00000015289.4	ENSMUSG00000015289	Lage3	0.221131	0.43637	0.284717	0.220249	-0.0131721	1	0.050414	1
ENSMUSG00000015290.15	ENSMUSG00000015290	Ubl4a	0.210719	0.698849	0.953983	0.00586251	-0.240371	1	0.502892	0.660524
ENSMUSG00000015291.10	ENSMUSG00000015291	Gdi1	-0.322647	0.371834	-0.205157	0.563507	0.0797798	1	0.197269	0.939022
ENSMUSG00000015305.6	ENSMUSG00000015305	Sash1	-0.0222075	0.955035	-0.523415	0.0189101	0.225118	1	-0.276089	0.740882
ENSMUSG00000015312.9	ENSMUSG00000015312	Gadd45b	0.464723	0.637989	-0.682722	0.394665	-0.0963703	1	-1.24382	0.435174
ENSMUSG00000015314.10	ENSMUSG00000015314	Slamf6	-0.515622	0.715125	0.206708	0.890733	-1.36808	1	-0.645754	0.95207
ENSMUSG00000015316.11	ENSMUSG00000015316	Slamf1	2.32051	0.263806	-0.333012	0.860327	-1.40957	1	-4.06311	0.163907
ENSMUSG00000015335.16	ENSMUSG00000015335	Zdhhc12	-0.393461	0.129415	-0.0645476	0.846994	-0.118284	1	0.210629	0.827022
ENSMUSG00000015337.5	ENSMUSG00000015337	Endog	-0.56257	0.111425	0.0408564	0.9358	-0.214286	1	0.389141	0.672079
ENSMUSG00000015340.10	ENSMUSG00000015340	Cybb	1.10344	0.00338145	0.845193	0.00839426	-0.20626	1	-0.464511	0.661352
ENSMUSG00000015341.17	ENSMUSG00000015341	Golga7	0.0620932	0.778643	-0.135713	0.430903	0.0298773	1	-0.167928	0.749119
ENSMUSG00000015342.6	ENSMUSG00000015342	Xk	0.281674	0.739677	0.0147866	0.989797	-0.142044	1	-0.408931	0.93694
ENSMUSG00000015354.8	ENSMUSG00000015354	Pcolce2	1.85558	0.0445347	0.748642	0.414617	-0.154205	1	-1.26114	0.541331
ENSMUSG00000015355.13	ENSMUSG00000015355	Cd48	0.459756	0.237877	0.602534	0.0413515	-0.155727	1	-0.0129486	1
ENSMUSG00000015357.10	ENSMUSG00000015357	Clpx	-0.217619	0.710769	-1.49531	1.56421e-05	0.283702	1	-0.993988	0.165856
ENSMUSG00000015363.13	ENSMUSG00000015363	Trabd	0.190416	0.476881	-0.325936	0.11212	0.0995079	1	-0.416845	0.298546
ENSMUSG00000015365.15	ENSMUSG00000015365	Mov10l1	NA	NA	NA	NA	NA	NA	NA	NA
ENSMUSG00000015377.10	ENSMUSG00000015377	Dennd6b	-1.07415	0.0011656	-0.180192	0.666057	-0.0537496	1	0.840212	0.102601
ENSMUSG00000015396.4	ENSMUSG00000015396	Cd83	1.12221	0.0302566	0.993655	0.0178446	-0.229621	1	-0.358177	0.908737
ENSMUSG00000015401.12	ENSMUSG00000015401	Cltrn	-2.64313	0.264149	-1.42645	0.580636	1.82791	1	3.04464	0.531337
ENSMUSG00000015405.15	ENSMUSG00000015405	Ace2	-0.944257	0.460657	-1.85743	0.0519852	1.3754	1	0.462234	1
ENSMUSG00000015437.5	ENSMUSG00000015437	Gzmb	-0.310867	0.857797	-0.00633391	0.9981	-0.432162	1	-0.127628	1
ENSMUSG00000015441.4	ENSMUSG00000015441	Gzmf	NA	NA	NA	NA	NA	NA	NA	NA
ENSMUSG00000015443.9	ENSMUSG00000015443	Gzmn	NA	NA	NA	NA	NA	NA	NA	NA
ENSMUSG00000015451.16	ENSMUSG00000015451	C4a	-2.04952	0.00121154	-0.952267	0.121902	-0.227103	1	0.870155	0.592114
ENSMUSG00000015452.14	ENSMUSG00000015452	Ager	-0.914712	0.502001	0.266859	0.866886	-0.330816	1	0.850757	0.883818
ENSMUSG00000015461.15	ENSMUSG00000015461	Atf6b	-0.0880671	0.818002	-0.231044	0.424417	0.02805	1	-0.114926	1
ENSMUSG00000015467.14	ENSMUSG00000015467	Egfl8	-1.38511	0.134461	0.355807	0.747607	-0.328238	1	1.41268	0.425935
ENSMUSG00000015468.14	ENSMUSG00000015468	Notch4	0.122626	0.89999	-0.94847	0.117361	-0.0351118	1	-1.10621	0.396944
ENSMUSG00000015474.16	ENSMUSG00000015474	Ppt2	0.0772003	0.755321	-0.0957425	0.666296	-0.0594858	1	-0.232429	0.630616
ENSMUSG00000015476.6	ENSMUSG00000015476	Prrt1	-2.29349	0.0592116	-0.142807	0.936839	-0.346636	1	1.80405	0.472929
ENSMUSG00000015478.13	ENSMUSG00000015478	Rnf5	-0.974461	5.87028e-09	-0.77794	2.40848e-08	0.0108074	1	0.207329	0.703527
ENSMUSG00000015484.3	ENSMUSG00000015484	Fam163a	1.28335	0.486033	1.25586	0.417708	0.0342894	1	0.00680204	1
ENSMUSG00000015488.14	ENSMUSG00000015488	Cacfd1	-0.097594	0.808731	-0.142854	0.691001	0.0613924	1	0.0161323	1
ENSMUSG00000015501.10	ENSMUSG00000015501	Hivep2	-0.551092	0.194849	-0.134221	0.790938	-0.256161	1	0.160711	1
ENSMUSG00000015519.12	ENSMUSG00000015519	2310057J18Rik	0.370762	NA	0	NA	1.59144	1	0	NA
ENSMUSG00000015522.18	ENSMUSG00000015522	Arnt	0.41136	0.127644	0.0948753	0.771617	0.113119	1	-0.203366	0.858534
ENSMUSG00000015533.9	ENSMUSG00000015533	Itga2	0.902599	0.6579	3.31164	0.0100811	-0.354214	1	2.05482	0.655893
ENSMUSG00000015536.14	ENSMUSG00000015536	Mocs2	-0.408303	0.0769857	-0.0832239	0.77243	-0.23981	1	0.0852694	1
ENSMUSG00000015542.17	ENSMUSG00000015542	Nat9	-0.481255	0.102662	-0.15245	0.646041	-0.0512242	1	0.277581	0.763947
ENSMUSG00000015568.16	ENSMUSG00000015568	Lpl	2.22259	0.000915333	1.51569	0.00993827	-0.0597999	1	-0.766697	0.716523
ENSMUSG00000015575.15	ENSMUSG00000015575	Atp6v0e	1.02346	3.62663e-11	0.814988	1.47683e-10	-0.0764301	1	-0.284901	0.425935
ENSMUSG00000015579.5	ENSMUSG00000015579	Nkx2-5	NA	NA	NA	NA	NA	NA	NA	NA
ENSMUSG00000015597.17	ENSMUSG00000015597	Zfp318	-0.469586	0.347591	-0.656994	0.0978998	0.314441	1	0.127034	1
ENSMUSG00000015599.9	ENSMUSG00000015599	Ttbk1	-1.49624	0.370758	-3.18801	0.00969906	1.17671	1	-0.515045	1
ENSMUSG00000015605.6	ENSMUSG00000015605	Srf	0.101458	0.831567	-0.169446	0.679801	0.246958	1	-0.0239457	1
ENSMUSG00000015619.10	ENSMUSG00000015619	Gata3	-0.534446	0.736879	2.00124	0.0502768	-0.140223	1	2.39546	0.273758
ENSMUSG00000015627.5	ENSMUSG00000015627	Gata5	0.354687	0.824735	1.60869	0.101645	-1.9774	1	-0.723403	0.941033
ENSMUSG00000015647.9	ENSMUSG00000015647	Lama5	0.625221	0.547317	1.93031	0.00555111	-0.138933	1	1.16616	0.560636
ENSMUSG00000015652.9	ENSMUSG00000015652	Steap1	-0.138083	0.934949	1.34103	0.208867	-0.126625	1	1.35249	0.662631
ENSMUSG00000015653.13	ENSMUSG00000015653	Steap2	0.229636	0.620631	-0.129399	0.785684	0.0208651	1	-0.33817	0.804173
ENSMUSG00000015656.17	ENSMUSG00000015656	Hspa8	0.532716	0.0103492	0.507658	0.00307453	-0.0610392	1	-0.0860977	1
ENSMUSG00000015659.12	ENSMUSG00000015659	Serac1	1.57042	0.0805883	0.0779728	0.95231	0.715623	1	-0.776826	0.81554
ENSMUSG00000015665.8	ENSMUSG00000015665	Awat1	NA	NA	NA	NA	NA	NA	NA	NA
ENSMUSG00000015668.13	ENSMUSG00000015668	Pdzd11	-0.021149	0.947165	0.225525	0.280867	-0.0434306	1	0.203243	0.781584
ENSMUSG00000015671.11	ENSMUSG00000015671	Psma2	-0.394583	0.104849	-0.250156	0.273676	-0.0739878	1	0.0704387	1
ENSMUSG00000015672.4	ENSMUSG00000015672	Mrpl32	-0.331005	0.346163	0.0982851	0.810933	-0.148306	1	0.280985	0.805156
ENSMUSG00000015697.14	ENSMUSG00000015697	Setdb1	-0.0770266	0.821854	-0.319036	0.171321	0.183856	1	-0.058153	1
ENSMUSG00000015702.13	ENSMUSG00000015702	Anxa9	0.226006	0.724566	0.730212	0.0899326	-0.217832	1	0.286375	0.960656
ENSMUSG00000015709.9	ENSMUSG00000015709	Arnt2	6.41234	0.000147792	5.72453	4.87603e-06	0.65884	1	-0.0290085	1
ENSMUSG00000015711.8	ENSMUSG00000015711	Prune1	1.72963	1.09153e-12	1.24748	5.35506e-10	-0.0823762	1	-0.564527	0.229962
ENSMUSG00000015714.11	ENSMUSG00000015714	Cers2	-0.286612	0.0445347	-0.0982252	0.524435	0.0288064	1	0.217193	0.456652
ENSMUSG00000015721.18	ENSMUSG00000015721	Nlrp5	0.0634372	NA	0	NA	1.66944	1	0	NA
ENSMUSG00000015733.13	ENSMUSG00000015733	Capza2	0.408486	0.119648	0.139052	0.633058	0.124256	1	-0.145177	0.955954
ENSMUSG00000015745.9	ENSMUSG00000015745	Plekho1	0.344024	0.320976	0.211924	0.527108	0.0744223	1	-0.0576779	1
ENSMUSG00000015747.5	ENSMUSG00000015747	Vps45	-2.39179	0.00139218	0.201435	0.853317	-0.969009	1	1.62422	0.209033
ENSMUSG00000015748.13	ENSMUSG00000015748	Prpf3	-0.655739	0.0531624	-0.169685	0.666183	-0.187064	1	0.298991	0.808726
ENSMUSG00000015749.12	ENSMUSG00000015749	Anp32e	0.869232	0.000746061	0.606567	0.0063106	-0.254484	1	-0.517149	0.280295
ENSMUSG00000015750.15	ENSMUSG00000015750	Aph1a	0.100762	0.564044	-0.217824	0.0883874	0.0255419	1	-0.293045	0.214854
ENSMUSG00000015755.16	ENSMUSG00000015755	Tab2	-0.388188	0.0561394	-0.389976	0.0190985	-0.0873747	1	-0.089163	0.999821
ENSMUSG00000015757.10	ENSMUSG00000015757	Ppil4	-0.418116	0.218749	0.208435	0.546429	-0.126113	1	0.500438	0.425935
ENSMUSG00000015759.11	ENSMUSG00000015759	Cnih1	0.127494	0.671952	-0.173537	0.49831	0.0758976	1	-0.225134	0.781584
ENSMUSG00000015766.14	ENSMUSG00000015766	Eps8	1.28649	0.0664084	0.660209	0.317794	0.179665	1	-0.446616	0.926532
ENSMUSG00000015776.12	ENSMUSG00000015776	Med22	1.01091	1.36731e-05	0.208218	0.428847	0.205139	1	-0.597558	0.118517
ENSMUSG00000015787.15	ENSMUSG00000015787	Abo	NA	NA	NA	NA	NA	NA	NA	NA
ENSMUSG00000015790.16	ENSMUSG00000015790	Surf1	-0.747946	0.000400277	-0.501093	0.00649561	-0.16772	1	0.0791336	1
ENSMUSG00000015804.14	ENSMUSG00000015804	Med28	-0.2738	0.34072	-0.105963	0.739024	-0.143233	1	0.0246041	1
ENSMUSG00000015806.12	ENSMUSG00000015806	Qdpr	-0.79112	0.00183947	-1.0707	6.16389e-08	0.0634799	1	-0.216104	0.851113
ENSMUSG00000015812.8	ENSMUSG00000015812	Gnrh1	-3.30613	0.104712	-1.07573	0.63516	-1.00771	1	1.22272	0.93456
ENSMUSG00000015829.13	ENSMUSG00000015829	Tnr	-0.576779	NA	2.03503	NA	-2.18652	1	0.425206	1
ENSMUSG00000015837.15	ENSMUSG00000015837	Sqstm1	0.63205	0.0305572	0.591179	0.0152013	0.00720573	1	-0.0336647	1
ENSMUSG00000015839.6	ENSMUSG00000015839	Nfe2l2	0.190329	0.522329	0.549803	0.00646611	-0.0959826	1	0.263491	0.722733
ENSMUSG00000015843.10	ENSMUSG00000015843	Rxrg	0.0763603	0.87616	-0.255459	0.476105	-0.235751	1	-0.56757	0.399203
ENSMUSG00000015846.15	ENSMUSG00000015846	Rxra	-0.114967	0.695624	-0.459818	0.0169208	0.119716	1	-0.225134	0.765754
ENSMUSG00000015850.11	ENSMUSG00000015850	Adamtsl4	-0.0861176	0.957889	-0.966629	0.400219	0.999711	1	0.119203	1
ENSMUSG00000015852.13	ENSMUSG00000015852	Fcrls	4.58385	0.0509548	0.538803	0.845394	0.816604	1	-3.22848	0.55459
ENSMUSG00000015854.7	ENSMUSG00000015854	Cd5l	0.465808	0.212838	0.151363	0.725476	-0.0484722	1	-0.362918	0.727727
ENSMUSG00000015869.16	ENSMUSG00000015869	Prpsap1	0.192417	0.464856	0.312286	0.127867	0.0710535	1	0.190922	0.828543
ENSMUSG00000015879.8	ENSMUSG00000015879	Fam184b	-1.282	0.45162	-1.04526	0.498947	-0.148953	1	0.0877894	1
ENSMUSG00000015880.13	ENSMUSG00000015880	Ncapg	5.57876	2.42213e-06	1.87315	0.0671763	-0.217785	1	-3.92341	0.0238073
ENSMUSG00000015882.18	ENSMUSG00000015882	Lcorl	0.475049	0.58043	0.458394	0.558805	0.544567	1	0.527912	0.878879
ENSMUSG00000015889.8	ENSMUSG00000015889	Lta4h	-1.01226	0.027469	-0.0207995	0.977163	-0.292473	1	0.698991	0.467969
ENSMUSG00000015890.2	ENSMUSG00000015890	Amdhd1	-0.685381	0.000718426	-0.531722	0.0020536	-0.0910609	1	0.0625979	1
ENSMUSG00000015932.8	ENSMUSG00000015932	Dstn	-0.201707	0.249779	-0.179493	0.245107	-0.115385	1	-0.0931717	0.955014
ENSMUSG00000015937.15	ENSMUSG00000015937	H2afy	0.102431	0.641203	-0.0329098	0.894069	0.044982	1	-0.0903588	0.980824
ENSMUSG00000015942.9	ENSMUSG00000015942	Gtf2ird2	-0.463397	0.218749	-0.421699	0.198506	0.198601	1	0.240299	0.907861
ENSMUSG00000015943.11	ENSMUSG00000015943	Bola1	-0.509396	0.247816	0.0233952	0.970633	-0.284149	1	0.248642	0.941032
ENSMUSG00000015944.9	ENSMUSG00000015944	Castor2	-0.745617	0.586358	0.0466362	0.97943	0.0398008	1	0.832058	0.881329
ENSMUSG00000015947.10	ENSMUSG00000015947	Fcgr1	0.100606	0.893556	-0.28138	0.642834	-0.276651	1	-0.658637	0.610394
ENSMUSG00000015950.13	ENSMUSG00000015950	Ncf1	0.383743	0.399098	0.370139	0.348431	-0.15154	1	-0.165144	1
ENSMUSG00000015957.12	ENSMUSG00000015957	Wnt11	2.33618	0.331418	1.38771	0.528625	1.11431	1	0.165831	1
ENSMUSG00000015961.8	ENSMUSG00000015961	Adss	-0.0540182	0.818002	0.089608	0.657996	0.0588659	1	0.202492	0.662967
ENSMUSG00000015962.5	ENSMUSG00000015962	1700016C15Rik	6.02837	0.000264586	5.062	6.57484e-05	0.951109	1	0	1
ENSMUSG00000015966.17	ENSMUSG00000015966	Il17rb	0.235369	0.551125	0.566254	0.0427851	-0.113261	1	0.217624	0.922183
ENSMUSG00000015968.18	ENSMUSG00000015968	Cacna1d	-1.76575	0.122244	-1.7279	0.0585568	0.450867	1	0.488727	0.995423
ENSMUSG00000015970.19	ENSMUSG00000015970	Chdh	0.436349	0.0810866	0.0266622	0.94179	0.236996	1	-0.172691	0.89836
ENSMUSG00000015971.5	ENSMUSG00000015971	Actr8	-0.286026	0.0719432	-0.268427	0.04012	-0.049588	1	-0.0319885	1
ENSMUSG00000015980.14	ENSMUSG00000015980	Lrrc27	-0.0394696	0.97316	0.835858	0.255784	-0.342913	1	0.532415	0.907861
ENSMUSG00000015981.12	ENSMUSG00000015981	Stk32c	0.0740341	0.957676	-0.177993	0.892297	0.291065	1	0.0390389	1
ENSMUSG00000015994.10	ENSMUSG00000015994	Fnta	0.258201	0.305826	-0.123252	0.639515	0.113949	1	-0.267503	0.657628
ENSMUSG00000016018.4	ENSMUSG00000016018	Mtrex	-0.00640047	0.992792	0.277588	0.55554	-0.184532	1	0.0994562	1
ENSMUSG00000016024.9	ENSMUSG00000016024	Lbp	-0.432474	0.187887	-1.16297	2.60336e-07	0.148985	1	-0.58151	0.265675
ENSMUSG00000016028.11	ENSMUSG00000016028	Celsr1	-1.58357	0.00573022	-1.54938	0.000872051	0.425357	1	0.459549	0.868015
ENSMUSG00000016087.13	ENSMUSG00000016087	Fli1	0.424574	0.393042	0.157161	0.770161	-0.0645884	1	-0.332001	0.875446
ENSMUSG00000016128.14	ENSMUSG00000016128	Stard13	-2.74125	1.50559e-06	-1.11233	0.0422568	0.301036	1	1.92997	0.0195785
ENSMUSG00000016150.15	ENSMUSG00000016150	Tenm1	-0.283677	NA	-1.18772	NA	1.16886	1	0.26488	NA
ENSMUSG00000016179.11	ENSMUSG00000016179	Camk1g	-0.189646	NA	0.684868	NA	-1.06049	1	0	1
ENSMUSG00000016181.9	ENSMUSG00000016181	Diexf	0.593274	0.351068	-0.534055	0.343561	0.937932	1	-0.189396	1
ENSMUSG00000016194.14	ENSMUSG00000016194	Hsd11b1	-1.31646	6.53073e-10	-1.3445	1.00073e-14	0.165468	1	0.137428	0.961552
ENSMUSG00000016200.14	ENSMUSG00000016200	Syt14	2.96945	0.156728	3.92942	0.0100189	-0.514155	1	0.445782	1
ENSMUSG00000016206.6	ENSMUSG00000016206	H2-M3	0.226979	0.660002	0.172799	0.729575	-0.171862	1	-0.226042	0.966093
ENSMUSG00000016239.11	ENSMUSG00000016239	Lonrf3	1.73317	0.0510773	-0.219269	0.826527	-0.0220561	1	-1.97449	0.13198
ENSMUSG00000016252.7	ENSMUSG00000016252	Atp5e	-0.908707	0.0745819	-0.052481	0.943818	-0.266626	1	0.5896	0.654489
ENSMUSG00000016253.12	ENSMUSG00000016253	Nelfcd	-0.634786	0.00795214	-0.525664	0.00908775	-0.0150453	1	0.0940767	1
ENSMUSG00000016255.5	ENSMUSG00000016255	Tubb1	0.897834	0.747754	-0.035311	0.992745	0.195671	1	-0.737477	1
ENSMUSG00000016256.10	ENSMUSG00000016256	Ctsz	0.755941	3.09811e-05	0.805711	3.4047e-08	-0.0427322	1	0.00703837	1
ENSMUSG00000016257.15	ENSMUSG00000016257	Prelid3b	0.710936	0.00393215	0.655433	0.0012197	-0.0481969	1	-0.1037	1
ENSMUSG00000016262.14	ENSMUSG00000016262	Sertad4	0.669255	0.739611	0.230841	0.916273	0.191328	1	-0.247087	1
ENSMUSG00000016283.13	ENSMUSG00000016283	H2-M2	5.29797	2.08523e-05	2.73782	4.82706e-06	-0.378503	1	-2.93867	0.186825
ENSMUSG00000016308.12	ENSMUSG00000016308	Ube2a	-0.0995289	0.79254	0.23804	0.415436	-0.100741	1	0.236828	0.836098
ENSMUSG00000016319.3	ENSMUSG00000016319	Slc25a5	0.60364	0.0267995	0.475687	0.0444598	-0.0266572	1	-0.15461	0.961525
ENSMUSG00000016327.9	ENSMUSG00000016327	Atp1b4	NA	NA	NA	NA	NA	NA	NA	NA
ENSMUSG00000016344.14	ENSMUSG00000016344	Ppdpf	-1.10098	0.000661976	-0.541834	0.0777581	-0.20379	1	0.355358	0.740882
ENSMUSG00000016346.17	ENSMUSG00000016346	Kcnq2	0.229337	NA	0	NA	1.85535	1	0	NA
ENSMUSG00000016349.10	ENSMUSG00000016349	Eef1a2	0.750813	NA	1.6093	NA	1.19922	1	0	1
ENSMUSG00000016356.18	ENSMUSG00000016356	Col20a1	-2.28812	0.039251	0.0184297	0.992745	-1.29669	1	1.00986	0.790814
ENSMUSG00000016382.15	ENSMUSG00000016382	Pls3	-0.785631	0.00520142	-0.986671	7.27199e-06	0.0601932	1	-0.140847	0.990311
ENSMUSG00000016386.15	ENSMUSG00000016386	Mpped2	0.380803	0.858427	0.519339	0.783859	1.15142	1	1.28996	0.838003
ENSMUSG00000016409.4	ENSMUSG00000016409	Nkap	-0.177908	0.534555	0.168843	0.504104	-0.268632	1	0.0781187	1
ENSMUSG00000016427.7	ENSMUSG00000016427	Ndufa1	-0.628843	0.141439	0.0143141	0.982732	-0.196491	1	0.446667	0.696122
ENSMUSG00000016458.15	ENSMUSG00000016458	Wt1	-0.112249	0.951612	1.24076	0.307736	-1.5532	1	-0.200198	1
ENSMUSG00000016477.18	ENSMUSG00000016477	E2f3	0.404686	0.216187	0.806954	0.000523244	-0.132644	1	0.269624	0.813291
ENSMUSG00000016481.15	ENSMUSG00000016481	Cr1l	-0.357359	0.169824	0.016015	0.966611	-0.258398	1	0.114976	0.993947
ENSMUSG00000016487.15	ENSMUSG00000016487	Ppfibp1	1.40513	9.15728e-06	0.625608	0.0354951	0.482444	1	-0.297083	0.830427
ENSMUSG00000016493.13	ENSMUSG00000016493	Cd46	-0.352147	0.816949	-1.47576	0.147118	0.738454	1	-0.385157	1
ENSMUSG00000016494.9	ENSMUSG00000016494	Cd34	1.3373	NA	2.49882	NA	-1.16961	NA	-0.00808502	NA
ENSMUSG00000016495.12	ENSMUSG00000016495	Plgrkt	-0.462033	0.333256	0.253266	0.598719	-0.247124	1	0.468175	0.696783
ENSMUSG00000016496.7	ENSMUSG00000016496	Cd274	-0.00046069	0.999918	0.228464	0.745766	-0.856364	1	-0.627439	0.699597
ENSMUSG00000016498.10	ENSMUSG00000016498	Pdcd1lg2	1.27029	0.646853	-0.111713	0.973745	1.61553	1	0.233528	1
ENSMUSG00000016503.18	ENSMUSG00000016503	Gtf3a	-0.0267804	0.944267	0.105442	0.743588	-0.183713	1	-0.05149	1
ENSMUSG00000016510.11	ENSMUSG00000016510	Mtif3	0.156809	0.679005	-0.176503	0.605074	0.0779273	1	-0.255385	0.826636
ENSMUSG00000016520.7	ENSMUSG00000016520	Lnx2	-1.08123	0.0126497	-0.558365	0.180797	-0.387081	1	0.135785	1
ENSMUSG00000016524.12	ENSMUSG00000016524	Il19	NA	NA	NA	NA	NA	NA	NA	NA
ENSMUSG00000016526.8	ENSMUSG00000016526	Dyrk3	2.48678	3.37083e-05	0.557411	0.367826	0.222686	1	-1.70669	0.063546
ENSMUSG00000016528.10	ENSMUSG00000016528	Mapkapk2	0.380443	0.107138	0.199345	0.388443	0.0530348	1	-0.128063	0.961525
ENSMUSG00000016529.5	ENSMUSG00000016529	Il10	1.51607	0.516149	0.78049	0.716005	-0.0269022	1	-0.762486	1
ENSMUSG00000016534.15	ENSMUSG00000016534	Lamp2	-0.164633	0.685769	-0.47224	0.102688	0.0691301	1	-0.238477	0.880811
ENSMUSG00000016541.10	ENSMUSG00000016541	Atxn10	0.545807	0.00467763	0.274891	0.134759	0.000162612	1	-0.270753	0.562978
ENSMUSG00000016552.13	ENSMUSG00000016552	Foxred2	0.28115	0.810605	1.94454	0.00499158	-0.221676	1	1.44171	0.423531
ENSMUSG00000016554.9	ENSMUSG00000016554	Eif3d	0.254877	0.581294	0.241491	0.570105	-0.0149728	1	-0.0283588	1
ENSMUSG00000016559.14	ENSMUSG00000016559	H3f3b	0.153664	0.516022	0.0415502	0.87997	0.0355685	1	-0.0765456	1
ENSMUSG00000016619.10	ENSMUSG00000016619	Nup50	0.386817	0.108342	0.385917	0.0536786	0.0492201	1	0.0483202	1
ENSMUSG00000016624.15	ENSMUSG00000016624	Phf21b	-1.29388	0.241313	-0.20089	0.888866	-0.0212161	1	1.07178	0.726965
ENSMUSG00000016626.10	ENSMUSG00000016626	Nlrp14	NA	NA	NA	NA	NA	NA	NA	NA
ENSMUSG00000016637.7	ENSMUSG00000016637	Ift27	-1.09856	0.000469682	-0.582523	0.044518	-0.216725	1	0.299309	0.811804
ENSMUSG00000016664.16	ENSMUSG00000016664	Pacsin2	0.403366	0.281998	0.214138	0.57339	0.0124792	1	-0.176748	0.97737
ENSMUSG00000016756.17	ENSMUSG00000016756	Cmah	-1.34852	8.50838e-06	-1.87839	3.2778e-15	0.259414	1	-0.270448	0.8478
ENSMUSG00000016757.11	ENSMUSG00000016757	Ttll12	0.430745	0.0039655	0.341974	0.00453848	0.118567	1	0.029795	1
ENSMUSG00000016758.4	ENSMUSG00000016758	Bik	-0.633643	0.17289	-0.566012	0.159899	0.178235	1	0.245867	0.961147
ENSMUSG00000016763.15	ENSMUSG00000016763	Scube1	4.5483	1.16196e-05	0.99797	0.247735	0.266736	1	-3.2836	0.0303602
ENSMUSG00000016831.12	ENSMUSG00000016831	Tox4	0.110218	0.63496	-0.118397	0.564156	-0.0452791	1	-0.273895	0.493217
ENSMUSG00000016833.14	ENSMUSG00000016833	Mrps18c	-0.413075	0.194664	-0.0421472	0.921098	-0.124245	1	0.246683	0.836953
ENSMUSG00000016918.15	ENSMUSG00000016918	Sulf1	1.09244	0.252317	0.678014	0.447171	-0.779269	1	-1.1937	0.546296
ENSMUSG00000016921.14	ENSMUSG00000016921	Srsf6	0.0316336	0.924179	0.41878	0.0277205	-0.215569	1	0.171578	0.875206
ENSMUSG00000016933.17	ENSMUSG00000016933	Plcg1	0.106728	0.798263	-0.408918	0.156413	0.347967	1	-0.167679	0.970216
ENSMUSG00000016940.18	ENSMUSG00000016940	Kctd2	0.31837	0.252317	0.273561	0.263054	-0.0625684	1	-0.107377	1
ENSMUSG00000016942.6	ENSMUSG00000016942	Tmprss6	-0.408664	0.340691	-0.749738	0.0185279	0.142548	1	-0.198525	0.977259
ENSMUSG00000016946.6	ENSMUSG00000016946	Kctd5	-0.179414	0.679153	0.241769	0.510439	-0.146338	1	0.274845	0.855047
ENSMUSG00000016982.6	ENSMUSG00000016982	Pom121l2	0	NA	-0.320845	NA	-0.261705	1	0	NA
ENSMUSG00000016984.7	ENSMUSG00000016984	Etaa1	0.773961	0.262048	-0.273314	0.718571	-0.104022	1	-1.1513	0.297536
ENSMUSG00000016995.17	ENSMUSG00000016995	Matn4	-0.748935	0.841634	2.08553	0.436946	-1.22206	1	1.61241	0.949537
ENSMUSG00000016998.2	ENSMUSG00000016998	Svs4	NA	NA	NA	NA	NA	NA	NA	NA
ENSMUSG00000017000.2	ENSMUSG00000017000	Svs6	NA	NA	NA	NA	NA	NA	NA	NA
ENSMUSG00000017002.14	ENSMUSG00000017002	Slpi	1.35736	0.0513045	0.897813	0.156606	-0.512119	1	-0.971667	0.522104
ENSMUSG00000017003.7	ENSMUSG00000017003	Svs3a	NA	NA	NA	NA	NA	NA	NA	NA
ENSMUSG00000017004.7	ENSMUSG00000017004	Svs5	NA	NA	NA	NA	NA	NA	NA	NA
ENSMUSG00000017007.9	ENSMUSG00000017007	Rbpjl	NA	NA	NA	NA	NA	NA	NA	NA
ENSMUSG00000017009.3	ENSMUSG00000017009	Sdc4	-1.44443	6.31765e-08	-1.36061	5.44552e-10	-0.0136349	1	0.0701901	1
ENSMUSG00000017049.4	ENSMUSG00000017049	Ccdc70	NA	NA	NA	NA	NA	NA	NA	NA
ENSMUSG00000017057.9	ENSMUSG00000017057	Il13ra1	-0.749185	0.0104824	-0.991312	1.17208e-05	0.0140249	1	-0.228102	0.875446
ENSMUSG00000017064.4	ENSMUSG00000017064	Prl5a1	NA	NA	NA	NA	NA	NA	NA	NA
ENSMUSG00000017119.19	ENSMUSG00000017119	Nbr1	-0.527926	0.007922	-0.479236	0.00374646	0.0952832	1	0.143974	0.902323
ENSMUSG00000017132.17	ENSMUSG00000017132	Cyth1	-0.690752	0.0807295	-0.11134	0.82937	0.0443463	1	0.623759	0.411316
ENSMUSG00000017144.8	ENSMUSG00000017144	Rnd3	-0.00946808	0.984627	0.192069	0.584346	-0.102696	1	0.0988414	1
ENSMUSG00000017146.12	ENSMUSG00000017146	Brca1	1.24566	0.067106	1.08552	0.0521266	-0.313151	1	-0.473295	0.899807
ENSMUSG00000017165.1	ENSMUSG00000017165	Gast	0	NA	1.50408	NA	-1.91277	1	0	NA
ENSMUSG00000017167.6	ENSMUSG00000017167	Cntnap1	1.77214	0.0554636	0.756178	0.408572	0.166074	1	-0.849888	0.795942
ENSMUSG00000017176.17	ENSMUSG00000017176	Nt5c3b	0.975998	0.0133553	1.0545	0.000546087	0.0400259	1	0.118524	1
ENSMUSG00000017188.3	ENSMUSG00000017188	Coa3	0.0437605	0.907151	0.234916	0.364772	-0.0986249	1	0.0925306	1
ENSMUSG00000017195.15	ENSMUSG00000017195	Zpbp2	3.16554	0.145511	-1.30106	0.45587	1.21087	1	-3.25575	0.431335
ENSMUSG00000017204.4	ENSMUSG00000017204	Gsdma	0.518856	NA	-0.0411289	NA	1.86508	1	0	1
ENSMUSG00000017210.14	ENSMUSG00000017210	Med24	0.0155219	0.976152	-0.0360211	0.942699	-0.146234	1	-0.197777	0.953247
ENSMUSG00000017211.14	ENSMUSG00000017211	Gsdma2	NA	NA	NA	NA	NA	NA	NA	NA
ENSMUSG00000017221.14	ENSMUSG00000017221	Psmd3	-0.139427	0.363696	-0.369837	0.000413158	0.0427764	1	-0.187634	0.538892
ENSMUSG00000017264.16	ENSMUSG00000017264	Exosc10	-0.324298	0.57434	0.445715	0.3508	-0.120653	1	0.64936	0.547315
ENSMUSG00000017286.15	ENSMUSG00000017286	Glod4	0.00391001	0.992452	-0.399806	0.0696892	-0.0567571	1	-0.460473	0.298323
ENSMUSG00000017288.15	ENSMUSG00000017288	Vps53	-0.325934	0.112239	-0.0989771	0.66929	0.091464	1	0.318421	0.412932
ENSMUSG00000017291.13	ENSMUSG00000017291	Taok1	-0.00355082	0.992847	-0.0150808	0.967273	-0.0456487	1	-0.0571786	1
ENSMUSG00000017299.13	ENSMUSG00000017299	Dnttip1	0.396079	0.168092	0.807725	7.65555e-05	-0.252666	1	0.15898	0.953247
ENSMUSG00000017300.9	ENSMUSG00000017300	Tnnc2	-2.26912	NA	1.06182	NA	-1.51215	1	1.81886	NA
ENSMUSG00000017307.16	ENSMUSG00000017307	Acot8	-0.207573	0.553644	-0.04733	0.907953	0.0248107	1	0.185054	0.934374
ENSMUSG00000017309.11	ENSMUSG00000017309	Cd300lg	-0.102007	0.784367	-0.294011	0.282575	0.329946	1	0.137942	0.988332
ENSMUSG00000017310.7	ENSMUSG00000017310	Spint4	NA	NA	NA	NA	NA	NA	NA	NA
ENSMUSG00000017311.15	ENSMUSG00000017311	Pyy	NA	NA	NA	NA	NA	NA	NA	NA
ENSMUSG00000017314.12	ENSMUSG00000017314	Mpp2	1.65098	0.104846	0.950918	0.279735	0.113203	1	-0.586864	0.950255
ENSMUSG00000017316.13	ENSMUSG00000017316	Ppy	NA	NA	NA	NA	NA	NA	NA	NA
ENSMUSG00000017344.4	ENSMUSG00000017344	Vtn	-1.16639	3.34548e-06	-0.987133	2.23554e-06	-0.150245	1	0.0290106	1
ENSMUSG00000017376.15	ENSMUSG00000017376	Nlk	-0.724856	0.163494	0.359102	0.493508	-0.396391	1	0.687568	0.526279
ENSMUSG00000017386.10	ENSMUSG00000017386	Traf4	0.425575	0.162109	0.0769898	0.842735	-0.029018	1	-0.377603	0.576541
ENSMUSG00000017390.15	ENSMUSG00000017390	Aldoc	-0.537183	0.191003	-0.597251	0.0760716	0.0281556	1	-0.0319125	1
ENSMUSG00000017400.10	ENSMUSG00000017400	Stac2	0.18726	0.93745	1.36145	0.378486	-0.172061	1	1.00213	0.94424
ENSMUSG00000017404.12	ENSMUSG00000017404	Rpl19	-0.00347899	0.995314	0.409197	0.183616	-0.169875	1	0.242802	0.880811
ENSMUSG00000017405.14	ENSMUSG00000017405	Nek8	0.136008	0.827607	-0.343518	0.477903	0.655243	1	0.175717	1
ENSMUSG00000017412.15	ENSMUSG00000017412	Cacnb4	-0.438243	0.89999	0.586617	0.859161	-0.0219575	1	1.00291	1
ENSMUSG00000017417.14	ENSMUSG00000017417	Plxdc1	0.916638	0.248383	0.725593	0.279576	-0.182397	1	-0.373442	0.98184
ENSMUSG00000017418.14	ENSMUSG00000017418	Arl5b	-1.40575	6.47443e-05	-0.528679	0.132541	-0.295873	1	0.581203	0.468438
ENSMUSG00000017421.18	ENSMUSG00000017421	Zfp207	0.111091	0.633655	-0.183742	0.318565	0.115385	1	-0.179448	0.773903
ENSMUSG00000017428.16	ENSMUSG00000017428	Psmd11	0.238804	0.385768	0.226014	0.353277	-0.021764	1	-0.0345532	1
ENSMUSG00000017446.14	ENSMUSG00000017446	C1qtnf1	2.17005	0.00081929	0.495258	0.506159	0.920707	1	-0.754087	0.703908
ENSMUSG00000017453.4	ENSMUSG00000017453	Pipox	-0.961078	1.07151e-09	-0.951091	1.41939e-13	0.139221	1	0.149208	0.838857
ENSMUSG00000017466.9	ENSMUSG00000017466	Timp2	1.28822	0.00509695	1.06964	0.00574845	-0.19137	1	-0.40995	0.826326
ENSMUSG00000017478.15	ENSMUSG00000017478	Zc3h18	-0.129021	0.641503	-0.107929	0.684133	0.0413505	1	0.0624418	1
ENSMUSG00000017485.11	ENSMUSG00000017485	Top2b	0.159553	0.821951	-0.611814	0.21795	0.282247	1	-0.489119	0.782808
ENSMUSG00000017491.9	ENSMUSG00000017491	Rarb	1.33532	0.0550077	0.849104	0.176935	0.103884	1	-0.382331	0.96309
ENSMUSG00000017493.12	ENSMUSG00000017493	Igfbp4	0.179223	0.694085	-0.245569	0.531527	0.118321	1	-0.306471	0.826326
ENSMUSG00000017499.15	ENSMUSG00000017499	Cdc6	0.841279	0.556341	2.11193	0.0380088	0.173158	1	1.44381	0.645356
ENSMUSG00000017548.15	ENSMUSG00000017548	Suz12	0.0234211	0.953559	0.00750928	0.986842	0.0731018	1	0.0571901	1
ENSMUSG00000017550.14	ENSMUSG00000017550	Atad5	0.139704	0.89266	0.589868	0.422164	-0.10605	1	0.344115	0.993034
ENSMUSG00000017561.16	ENSMUSG00000017561	Crlf3	0.42489	0.208102	0.216197	0.511953	-0.0605632	1	-0.269256	0.824583
ENSMUSG00000017588.2	ENSMUSG00000017588	Krt27	NA	NA	NA	NA	NA	NA	NA	NA
ENSMUSG00000017607.9	ENSMUSG00000017607	Tns4	1.05654	0.549165	0.145309	0.94398	-1.15897	1	-2.07021	0.531164
ENSMUSG00000017615.12	ENSMUSG00000017615	Tnfaip1	0.607921	4.3437e-08	0.510829	1.24309e-08	0.0432923	1	-0.0538	1
ENSMUSG00000017631.19	ENSMUSG00000017631	Abr	0.714481	0.138959	1.34282	0.000113369	-0.0361739	1	0.592169	0.596754
ENSMUSG00000017639.13	ENSMUSG00000017639	Rab11fip4	1.1988	0.00358901	1.14814	0.000584625	-0.0138666	1	-0.0645227	1
ENSMUSG00000017652.16	ENSMUSG00000017652	Cd40	0.965511	0.33132	-0.711521	0.425993	0.394856	1	-1.28218	0.520487
ENSMUSG00000017664.16	ENSMUSG00000017664	Slc35c2	0.343283	0.335121	0.681339	0.00821898	-0.107114	1	0.230942	0.888631
ENSMUSG00000017667.9	ENSMUSG00000017667	Zfp334	0.0410179	0.966825	0.0681687	0.943457	0.0892131	1	0.116364	1
ENSMUSG00000017670.16	ENSMUSG00000017670	Elmo2	-0.245717	0.436566	-0.0505157	0.893065	-0.0948827	1	0.100318	1
ENSMUSG00000017677.11	ENSMUSG00000017677	Wsb1	-2.48889	5.02537e-07	-1.10236	0.0174863	-0.325566	1	1.06097	0.261161
ENSMUSG00000017679.16	ENSMUSG00000017679	Ttpal	0.359698	0.294818	0.350775	0.233413	0.0858577	1	0.0769348	1
ENSMUSG00000017686.17	ENSMUSG00000017686	Rhot1	-0.284841	0.344632	0.323558	0.201125	-0.19476	1	0.413638	0.450481
ENSMUSG00000017688.14	ENSMUSG00000017688	Hnf4g	2.41502	NA	-3.97663	0.120436	4.17112	1	-2.22052	0.858907
ENSMUSG00000017692.8	ENSMUSG00000017692	Rhbdl3	1.44835	0.320785	2.21196	0.0356872	-0.429281	1	0.334325	1
ENSMUSG00000017697.3	ENSMUSG00000017697	Ada	0.251836	0.641502	0.190858	0.710315	0.016543	1	-0.044435	1
ENSMUSG00000017707.9	ENSMUSG00000017707	Serinc3	0.746641	0.00679176	-0.00742116	0.988268	0.179727	1	-0.574335	0.22229
ENSMUSG00000017713.9	ENSMUSG00000017713	Tha1	-0.384714	0.352989	0.702295	0.0212861	-0.311713	1	0.775296	0.18658
ENSMUSG00000017715.11	ENSMUSG00000017715	Pgs1	0.770271	0.000736164	0.63822	0.000645723	0.0702907	1	-0.0617599	1
ENSMUSG00000017716.15	ENSMUSG00000017716	Birc5	2.50401	5.02537e-07	2.03496	5.88222e-07	0.0427624	1	-0.426283	0.875446
ENSMUSG00000017718.15	ENSMUSG00000017718	Afmid	-0.875493	0.0540005	-1.40963	3.36519e-05	0.0516753	1	-0.48246	0.710245
ENSMUSG00000017720.2	ENSMUSG00000017720	Trp53tg5	NA	NA	NA	NA	NA	NA	NA	NA
ENSMUSG00000017721.15	ENSMUSG00000017721	Pigt	0.635479	0.0400749	0.0566824	0.895653	0.0792852	1	-0.499511	0.411724
ENSMUSG00000017723.11	ENSMUSG00000017723	Wfdc2	-0.0903868	0.925254	0.531746	0.428384	-0.254672	1	0.367462	0.961525
ENSMUSG00000017724.14	ENSMUSG00000017724	Etv4	4.10372	0.00542976	3.2825	0.000946677	-0.527938	1	-1.34917	0.832298
ENSMUSG00000017733.4	ENSMUSG00000017733	Eppin	NA	NA	NA	NA	NA	NA	NA	NA
ENSMUSG00000017734.15	ENSMUSG00000017734	Dbndd2	1.6873	8.01871e-11	1.20227	1.53096e-08	-0.104327	1	-0.589366	0.242607
ENSMUSG00000017737.2	ENSMUSG00000017737	Mmp9	0.71601	0.491586	-0.961323	0.243614	0.85194	1	-0.825393	0.781513
ENSMUSG00000017740.17	ENSMUSG00000017740	Slc12a5	-0.68707	0.516353	0.236168	0.843762	-0.00935867	1	0.91388	0.741938
ENSMUSG00000017747.13	ENSMUSG00000017747	Ghdc	-0.16106	0.398197	-0.196061	0.207341	-0.00139913	1	-0.0364002	1
ENSMUSG00000017754.13	ENSMUSG00000017754	Pltp	-0.666215	0.0132811	-1.27895	1.19395e-10	-0.0164094	1	-0.629142	0.127795
ENSMUSG00000017756.9	ENSMUSG00000017756	Slc12a7	-0.675495	0.179601	-0.179264	0.765185	0.384108	1	0.88034	0.279537
ENSMUSG00000017760.16	ENSMUSG00000017760	Ctsa	0.646059	1.47224e-06	0.612316	2.27386e-08	0.0624017	1	0.0286579	1
ENSMUSG00000017764.2	ENSMUSG00000017764	Zswim1	0.475311	0.315491	0.288872	0.521814	0.328397	1	0.141959	1
ENSMUSG00000017765.17	ENSMUSG00000017765	Slc12a4	0.615991	0.015604	0.390553	0.0886318	-0.0142075	1	-0.239645	0.795942
ENSMUSG00000017767.3	ENSMUSG00000017767	Spata25	-1.33644	NA	1.48862	NA	-1.83553	1	0.989506	1
ENSMUSG00000017774.19	ENSMUSG00000017774	Myo1c	1.25168	1.84308e-11	0.864347	3.0553e-08	0.0593271	1	-0.328005	0.465863
ENSMUSG00000017776.15	ENSMUSG00000017776	Crk	0.424746	0.0263047	0.228501	0.209691	0.112494	1	-0.0837511	1
ENSMUSG00000017778.14	ENSMUSG00000017778	Cox7c	-0.653459	0.197651	0.375705	0.447811	-0.40027	1	0.628894	0.567533
ENSMUSG00000017781.17	ENSMUSG00000017781	Pitpna	0.534833	0.0229417	0.570315	0.00255204	0.125764	1	0.161246	0.91416
ENSMUSG00000017801.15	ENSMUSG00000017801	Mlx	-0.225356	0.525482	-0.243539	0.428581	0.0962565	1	0.0780741	1
ENSMUSG00000017802.14	ENSMUSG00000017802	Retreg3	0.073692	0.809174	-0.373067	0.0576827	0.0618458	1	-0.384913	0.36807
ENSMUSG00000017817.11	ENSMUSG00000017817	Jph2	0.0561605	0.979444	0.904022	0.564796	-0.13574	1	0.712123	0.986697
ENSMUSG00000017830.15	ENSMUSG00000017830	Dhx58	-1.2351	1.22206e-05	-0.599148	0.0206667	-0.134029	1	0.501922	0.415852
ENSMUSG00000017831.8	ENSMUSG00000017831	Rab5a	-0.157763	0.51869	-0.130604	0.566589	-0.0541852	1	-0.0270262	1
ENSMUSG00000017832.2	ENSMUSG00000017832	Hspb9	2.22277	NA	-3.64858	NA	3.8372	1	-2.03408	1
ENSMUSG00000017837.12	ENSMUSG00000017837	Nkiras2	0.513868	0.0338818	0.1731	0.498819	0.0587852	1	-0.281983	0.668057
ENSMUSG00000017843.14	ENSMUSG00000017843	Ppp2r5c	0.678182	0.0005745	0.0385202	0.896267	0.1636	1	-0.476063	0.13731
ENSMUSG00000017858.12	ENSMUSG00000017858	Ift52	0.160468	0.546294	-0.0553298	0.854052	0.0270263	1	-0.188772	0.826915
ENSMUSG00000017861.11	ENSMUSG00000017861	Mybl2	-0.769291	0.71394	1.17044	0.505993	-1.19148	1	0.74825	0.996947
ENSMUSG00000017868.16	ENSMUSG00000017868	Sgk2	-0.512387	0.147838	-0.52791	0.0746953	0.0884998	1	0.0729768	1
ENSMUSG00000017897.18	ENSMUSG00000017897	Eya2	-3.56498	0.0986199	0.999137	0.679089	-2.33533	1	2.22881	0.696783
ENSMUSG00000017922.14	ENSMUSG00000017922	Prl3c1	NA	NA	NA	NA	NA	NA	NA	NA
ENSMUSG00000017929.13	ENSMUSG00000017929	B4galt5	0.916615	0.0244999	0.746314	0.0326647	0.123197	1	-0.0471033	1
ENSMUSG00000017943.15	ENSMUSG00000017943	Gdap1l1	-0.432739	NA	0.765549	NA	-2.17338	1	-0.975209	1
ENSMUSG00000017950.16	ENSMUSG00000017950	Hnf4a	-0.104914	0.684751	-0.426864	0.0110004	0.167924	1	-0.154026	0.875446
ENSMUSG00000017969.13	ENSMUSG00000017969	Ptgis	0.448687	0.58713	1.69878	0.00138023	-0.828211	1	0.421881	0.938983
ENSMUSG00000017978.18	ENSMUSG00000017978	Cadps2	-1.39924	0.00188552	-1.02638	0.00827892	-0.0874136	1	0.285446	0.948401
ENSMUSG00000017999.16	ENSMUSG00000017999	Ddx27	-0.201797	0.665761	0.545335	0.10146	-0.270564	1	0.476568	0.596754
ENSMUSG00000018001.18	ENSMUSG00000018001	Cyth3	0.958799	0.00698192	0.201382	0.62415	0.215119	1	-0.542298	0.494165
ENSMUSG00000018008.8	ENSMUSG00000018008	Cyth4	0.495035	0.189576	0.651368	0.0257944	-0.0415862	1	0.114746	1
ENSMUSG00000018012.11	ENSMUSG00000018012	Rac3	-0.535026	0.757262	1.0656	0.422164	-0.927756	1	0.672869	0.983456
ENSMUSG00000018040.9	ENSMUSG00000018040	Rrp7a	0.559727	0.328782	0.0986429	0.890903	0.192376	1	-0.268708	0.976313
ENSMUSG00000018042.18	ENSMUSG00000018042	Cyb5r3	-0.618934	0.000267507	-0.627428	5.22858e-06	0.106513	1	0.0980193	0.971853
ENSMUSG00000018068.13	ENSMUSG00000018068	Ints2	0.186784	0.813052	0.95801	0.0573255	-0.513126	1	0.258101	1
ENSMUSG00000018076.12	ENSMUSG00000018076	Med13l	-0.265829	0.48036	-0.298683	0.350532	0.333855	1	0.301001	0.783137
ENSMUSG00000018102.5	ENSMUSG00000018102	Hist1h2bc	-0.0846478	0.808398	0.15321	0.602958	-0.117717	1	0.120142	0.994504
ENSMUSG00000018126.15	ENSMUSG00000018126	Baiap2l2	-0.094067	NA	3.59245	0.201526	-0.248451	1	3.43807	0.681678
ENSMUSG00000018143.10	ENSMUSG00000018143	Mafk	0.54822	0.075681	0.848074	0.000212926	-0.101869	1	0.197985	0.923297
ENSMUSG00000018160.15	ENSMUSG00000018160	Med1	-0.338941	0.318811	-0.0375255	0.934312	0.0203097	1	0.321726	0.723622
ENSMUSG00000018166.8	ENSMUSG00000018166	Erbb3	-0.912203	0.0131146	-1.03676	0.000397661	0.0872476	1	-0.0373077	1
ENSMUSG00000018167.10	ENSMUSG00000018167	Stard3	0.165729	0.438986	-0.0415567	0.867563	-0.00528104	1	-0.212567	0.672079
ENSMUSG00000018168.8	ENSMUSG00000018168	Ikzf3	0.553215	0.72104	0.12973	0.94134	0.120857	1	-0.302627	1
ENSMUSG00000018169.12	ENSMUSG00000018169	Mfng	-0.194755	0.786277	-0.0855466	0.908584	-0.0692153	1	0.0399933	1
ENSMUSG00000018171.9	ENSMUSG00000018171	Vmp1	0.371666	0.239937	0.590033	0.014094	0.144794	1	0.36316	0.616186
ENSMUSG00000018189.12	ENSMUSG00000018189	Uchl5	-0.700111	0.0798999	0.163015	0.737933	-0.172018	1	0.691108	0.327229
ENSMUSG00000018196.18	ENSMUSG00000018196	Glrx2	-0.123462	0.761411	0.262803	0.406284	-0.133028	1	0.253237	0.842762
ENSMUSG00000018199.9	ENSMUSG00000018199	Trove2	0.384157	0.631678	0.213604	0.793704	-0.0931677	1	-0.26372	1
ENSMUSG00000018209.15	ENSMUSG00000018209	Stk4	0.315324	0.429307	-0.0363433	0.943457	-0.0456863	1	-0.397354	0.671348
ENSMUSG00000018211.13	ENSMUSG00000018211	Wfdc15b	3.48875	0.000838341	3.12851	8.4583e-05	-0.626417	1	-0.986666	0.818386
ENSMUSG00000018217.12	ENSMUSG00000018217	Pmp22	0.561555	0.275541	0.908621	0.017469	-0.407308	1	-0.0602423	1
ENSMUSG00000018238.6	ENSMUSG00000018238	Gdf9	0.406218	0.826118	1.76803	0.156283	-0.82829	1	0.53352	1
ENSMUSG00000018239.9	ENSMUSG00000018239	Zcchc10	-0.699242	0.177206	1.00538	0.0090728	-0.462096	1	1.24253	0.0683271
ENSMUSG00000018259.13	ENSMUSG00000018259	Prl8a2	NA	NA	NA	NA	NA	NA	NA	NA
ENSMUSG00000018263.11	ENSMUSG00000018263	Tbx5	NA	NA	NA	NA	NA	NA	NA	NA
ENSMUSG00000018286.6	ENSMUSG00000018286	Psmb6	-0.605156	0.0084249	-0.325934	0.134603	-0.0572123	1	0.22201	0.785062
ENSMUSG00000018287.12	ENSMUSG00000018287	Spag7	-0.0505022	0.88575	-0.322164	0.156997	0.166269	1	-0.105393	1
ENSMUSG00000018293.4	ENSMUSG00000018293	Pfn1	-0.111078	0.71173	0.191588	0.433568	-0.154953	1	0.147713	0.935738
ENSMUSG00000018322.10	ENSMUSG00000018322	Tomm34	-0.404752	0.207415	-0.211351	0.509754	-0.0536939	1	0.139708	0.993947
ENSMUSG00000018326.9	ENSMUSG00000018326	Ywhab	0.181852	0.533378	0.105995	0.726994	-0.0584907	1	-0.134348	0.965145
ENSMUSG00000018334.18	ENSMUSG00000018334	Ksr1	-0.099862	0.913953	0.206773	0.795923	-0.15099	1	0.155646	1
ENSMUSG00000018339.11	ENSMUSG00000018339	Gpx3	2.45171	8.12386e-08	2.84236	7.68482e-15	0.0108143	1	0.401461	0.867759
ENSMUSG00000018340.13	ENSMUSG00000018340	Anxa6	0.18021	0.580304	-0.0298039	0.941057	0.0184011	1	-0.191613	0.896176
ENSMUSG00000018341.12	ENSMUSG00000018341	Il12rb2	3.94194	0.00107137	3.72179	8.75028e-05	0.0413484	1	-0.178807	1
ENSMUSG00000018347.16	ENSMUSG00000018347	Zkscan6	-0.281694	0.413011	-0.309746	0.277749	-0.0184009	1	-0.0464525	1
ENSMUSG00000018362.14	ENSMUSG00000018362	Kpna2	0.669656	0.0708873	0.622208	0.0462681	-0.0158832	1	-0.0633311	1
ENSMUSG00000018363.16	ENSMUSG00000018363	Smurf2	0.0335445	0.922946	-0.270865	0.222815	0.01764	1	-0.286769	0.634133
ENSMUSG00000018372.13	ENSMUSG00000018372	Cep95	-0.205098	0.815012	-0.468249	0.501404	1.03289	1	0.769742	0.652027
ENSMUSG00000018377.10	ENSMUSG00000018377	Vezf1	-0.00448912	0.993119	-0.118956	0.761604	0.230384	1	0.115918	1
ENSMUSG00000018378.13	ENSMUSG00000018378	Cuedc1	1.24376	0.00456386	0.339992	0.450671	0.193346	1	-0.710425	0.4474
ENSMUSG00000018379.17	ENSMUSG00000018379	Srsf1	-0.171994	0.685158	0.388121	0.226555	-0.105803	1	0.454312	0.554077
ENSMUSG00000018381.15	ENSMUSG00000018381	Abi3	-0.325862	0.582489	0.3259	0.536944	0.0571158	1	0.708878	0.49933
ENSMUSG00000018387.12	ENSMUSG00000018387	Shroom1	-1.61897	1.07151e-09	-1.03192	5.90423e-06	-0.0237792	1	0.563272	0.288152
ENSMUSG00000018395.19	ENSMUSG00000018395	Kif3a	0.99184	0.00661164	0.95536	0.00103248	-0.00737735	1	-0.0438571	1
ENSMUSG00000018398.18	ENSMUSG00000018398	2024-09-08	0.395544	0.142604	0.71582	0.000103464	0.0239219	1	0.344198	0.569649
ENSMUSG00000018401.17	ENSMUSG00000018401	Mtmr4	-0.111422	0.791715	-0.421939	0.148512	0.284408	1	-0.0261093	1
ENSMUSG00000018405.7	ENSMUSG00000018405	Mrm1	-0.349055	0.72117	-0.474655	0.576633	-0.0198219	1	-0.14542	1
ENSMUSG00000018411.17	ENSMUSG00000018411	Mapt	-0.535261	0.26715	0.212839	0.684133	0.500207	1	1.24831	0.0325476
ENSMUSG00000018412.16	ENSMUSG00000018412	Kansl1	-0.0565018	0.936568	-0.497901	0.287162	0.109523	1	-0.331876	0.904297
ENSMUSG00000018415.14	ENSMUSG00000018415	Gid4	-0.10942	0.748219	-0.236249	0.370254	0.0966876	1	-0.0301413	1
ENSMUSG00000018417.14	ENSMUSG00000018417	Myo1b	-0.410409	0.13059	-0.858981	9.8546e-06	0.306078	1	-0.142493	0.964957
ENSMUSG00000018425.18	ENSMUSG00000018425	Dhx40	0.11458	0.659284	-0.415544	0.0144111	0.271427	1	-0.258696	0.617996
ENSMUSG00000018427.8	ENSMUSG00000018427	Ypel2	-0.305836	0.660304	-0.564293	0.300284	-0.179322	1	-0.437778	0.858534
ENSMUSG00000018428.15	ENSMUSG00000018428	Akap1	-0.0240403	0.942222	-0.34291	0.0854452	0.171274	1	-0.147595	0.922183
ENSMUSG00000018433.14	ENSMUSG00000018433	Nol11	-0.422572	0.547093	0.615801	0.281357	-0.301521	1	0.736853	0.610394
ENSMUSG00000018442.13	ENSMUSG00000018442	Derl2	-0.860084	6.43429e-06	-0.525358	0.0017213	-0.139609	1	0.195117	0.794117
ENSMUSG00000018446.8	ENSMUSG00000018446	C1qbp	0.153163	0.647971	0.595936	0.00617892	-0.180668	1	0.262105	0.764659
ENSMUSG00000018449.12	ENSMUSG00000018449	Rpain	-0.77184	0.0051388	0.0246382	0.954959	-0.302963	1	0.493515	0.362871
ENSMUSG00000018451.7	ENSMUSG00000018451	6330403K07Rik	-0.604458	NA	0.874955	NA	-0.761817	1	0.717595	1
ENSMUSG00000018459.15	ENSMUSG00000018459	Slc13a3	0.560231	0.182205	0.192203	0.681645	-0.108558	1	-0.476585	0.638389
ENSMUSG00000018470.8	ENSMUSG00000018470	Kcnab3	-0.122684	0.929837	0.0355905	0.980793	-0.211818	1	-0.0535421	1
ENSMUSG00000018474.18	ENSMUSG00000018474	Chd3	-0.788041	0.0109847	0.0769425	0.860508	0.0275173	1	0.892501	0.035121
ENSMUSG00000018476.7	ENSMUSG00000018476	Kdm6b	-0.299366	0.362699	0.22164	0.470511	0.061626	1	0.582632	0.226636
ENSMUSG00000018479.12	ENSMUSG00000018479	1700125H20Rik	-1.32835	NA	-0.510921	NA	-1.54656	1	-0.729119	1
ENSMUSG00000018481.9	ENSMUSG00000018481	Appbp2	-0.0472924	0.871666	-0.0363876	0.900684	-0.0808261	1	-0.0699213	1
ENSMUSG00000018486.2	ENSMUSG00000018486	Wnt9b	0.679336	0.298924	0.144604	0.856789	1.02339	1	0.488661	0.841493
ENSMUSG00000018500.2	ENSMUSG00000018500	Adora2b	3.31215	NA	2.88604	0.311105	0.223535	1	-0.202614	1
ENSMUSG00000018501.17	ENSMUSG00000018501	Ncor1	-0.40247	0.0955	-0.328666	0.120605	0.0584318	1	0.132236	0.960656
ENSMUSG00000018507.16	ENSMUSG00000018507	Trpv2	0.565053	0.266428	0.499546	0.248247	-0.0594287	1	-0.124935	1
ENSMUSG00000018509.8	ENSMUSG00000018509	Cenpv	0.19441	0.489087	0.205407	0.393377	-0.0825651	1	-0.071568	1
ENSMUSG00000018537.16	ENSMUSG00000018537	Pcgf2	0.170032	0.783746	0.704482	0.0905322	-0.0522788	1	0.482172	0.740882
ENSMUSG00000018541.10	ENSMUSG00000018541	Cwc25	-0.517805	0.00271551	-0.189194	0.275247	-0.134463	1	0.194148	0.719832
ENSMUSG00000018543.8	ENSMUSG00000018543	1700001P01Rik	-0.64794	NA	0	NA	0.700059	1	0	NA
ENSMUSG00000018547.8	ENSMUSG00000018547	Pip4k2b	-0.14708	0.625656	-0.333795	0.126485	0.0271709	1	-0.159544	0.922183
ENSMUSG00000018548.15	ENSMUSG00000018548	Trim37	0.864193	0.0422216	0.594418	0.11892	0.485996	1	0.216221	0.982215
ENSMUSG00000018554.13	ENSMUSG00000018554	Ybx2	0.116108	0.975297	2.32616	0.278765	-2.40347	1	-0.193435	1
ENSMUSG00000018559.16	ENSMUSG00000018559	Ctdnep1	0.0218257	0.954047	0.0241578	0.950515	-0.0251704	1	-0.0228382	1
ENSMUSG00000018565.17	ENSMUSG00000018565	Elp5	-0.0128425	0.981696	0.407413	0.251023	-0.285852	1	0.134404	1
ENSMUSG00000018566.14	ENSMUSG00000018566	Slc2a4	-0.529765	0.724566	1.57458	0.134694	-1.20734	1	0.897007	0.875446
ENSMUSG00000018567.14	ENSMUSG00000018567	Gabarap	0.00750009	0.982265	0.0943184	0.733475	-0.0757687	1	0.0110497	1
ENSMUSG00000018569.12	ENSMUSG00000018569	Cldn7	1.17406	0.22463	1.45127	0.0535634	0.608723	1	0.885927	0.761451
ENSMUSG00000018570.17	ENSMUSG00000018570	2810408A11Rik	1.29242	0.607239	-2.00392	0.299754	1.00127	1	-2.29507	0.68847
ENSMUSG00000018572.10	ENSMUSG00000018572	Phf23	0.0197265	0.963498	0.326306	0.241541	-0.233776	1	0.0728031	1
ENSMUSG00000018574.14	ENSMUSG00000018574	Acadvl	-0.755277	0.0950095	-0.219059	0.674928	-0.0913759	1	0.444843	0.74343
ENSMUSG00000018581.15	ENSMUSG00000018581	Dnah11	0.841988	0.729254	1.50191	0.366711	-1.89315	1	-1.23323	0.922183
ENSMUSG00000018583.5	ENSMUSG00000018583	G3bp1	0.435979	0.0224068	0.381676	0.0171298	0.0501313	1	-0.00417162	1
ENSMUSG00000018585.9	ENSMUSG00000018585	Atox1	-0.282768	0.59537	0.586621	0.142988	-0.193858	1	0.675532	0.445864
ENSMUSG00000018589.8	ENSMUSG00000018589	Glra2	NA	NA	NA	NA	NA	NA	NA	NA
ENSMUSG00000018593.13	ENSMUSG00000018593	Sparc	1.21667	1.54795e-05	0.877783	0.000249529	-0.0905186	1	-0.429402	0.539127
ENSMUSG00000018595.6	ENSMUSG00000018595	Glra4	NA	NA	NA	NA	NA	NA	NA	NA
ENSMUSG00000018599.5	ENSMUSG00000018599	Mief2	-0.943128	3.47715e-05	-0.268764	0.268377	-0.238917	1	0.435447	0.347229
ENSMUSG00000018604.18	ENSMUSG00000018604	Tbx3	-1.11582	8.58032e-05	-1.32828	3.74747e-09	0.188007	1	-0.0244578	1
ENSMUSG00000018620.3	ENSMUSG00000018620	Mmp20	NA	NA	NA	NA	NA	NA	NA	NA
ENSMUSG00000018623.9	ENSMUSG00000018623	Mmp7	0.8645	0.682713	3.1985	0.0374294	0.997753	1	3.33175	0.291478
ENSMUSG00000018634.10	ENSMUSG00000018634	Crhr1	NA	NA	NA	NA	NA	NA	NA	NA
ENSMUSG00000018648.15	ENSMUSG00000018648	Dusp14	2.10015	0.00153747	2.45163	5.29803e-07	0.0489262	1	0.400403	0.96309
ENSMUSG00000018651.14	ENSMUSG00000018651	Tada2a	0.125032	0.856435	0.558259	0.241541	-0.270237	1	0.16299	1
ENSMUSG00000018654.17	ENSMUSG00000018654	Ikzf1	0.694804	0.440431	-0.37212	0.686647	-0.0182355	1	-1.08516	0.531411
ENSMUSG00000018656.5	ENSMUSG00000018656	Tcaf3	NA	NA	NA	NA	NA	NA	NA	NA
ENSMUSG00000018659.12	ENSMUSG00000018659	Pnpo	-0.114151	0.539547	-0.0628462	0.747941	-0.0153435	1	0.0359611	1
ENSMUSG00000018661.17	ENSMUSG00000018661	Cog1	-1.1192	0.00191696	0.0854141	0.871115	-0.210516	1	0.9941	0.0583429
ENSMUSG00000018666.13	ENSMUSG00000018666	Cbx1	-0.177184	0.322367	-0.0412541	0.849151	0.0984159	1	0.234346	0.495835
ENSMUSG00000018669.14	ENSMUSG00000018669	Cdk5rap3	-0.492956	0.206677	-0.202124	0.631288	-0.0100198	1	0.280813	0.864971
ENSMUSG00000018672.15	ENSMUSG00000018672	Copz2	-0.303333	0.381485	-0.00381862	0.994437	-0.205575	1	0.0939403	1
ENSMUSG00000018677.9	ENSMUSG00000018677	Slc25a39	0.190246	0.532232	0.518561	0.013718	-0.115618	1	0.212696	0.833019
ENSMUSG00000018678.13	ENSMUSG00000018678	Sp2	0.193676	0.660964	0.140053	0.746515	-0.231634	1	-0.285257	0.846891
ENSMUSG00000018697.14	ENSMUSG00000018697	Aatf	-0.0233954	0.952155	0.181103	0.525795	-0.0919909	1	0.112508	1
ENSMUSG00000018698.15	ENSMUSG00000018698	Lhx1	-3.32555	NA	0	NA	0	1	2.77584	0.996947
ENSMUSG00000018707.13	ENSMUSG00000018707	Dync1h1	0.685112	0.209602	0.496154	0.325563	-0.0368081	1	-0.225766	0.999821
ENSMUSG00000018727.19	ENSMUSG00000018727	Cpsf4l	-1.94172	3.3196e-05	-0.949933	0.0277241	-0.179349	1	0.812437	0.425935
ENSMUSG00000018733.10	ENSMUSG00000018733	Pex12	0.376446	0.557178	0.18964	0.781119	0.105973	1	-0.0808328	1
ENSMUSG00000018736.14	ENSMUSG00000018736	Ndel1	0.7934	0.0101426	0.571116	0.0341922	0.0670863	1	-0.155197	0.989091
ENSMUSG00000018740.14	ENSMUSG00000018740	Slc25a35	-0.549165	0.555863	-0.942246	0.18541	-0.281534	1	-0.674614	0.816783
ENSMUSG00000018750.14	ENSMUSG00000018750	Zbtb4	0.385096	0.393311	0.476636	0.198402	0.0222351	1	0.113775	1
ENSMUSG00000018752.19	ENSMUSG00000018752	Tnfsfm13	1.22438	0.000603134	0.623401	0.051796	-0.0573303	1	-0.658312	0.364427
ENSMUSG00000018761.14	ENSMUSG00000018761	Mpdu1	0.434684	0.0222081	0.19867	0.290771	0.0231838	1	-0.212831	0.694276
ENSMUSG00000018765.5	ENSMUSG00000018765	Fxr2	-0.0099067	0.987463	0.209678	0.645299	-0.0297366	1	0.189848	0.988638
ENSMUSG00000018770.9	ENSMUSG00000018770	Atp5g3	0.102065	0.751508	0.112485	0.710614	-0.060043	1	-0.0496225	1
ENSMUSG00000018774.13	ENSMUSG00000018774	Cd68	1.33541	0.000312339	0.849747	0.00879399	0.239365	1	-0.246296	0.942539
ENSMUSG00000018776.10	ENSMUSG00000018776	Slc35g3	NA	NA	NA	NA	NA	NA	NA	NA
ENSMUSG00000018796.13	ENSMUSG00000018796	Acsl1	-0.0798407	0.899472	-1.2352	0.000221606	0.389242	1	-0.766114	0.331947
ENSMUSG00000018800.14	ENSMUSG00000018800	Abca5	2.39033	2.90901e-11	1.60373	7.6161e-08	0.104017	1	-0.68258	0.410316
ENSMUSG00000018809.2	ENSMUSG00000018809	Smyd4	1.02297	0.0450798	0.497634	0.301271	0.147222	1	-0.37811	0.880811
ENSMUSG00000018819.10	ENSMUSG00000018819	Lsp1	0.637178	0.267917	0.641277	0.189007	-0.310972	1	-0.306873	0.953247
[truncated: 52,348 more rows]

## Sheet: salmon_counts_results_fpkm_mous
ensembl	ensembl_gene_id	mgi_symbol	X918KOV	X857KOV	X802KOV	X904KOV	X856KOV	X820KOV	X912KOC	X851KOC	X850KOC	X821KOC	X903KOC	X845KOC	X915WTV	X798WTV	X842WTV	X909WTV	X841WTV	X804WTV	X3119WTV	X3118WTV	X827WTC	X906WTC	X814WTC	X844WTC
ENSMUSG00000000001.4	ENSMUSG00000000001	Gnai3	25.592	23.7109	17.0078	24.8058	28.5172	21.0299	20.2515	24.6917	25.0511	27.4813	24.3791	24.513	24.3985	21.1634	23.9948	23.2141	18.5022	19.0826	19.7156	17.9997	22.1546	23.755	25.2565	18.2892
ENSMUSG00000000003.15	ENSMUSG00000000003	Pbsn	0	0	0	0	0	0	0	0	0	0	0	0	0	0	0	0	0	0	0	0	0	0	0	0
ENSMUSG00000000028.15	ENSMUSG00000000028	Cdc45	2.04824	0.886385	0.299259	2.96757	2.43575	1.01889	1.06903	0.980732	1.024	1.33677	2.69371	2.17684	0.424724	0.550452	0.946091	0.429726	0.259029	0.768783	0.558267	0.882106	0.485833	0.764973	1.71376	0.408659
ENSMUSG00000000031.16	ENSMUSG00000000031	H19	1448.59	305.472	267.138	58.6415	33.5955	349.485	97.542	413.843	215.65	9.35968	80.2065	8.00399	0.258934	2.63251	1.03749	2.52399	0.751865	0.171897	1.36527	0.829276	0.212623	1.71723	2.23301	1.32103
ENSMUSG00000000037.17	ENSMUSG00000000037	Scml2	0	0.040232	0.617923	0.124384	0	0.102913	0.117847	0.159632	0.205144	0.0826615	0.149296	0.0506412	0	0.0721564	0	0.123357	0	0	0	0.294741	0	0	0	0
ENSMUSG00000000049.11	ENSMUSG00000000049	Apoh	1666.1	1920.81	2331.79	2334.2	2126.57	2061.64	2346.04	1887.14	1638.8	1882.35	1989.46	2305.86	3969.82	4700.34	4086.22	3740.78	3837.4	3788.22	3903.64	4362.79	3836.93	3702.93	3174.27	3061.86
ENSMUSG00000000056.7	ENSMUSG00000000056	Narf	6.08913	2.6524	4.51284	7.65414	6.2182	5.71311	3.22958	4.39713	4.15727	7.78	6.78697	5.86304	5.96314	4.56013	6.40572	4.55041	4.21103	10.754	3.65629	3.39576	5.78984	6.14536	5.55075	4.19879
ENSMUSG00000000058.6	ENSMUSG00000000058	Cav2	1.19277	0.789108	1.27745	0.975602	1.65066	1.44513	1.18416	1.95242	2.4397	1.78614	2.08042	1.70409	1.34809	1.49304	0.800058	0.973331	1.148	1.20204	0.46772	0.871411	0.861945	1.08048	2.18344	1.05146
ENSMUSG00000000078.7	ENSMUSG00000000078	Klf6	4.49229	6.41393	3.97563	4.17531	5.47842	5.89579	3.91681	4.45658	6.52235	6.22536	4.27459	6.60261	1.38224	2.12924	2.55467	2.21765	2.99041	2.06433	2.20845	1.86548	2.43357	1.03242	1.7216	1.57584
ENSMUSG00000000085.16	ENSMUSG00000000085	Scmh1	3.94693	12.6594	15.1172	4.98314	16.7634	7.36738	8.97609	8.34253	6.36182	4.5072	9.51914	4.35919	8.98612	9.23788	4.8584	8.82402	17.0305	4.68869	7.88871	9.07514	8.18818	4.00338	9.31486	19.1218
ENSMUSG00000000088.7	ENSMUSG00000000088	Cox5a	611.261	661.398	1040.57	603.14	685.471	508.151	679.929	1008.87	447.464	392.968	576.236	587.372	475.964	792.76	615.409	539.353	704.211	482.358	467.563	643.208	502.953	579.05	890.696	438.27
ENSMUSG00000000093.6	ENSMUSG00000000093	Tbx2	1.47421	1.61505	2.04721	1.8079	0.459584	1.3153	1.92493	1.55775	1.99419	1.50088	1.3539	1.97934	0.871791	2.0243	0.834123	1.03846	2.4005	1.28311	1.17228	1.67817	1.17174	0.444094	1.059	2.77632
ENSMUSG00000000094.12	ENSMUSG00000000094	Tbx4	0.015032	0	0	0	0	0	0	0	0	0.0151494	0	0	0	0	0	0	0	0	0	0	0	0	0	0
ENSMUSG00000000103.12	ENSMUSG00000000103	Zfy2	0	0	0	0	0	0	0	0	0	0	0	0	0	0	0	0	0	0	0	0	0	0	0	0
ENSMUSG00000000120.6	ENSMUSG00000000120	Ngfr	2.3117	2.14341	1.69207	1.2859	1.78597	3.05567	1.14458	2.22164	2.45483	2.24744	1.08987	1.52885	1.84726	3.52798	1.82695	2.62419	2.05655	0.812949	1.87614	0.89384	1.21372	0.668715	1.34449	0.658452
ENSMUSG00000000125.5	ENSMUSG00000000125	Wnt3	0	0	0	0	0	0	0	0	0	0	0	0	0	0	0	0	0	0	0	0	0.0178851	0	0	0
ENSMUSG00000000126.11	ENSMUSG00000000126	Wnt9a	0.11975	0.25966	0.879244	0.0614316	0.224482	0.179314	0.122295	0.340422	0.24859	0.15075	0.211082	0.133658	0.30714	0.397904	0.249589	0.411107	0.129277	0.270268	0.284894	0.0681445	0.243385	0.0512461	0.0264179	0
ENSMUSG00000000127.15	ENSMUSG00000000127	Fer	3.59079	3.2635	3.86192	3.23772	1.95889	3.76632	4.43261	3.29201	3.32862	3.54844	2.86536	3.9053	3.04078	4.07984	4.13177	3.46498	4.24172	3.48258	3.08563	4.68266	3.70151	3.25502	2.57273	3.00342
ENSMUSG00000000131.15	ENSMUSG00000000131	Xpo6	15.6255	26.715	29.5683	21.0189	28.9825	20.7016	20.7801	24.3852	17.8241	15.3972	23.6684	31.1254	22.1602	31.6873	30.0907	24.6218	26.916	23.5591	26.1056	34.8708	29.6394	28.8233	32.7987	37.8271
ENSMUSG00000000134.17	ENSMUSG00000000134	Tfe3	10.2074	11.1396	8.71456	10.6958	11.7765	14.3208	12.5977	11.0838	10.5922	10.0535	11.31	12.8449	9.66055	9.98535	9.93042	10.9449	12.4199	9.96676	11.898	11.2024	9.40071	11.0315	11.1629	8.05984
ENSMUSG00000000142.15	ENSMUSG00000000142	Axin2	2.29331	2.93666	2.21237	2.52999	2.76037	1.80608	3.43341	3.60092	2.72082	2.12782	2.40742	3.18279	2.28199	3.95056	2.12952	4.15807	2.64215	3.44543	3.67546	1.0065	3.41411	1.26499	1.70423	3.84475
ENSMUSG00000000148.17	ENSMUSG00000000148	Brat1	3.45562	2.78132	2.55759	2.7999	2.3272	3.1162	3.38358	2.92722	3.14676	3.78669	3.29374	2.8155	3.06655	3.4292	2.84442	3.0137	1.30274	2.91851	3.32726	3.02188	3.36586	2.41382	1.95216	2.25674
ENSMUSG00000000149.10	ENSMUSG00000000149	Gna12	28.8721	28.2504	21.2474	39.5748	29.6918	27.5946	25.3211	26.5208	32.8039	42.5584	33.8635	27.8421	24.4495	15.2965	21.2911	33.6901	22.7663	27.616	21.0947	21.611	18.5859	23.0878	31.7984	25.2723
ENSMUSG00000000154.16	ENSMUSG00000000154	Slc22a18	79.6102	81.2881	120.664	75.1818	73.3239	88.8424	95.2517	96.3739	85.6476	74.3812	69.2949	82.7759	78.5635	128.122	95.8626	92.8796	122.103	81.1677	71.5475	101.329	97.91	94.4706	115.378	144.471
ENSMUSG00000000157.16	ENSMUSG00000000157	Itgb2l	0	0	0	0	0	0	0	0	0	0	0	0	0	0	0	0	0	0	0	0	0	0	0	0
ENSMUSG00000000159.16	ENSMUSG00000000159	Igsf5	20.4775	24.8851	26.1865	23.0742	39.4357	20.0196	25.7697	28.7278	23.4438	32.4488	36.4639	31.978	33.1174	24.2586	37.2783	32.1733	41.6686	23.7567	24.1375	30.0745	26.5254	40.9265	27.058	18.6143
ENSMUSG00000000167.14	ENSMUSG00000000167	Pih1d2	0.376201	1.77912	0.446056	0.535563	1.16145	0.478234	0.435498	0.520901	0.65338	0.585146	0.349205	0.223812	0.876694	1.33353	0.685718	0.613109	1.63703	0.246074	0.801108	0.513459	0.300325	2.73892	0.394942	0
ENSMUSG00000000168.9	ENSMUSG00000000168	Dlat	38.671	31.8136	18.7645	55.6041	37.5418	36.5582	36.6473	30.81	40.8938	38.613	43.8534	29.6815	46.6262	24.968	38.4556	40.3363	25.7412	35.6235	30.4236	26.0779	38.1362	26.3381	15.0983	10.0359
ENSMUSG00000000171.5	ENSMUSG00000000171	Sdhd	219.9	189.078	170.62	246.303	226.83	190.88	236.747	220.632	206.353	183.955	230.091	216.638	218.699	208.781	232.557	257.497	183.812	213.275	185.037	204.304	178.392	192.322	212.794	76.009
ENSMUSG00000000182.9	ENSMUSG00000000182	Fgf23	0	0	0	0	0	0	0	0	0	0	0	0	0	0	0	0	0	0	0	0	0	0	0	0
ENSMUSG00000000183.6	ENSMUSG00000000183	Fgf6	0	0	0	0	0	0	0	0	0	0	0	0	0	0	0	0	0	0	0	0	0	0	0	0
ENSMUSG00000000184.12	ENSMUSG00000000184	Ccnd2	2.52726	1.79889	73.9928	1.68569	1.29577	1.40922	2.96569	2.5212	31.253	1.59242	2.22419	1.93489	1.65581	1.92127	1.77651	54.1047	1.64641	1.80938	25.1254	1.3846	1.39335	1.10252	1.42676	1.08971
ENSMUSG00000000194.13	ENSMUSG00000000194	Gpr107	6.27042	4.19294	8.14933	4.70474	2.38473	5.92773	4.06535	2.98861	4.16401	4.15354	5.36644	6.41103	4.37652	6.59514	2.64927	4.27908	3.80905	3.6331	5.24615	4.08614	4.54086	4.91226	4.74394	5.81801
ENSMUSG00000000197.8	ENSMUSG00000000197	Nalcn	0	0	0.00290031	0.0131688	0.0352796	0	0	0.00401045	0.012807	0.0111223	0	0.102505	0	0	0	0	0	0	0	0	0	0	0	0
ENSMUSG00000000202.9	ENSMUSG00000000202	Btbd17	0	0	0	0	0	0	0	0	0	0	0	0	0	0	0	0.130299	0	0	0	0	0	0	0	0
ENSMUSG00000000204.16	ENSMUSG00000000204	Slfn4	0.0509469	0.432677	0.126075	0.0657293	0	0.0230189	0.00940006	0.104622	0.0482173	0.116114	0.0584485	0.112794	0.0156263	0.150919	0	0.0181391	0.471757	0.13084	0.221716	0	0.0620154	0.0930299	0.110559	0.313826
ENSMUSG00000000214.11	ENSMUSG00000000214	Th	0	0	0	0	0	0	0	0	0	0	0	0	0	0	0	0	0	0	0	0	0	0	0	0
ENSMUSG00000000215.11	ENSMUSG00000000215	Ins2	0	0	0	0	0	0	0	0	0	0	0	0	0	0	0	0	0	0	0	0	0	0	0	0
ENSMUSG00000000216.8	ENSMUSG00000000216	Scnn1g	0	0	0.104717	0	0	0	0	0	0.0095434	0	0	0	0	0	0	0	0	0	0	0	0	0	0	0
ENSMUSG00000000223.13	ENSMUSG00000000223	Drp2	0.0180102	0	0.0323008	0.0311092	0	0.0214197	0.0620684	0.0254318	0.007863	0.010103	0.0209711	0	0	0	0	0.00442043	0	0	0	0	0	0	0	0
ENSMUSG00000000244.17	ENSMUSG00000000244	Tspan32	0.735587	0.736196	3.85137	0.121099	0.026214	0.833027	0.512527	0.415066	0.677891	0.381058	0.335665	1.14982	0.317348	0.16667	1.05558	0.309809	0	0.433586	0.411674	0.820545	0.274385	0	1.01595	1.9173
ENSMUSG00000000247.11	ENSMUSG00000000247	Lhx2	1.93622	1.87018	1.52535	1.60188	1.62909	1.27591	1.47561	1.83378	1.68844	1.62245	1.14496	1.10498	1.64762	2.44323	1.99217	1.9438	2.08845	1.40702	2.68838	1.6966	2.01258	0.83032	1.28036	0.979358
ENSMUSG00000000248.16	ENSMUSG00000000248	Clec2g	0	0	0	0	0	0	0	0	0	0	0	0	0	0	0	0	0	0	0	0	0	0	0	0
ENSMUSG00000000253.13	ENSMUSG00000000253	Gmpr	1.40155	2.2412	4.3099	0.89524	0.0901213	1.65397	0.421523	0.788944	0.707357	0.531468	1.39574	0.733499	0.747652	1.27603	0.475446	0.662252	0.73306	0.646999	0.94984	0.631272	0.736896	0.682806	0.494213	0.0619893
ENSMUSG00000000263.15	ENSMUSG00000000263	Glra1	0	0	0	0	0	0	0	0	0	0	0	0	0	0	0	0	0	0	0	0	0	0	0	0
ENSMUSG00000000266.11	ENSMUSG00000000266	Mid2	0.634775	0.830461	0.338351	0.634254	0.759637	0.786813	0.679156	0.708814	1.07599	0.932827	0.786521	0.741303	0.566691	0.609411	0.678971	0.4972	0.305689	0.631939	0.685048	0.381148	0.644499	0.446177	0.385602	0.357198
ENSMUSG00000000275.16	ENSMUSG00000000275	Trim25	8.77862	11.919	12.0013	9.58349	9.63202	13.5711	7.57687	10.8762	14.3532	12.6159	12.7681	11.1465	14.7621	15.0708	13.2362	12.3867	13.1601	13.7646	11.7957	10.276	9.47224	12.3994	11.9533	16.7889
ENSMUSG00000000276.11	ENSMUSG00000000276	Dgke	0.20909	0.32651	0.312839	0.233951	0.374327	0.210721	0.354008	0.291135	0.389536	0.236073	0.220723	0.509858	0.194971	0.159554	0.0675982	0.173396	0.306381	0.160482	0.158962	0.19708	0.156325	0.298233	0.0699746	0.0479765
ENSMUSG00000000278.10	ENSMUSG00000000278	Scpep1	37.6572	42.3463	21.1001	31.095	25.8247	32.0042	38.4054	29.7998	35.5146	30.4359	29.9661	24.4166	32.6829	27.5683	30.5333	23.2322	24.0515	30.0915	26.5904	24.6054	28.1764	23.627	15.2827	13.9962
ENSMUSG00000000282.12	ENSMUSG00000000282	Mnt	1.52176	2.42851	0.858051	0.76185	2.66769	2.45603	0.780075	0.943765	1.83462	2.47566	1.49214	1.1027	0.859504	1.4914	1.58383	1.7824	1.3679	2.94631	1.27949	1.42317	1.27668	1.75961	1.60727	1.77064
ENSMUSG00000000290.13	ENSMUSG00000000290	Itgb2	6.61868	4.96708	3.82528	5.43074	4.70634	6.72865	3.4612	5.86087	6.00185	3.99132	5.3548	5.96788	3.06167	3.74248	3.41525	1.45683	3.0742	4.89451	5.19978	3.83431	2.85738	2.86567	2.91662	2.89436
ENSMUSG00000000295.13	ENSMUSG00000000295	Hddc2	4.60068	4.79932	18.7362	3.5632	2.01892	6.5331	4.73826	7.3856	3.67234	2.91596	5.76741	3.12016	2.40899	5.07764	3.15029	4.07176	6.59122	2.05532	1.77306	4.71235	2.71873	5.3577	2.5298	8.19241
ENSMUSG00000000296.8	ENSMUSG00000000296	Tpd52l1	10.4416	8.18968	8.97401	7.91926	6.33737	6.03539	8.43419	8.86346	6.78133	7.36627	7.32473	6.2792	6.98373	7.02387	8.39457	8.99996	6.80826	7.92625	6.63678	8.53981	9.36549	8.59975	12.1937	7.92192
ENSMUSG00000000301.16	ENSMUSG00000000301	Pemt	892.945	1052.89	1795	861.248	690.175	701.226	1155.59	1162.8	910.673	612.642	866.962	865.726	1009.8	1287.17	1124.82	1065.46	1244.62	1002.28	995.942	1338.37	1144.33	900.043	1148.26	1562.56
ENSMUSG00000000303.12	ENSMUSG00000000303	Cdh1	17.3784	14.1223	5.60168	11.3401	20.4219	22.0056	14.9547	14.9611	16.2916	20.3821	15.0339	10.4276	10.2759	9.54303	10.207	13.5831	9.78336	10.9129	8.73358	3.76568	7.70425	16.8801	9.79151	2.10282
ENSMUSG00000000305.12	ENSMUSG00000000305	Cdh4	0.121314	0.185834	0.138649	0.14263	0.405656	0.561486	0.0464958	0.282645	0.557617	0.0838628	0.121861	0.108919	0.126835	0.0945917	0.192807	0.0445049	0	0.119239	0.132787	0.0593189	0.0462194	0.0512545	0.105492	0.0653351
ENSMUSG00000000308.14	ENSMUSG00000000308	Ckmt1	0.264529	0.312317	0.772644	0.241687	2.2342	0.462941	0.614239	0.765276	1.18727	0.213454	0.656805	0.171895	1.04097	0.350855	0.354714	0.304028	0	0.0957374	0.606861	0	0.562681	0.439426	0.244385	0
ENSMUSG00000000317.11	ENSMUSG00000000317	Bcl6b	1.64461	1.23848	1.2248	0.865384	0.628169	0.788389	0.853101	1.43626	1.26398	0.71768	1.14415	1.67428	0.684226	0.944988	0.452213	0.723128	1.03279	0.887177	0.382698	0.894649	0.407168	2.43871	1.01614	0.541533
ENSMUSG00000000318.16	ENSMUSG00000000318	Clec10a	0.78622	1.36822	9.23634	0.65634	2.15667	0.511783	0.403057	0.779367	0.751373	0.33414	0.485308	1.98486	0.45496	0.645203	0.371364	0.448912	2.27583	1.30091	0.462119	2.08035	0.347053	0.277794	1.53269	1.69832
ENSMUSG00000000320.10	ENSMUSG00000000320	Alox12	0.206702	0.430534	0.12028	0.353403	0.321127	0.136224	0.168375	0.524082	0.517564	0.322872	0.440226	0.310141	0.218848	0.323713	0.178351	0.117852	0	0.210457	0.491077	0.817465	0.154295	0.207308	0.400316	0.365518
ENSMUSG00000000325.16	ENSMUSG00000000325	Arvcf	12.0117	7.62859	6.49944	11.0172	5.98388	6.99527	6.21463	6.70359	11.1377	8.47612	7.08907	9.83577	6.97873	9.6058	7.31123	8.23495	10.5298	7.55679	7.13927	6.68253	8.98399	6.38705	1.7803	4.31242
ENSMUSG00000000326.13	ENSMUSG00000000326	Comt	412.378	532.307	433.608	545.576	486.658	454.349	488.188	513.365	444.948	729.913	567.352	485.265	500.78	474.057	442.487	574.021	792.722	436.09	577.349	475.92	453.213	550.856	861.595	729.984
ENSMUSG00000000339.14	ENSMUSG00000000339	Rtca	8.75003	6.38812	9.44963	9.36435	11.0207	7.84954	9.76517	8.67066	6.66121	7.23525	9.43996	9.70281	7.23403	6.51879	8.04016	8.45193	8.99346	7.19179	7.02625	6.48448	4.80353	11.4615	8.00374	3.14697
ENSMUSG00000000340.10	ENSMUSG00000000340	Dbt	26.2707	19.047	44.2064	21.9147	31.0793	28.2616	28.0396	27.7912	23.5552	26.3295	18.9668	23.4167	21.3946	47.5127	32.74	40.5866	36.1991	29.8003	27.6326	31.2421	31.1987	40.0349	39.6973	46.7129
ENSMUSG00000000346.9	ENSMUSG00000000346	Dazap2	59.475	55.3594	75.16	66.8424	80.9547	69.2168	70.7477	86.4086	64.5771	64.404	72.1889	75.3256	84.7903	96.5658	86.0606	88.3227	98.2268	81.8648	84.0717	88.7995	79.9156	76.2792	83.7504	43.6002
ENSMUSG00000000355.13	ENSMUSG00000000355	Mcts1	29.9468	29.4607	37.5428	29.1783	49.4177	22.2001	25.9017	40.3709	22.909	26.9177	26.2846	25.2514	30.22	71.1629	42.9769	39.4493	46.5371	26.135	32.0485	57.8666	34.4026	29.1096	66.6758	98.3486
ENSMUSG00000000359.3	ENSMUSG00000000359	Rem1	0.325915	3.00084	1.7499	0.406047	0.205259	0.429085	0.133359	0.627768	0.482335	0.513096	0.67882	0.732536	0.860302	0.472031	0.368938	0.361634	0	0.173962	0.263319	0.487844	0.551879	0.033615	0.904042	0.070582
ENSMUSG00000000365.9	ENSMUSG00000000365	Rnf17	0.146726	0	0	0.068016	0	0	0	0.0279983	0	0.0864088	0	0	0.114091	0	0	0	0	0.0557737	0.0234712	0	0	0	0	0
ENSMUSG00000000374.8	ENSMUSG00000000374	Trappc10	3.46353	3.12721	2.84663	4.42235	3.38675	3.60564	3.68271	3.60691	4.20422	5.07498	3.93518	3.74971	3.17277	2.61245	2.5273	3.78892	2.33624	3.06947	3.99596	2.63776	3.63465	3.83787	2.32518	3.32403
ENSMUSG00000000378.15	ENSMUSG00000000378	Ccm2	16.7066	16.9773	18.7899	18.2938	20.5871	16.405	16.2543	21.6054	15.0399	14.9993	15.312	19.3854	12.302	14.734	14.5322	13.4997	16.7111	11.5818	12.2274	11.6825	11.1256	11.8723	11.572	20.0928
ENSMUSG00000000381.10	ENSMUSG00000000381	Wap	0	0	0	0	0	0	0	0	0	0	0	0	0	0	0	0	0	0	0	0	0	0	0	0
ENSMUSG00000000384.15	ENSMUSG00000000384	Tbrg4	19.0135	20.967	20.0305	18.7249	14.4955	17.423	20.8512	15.9127	16.039	17.9356	15.1517	15.8301	15.3367	10.5137	13.7523	13.2539	16.5363	13.4878	14.3055	13.1054	12.7973	15.3331	15.2799	28.1397
ENSMUSG00000000385.8	ENSMUSG00000000385	Tmprss2	20.6801	21.8711	18.9966	11.4418	9.7584	4.91991	10.8121	9.80136	11.164	3.60304	12.4985	23.7251	3.87935	6.89068	6.47906	3.61322	4.21225	5.76468	4.53664	2.05676	5.28873	4.25951	0.898428	0.0777476
ENSMUSG00000000386.16	ENSMUSG00000000386	Mx1	1.4566	0.447141	1.74684	1.26539	0.0837943	0.384303	0.221062	0.459064	0.186392	0.453048	0.688036	0.470974	0.318055	0.631965	0.78075	0.201285	0.943542	0.760557	1.75069	3.56362	2.67341	0.489735	0.703804	1.19715
ENSMUSG00000000392.17	ENSMUSG00000000392	Fap	0.167429	0.0215103	0.888479	0	0	0	0	0.158357	0	0.0198283	0.0321103	0	0.234721	0.638547	0	0.372932	0	0.0865112	0	0.360853	0.0557911	0	0.0316371	0
ENSMUSG00000000394.15	ENSMUSG00000000394	Gcg	0	0	0	0	0	0	0	0	0	0	0	0	0	0	0	0	0	0	0	0	0	0	0	0
ENSMUSG00000000399.10	ENSMUSG00000000399	Ndufa9	134.005	138.758	164.717	139.413	127.334	125.211	154.525	145.382	120.7	109.014	119.67	133.972	129.472	145.054	150.876	138.51	177.25	126.628	126.629	170.167	150.289	163.72	176.88	136.049
ENSMUSG00000000402.2	ENSMUSG00000000402	Egfl6	0.0634481	0.118129	2.02314	0.0358271	0	0.169971	0	0.0891664	0.196549	0.0538732	0.0535439	0.152216	0.11888	0.0410173	0.114748	0.203025	0	0.0409328	0	0	0.0216933	0	0	0
ENSMUSG00000000409.14	ENSMUSG00000000409	Lck	1.2033	0.482496	1.19854	0.805095	0.404561	1.1304	0.33508	0.622366	1.0192	0.528269	0.927381	0.67387	0.601889	1.06724	0.90457	0.727446	1.44161	1.26922	1.12341	1.30714	0.59257	2.31142	0.530648	2.04686
ENSMUSG00000000411.7	ENSMUSG00000000411	Tssk3	0	0	0	0	0	0	0	0	0	0	0	0	0	0	0	0	0	0	0	0	0	0	0	0
ENSMUSG00000000416.16	ENSMUSG00000000416	Cttnbp2	0	0.038665	1.57082	0.0298801	0.120203	0.0430893	0.0135498	0.112822	0.203192	0.0352616	0.041783	0.0404392	0.0712403	0.0100275	0.0356753	0.0786368	0	0.0895706	0	0	0	0	0.266472	0
ENSMUSG00000000420.15	ENSMUSG00000000420	Galnt1	12.969	10.2237	8.235	11.4346	13.0688	11.8454	11.0799	9.78875	12.8343	13.396	10.8695	11.2306	11.6937	9.71152	12.231	14.8747	8.49182	11.7919	12.7966	12.2976	9.89002	11.2888	10.9091	8.78208
ENSMUSG00000000435.1	ENSMUSG00000000435	Myf5	0	0	0	0	0	0	0	0	0	0	0	0	0	0	0	0	0	0	0	0	0	0	0	0
ENSMUSG00000000439.9	ENSMUSG00000000439	Mkrn2	3.53854	2.61492	3.69796	4.71215	2.81254	2.58259	3.13981	2.47297	2.56642	5.45591	2.51301	2.65743	2.56377	2.82056	2.6842	2.6309	1.59732	4.17968	4.48121	1.91811	2.1755	1.88264	2.22982	1.59667
ENSMUSG00000000440.12	ENSMUSG00000000440	Pparg	12.5175	10.5073	10.8261	16.4045	17.7154	14.0031	16.4541	14.7603	14.6872	14.246	12.7913	14.9365	6.88424	3.97617	5.2576	9.51427	12.2532	5.69274	5.56874	8.2315	5.71824	4.88297	5.90522	7.61792
ENSMUSG00000000441.17	ENSMUSG00000000441	Raf1	49.8658	61.9863	75.7218	50.3748	56.5312	42.9031	46.4435	64.6565	32.8796	25.201	51.3216	52.5102	59.0967	74.2596	55.2206	67.2392	112.346	56.2581	45.6977	86.1216	64.2143	64.1588	102.095	155.756
ENSMUSG00000000486.13	ENSMUSG00000000486	2024-09-01	2.50443	1.3151	4.54211	1.33388	2.13762	3.21007	1.45316	2.02188	2.37842	1.29822	1.10393	1.24692	2.18392	3.3184	1.66202	2.39516	8.02295	2.8131	2.67316	4.72424	4.5134	1.81139	4.17377	5.56357
ENSMUSG00000000489.7	ENSMUSG00000000489	Pdgfb	0.970753	1.22074	0.31377	0.730254	1.03864	1.46443	0.747639	1.54477	1.0978	0.960283	0.829965	0.605876	0.154689	0.764151	0.302217	0.591073	0.635964	0.516172	0.468006	0.401066	0.387822	0.298222	0.561122	0.539575
ENSMUSG00000000530.16	ENSMUSG00000000530	Acvrl1	1.63048	1.73307	6.43125	1.76425	2.00961	2.69326	4.55752	2.69863	2.51925	1.84877	2.20625	2.51468	1.58428	1.89111	1.92463	0.921589	4.20323	2.32588	2.01896	3.00602	1.2638	0.899127	3.08254	0.218676
ENSMUSG00000000531.5	ENSMUSG00000000531	Grasp	0.539498	0.325982	0.905768	0.765941	0.138739	0.517332	1.93576	0.91124	0.991293	0.582552	0.580006	0.627178	0.967348	0.889408	0.434033	0.890657	1.11061	0.871845	0.547189	0.879874	0.660731	0.663199	1.11331	0.865347
ENSMUSG00000000532.11	ENSMUSG00000000532	Acvr1b	2.59367	1.97827	1.99996	2.15944	2.21014	2.67382	3.2925	1.85112	2.82213	2.9187	2.2321	2.35321	1.60088	2.05397	1.96738	2.48896	1.16805	2.73376	1.94102	1.31261	2.09965	1.34345	2.26531	2.94236
ENSMUSG00000000538.18	ENSMUSG00000000538	Tom1l2	5.55679	6.31908	4.21972	5.79724	4.64545	5.58457	4.89877	4.25746	5.33902	6.09339	5.73293	6.22765	4.95997	3.86234	5.74649	4.55377	3.21606	6.35425	4.18753	4.45045	4.75718	3.98136	5.96816	7.54141
ENSMUSG00000000544.14	ENSMUSG00000000544	Gpa33	0	0	0	0	0	0	0	0.0899993	0	0	0	0	0	0	0	0	0	0	0	0	0	0	0	0
ENSMUSG00000000552.10	ENSMUSG00000000552	Zfp385a	8.33547	12.8799	6.58011	10.3381	6.17341	10.4127	11.7438	10.243	12.883	8.28054	10.6463	9.68986	14.4341	6.57352	9.3812	6.14127	6.41066	7.80072	7.99051	8.49866	8.91823	7.03269	5.56224	4.5535
ENSMUSG00000000555.8	ENSMUSG00000000555	Itga5	6.56316	6.3739	4.0245	5.91268	5.65681	7.36933	6.13138	5.41812	7.30037	5.71986	6.03284	4.3852	8.39481	5.80478	6.8538	6.9434	4.26304	5.00781	7.48306	6.89173	6.69043	3.8893	3.31243	7.98664
ENSMUSG00000000560.9	ENSMUSG00000000560	Gabra2	0	0	0	0	0	0	0	0	0	0	0	0	0	0	0	0	0	0	0	0	0	0	0	0
ENSMUSG00000000561.14	ENSMUSG00000000561	Wdr77	16.0776	15.4364	5.80089	13.2021	9.47839	15.4523	15.1541	9.32652	15.872	17.8425	11.9701	14.987	8.69426	4.47276	9.9203	7.13655	6.31855	9.25531	8.38498	5.99998	5.70331	6.27671	4.36135	3.53425
ENSMUSG00000000562.5	ENSMUSG00000000562	Adora3	0.194634	0	0.0203066	0.0707307	0	0	0.0523614	0.0691111	0.0408252	0.0250336	0	0	0.130479	0	0	0	0	0	0.034653	0	0	0	0	0
ENSMUSG00000000563.17	ENSMUSG00000000563	Atp5f1	385.275	371.56	366.007	344.474	394.776	293.425	400.029	469.138	295.693	265.492	327.287	340.569	313.749	375.387	357.305	359.407	353.102	277.145	292.536	373.144	352.663	325.325	390.455	112.911
ENSMUSG00000000567.5	ENSMUSG00000000567	Sox9	1.25964	1.0951	0.646644	0.565606	1.68544	1.97996	0.567017	1.808	1.53985	0.941466	1.31455	0.923923	0.42507	1.39109	1.19931	1.61456	1.51604	1.01056	1.39592	0.746936	0.699431	1.15226	0.950154	0.474223
ENSMUSG00000000568.15	ENSMUSG00000000568	Hnrnpd	38.7479	41.821	39.7004	43.9479	48.8825	39.8428	49.2069	25.0557	33.6297	44.0358	38.4173	42.4291	42.9976	42.7759	48.6221	38.2207	52.2735	61.6304	55.594	37.0183	44.7286	43.7887	64.096	25.4683
ENSMUSG00000000579.14	ENSMUSG00000000579	Dynlt1c	0.160939	0.146344	0	0	0.17539	0	0	0	0	0.639664	0.763947	1.37105	0.0431941	0.0597337	0.112882	0.33004	0.183927	0.130708	0.246748	0	1.52524	0.693244	0	0.875379
ENSMUSG00000000581.8	ENSMUSG00000000581	C1d	43.9892	48.2105	36.2792	54.6433	42.0435	64.5036	67.323	52.1122	58.2295	55.8554	54.9898	53.174	57.63	49.1601	59.1634	70.5667	59.0169	71.4135	64.5214	52.0395	49.3834	62.6187	53.1144	12.3729
ENSMUSG00000000594.7	ENSMUSG00000000594	Gm2a	41.1537	37.0044	53.1758	48.5847	43.1562	56.939	52.2728	41.6808	38.5003	43.2207	52.2723	58.2023	42.0314	69.1081	51.0077	53.8083	72.685	52.046	42.8222	49.0012	47.2421	67.9735	50.8639	39.2078
ENSMUSG00000000600.15	ENSMUSG00000000600	Krit1	2.77091	1.82323	1.5912	2.32915	1.43487	1.94032	2.22468	1.82811	3.01992	2.89011	2.65885	2.20574	2.88355	1.70521	2.61969	2.12609	1.06506	2.73603	2.42709	2.37517	2.88275	1.62649	1.29932	4.91375
ENSMUSG00000000605.9	ENSMUSG00000000605	Clcn4	7.33998	6.34605	7.38189	6.63192	9.3544	6.64634	6.22491	8.79214	7.88802	8.89894	7.17141	8.99409	11.1342	9.66031	8.13598	10.1125	8.98587	9.65267	9.67437	11.3914	9.6128	9.89917	9.01379	17.5522
ENSMUSG00000000606.18	ENSMUSG00000000606	Vmn2r88	0	0	0	0	0	0	0	0	0	0	0	0	0	0	0	0	0	0	0	0	0	0	0	0
ENSMUSG00000000617.14	ENSMUSG00000000617	Grm6	0	0	0	0	0	0	0	0	0	0	0	0	0	0	0	0	0	0	0	0	0	0	0	0
ENSMUSG00000000627.15	ENSMUSG00000000627	Sema4f	0	0.00427381	0.174149	0.0035458	0	0.0555061	0	0	0.0300473	0.033675	0	0	0.00651843	0.0110293	0.021657	0.0475043	0	0	0.0176992	0	0.0271328	0.0311425	0	0
ENSMUSG00000000628.10	ENSMUSG00000000628	Hk2	3.02553	1.84546	0.983742	1.02548	2.36856	3.90418	0.500061	4.27613	1.68899	0.440816	2.20667	3.01724	1.64672	1.96975	1.32938	1.38058	2.06904	2.16949	1.14877	0.840986	1.57818	0.0665778	0.226635	2.84201
ENSMUSG00000000631.20	ENSMUSG00000000631	Myo18a	17.498	42.4921	8.22195	39.5741	26.3706	20.1216	16.2259	9.42344	46.1417	32.0296	20.9511	26.9831	37.1667	12.2274	28.1183	25.6628	11.3866	32.0819	32.1363	26.9788	15.1199	14.7933	10.0214	14.1539
ENSMUSG00000000632.13	ENSMUSG00000000632	Sez6	0	0	0	0	0	0	0	0	0	0	0	0	0	0	0	0	0	0.0047906	0	0	0	0	0	0
ENSMUSG00000000673.9	ENSMUSG00000000673	Haao	221.846	235.752	286.893	377.427	324.275	296.974	368.866	239.688	251.552	328.6	345.335	260.694	729.108	759.435	864.203	895.029	885.811	746.696	760.608	925.973	1024.28	871.727	937.817	882.24
ENSMUSG00000000682.7	ENSMUSG00000000682	Cd52	71.1176	62.985	115.525	36.366	50.1156	87.7206	54.2479	89.0101	50.599	31.9454	40.3093	68.6698	31.8688	71.4218	40.3072	24.4522	77.5994	49.8539	47.9379	78.011	36.3848	21.4447	42.1587	27.8708
ENSMUSG00000000686.11	ENSMUSG00000000686	Abhd15	5.70072	4.39298	6.12423	8.63081	5.68911	6.1495	4.47214	4.80537	8.26012	9.04074	6.39202	5.35693	5.47224	3.08584	7.888	5.70603	3.64306	7.31018	5.70416	7.17245	6.19623	5.20136	5.23384	5.99607
ENSMUSG00000000690.5	ENSMUSG00000000690	Hoxb6	0.0126056	0.161324	0	0.106392	0.635179	0	0.311291	0	0.0482678	0.0539784	0.0299789	0.0253719	0.0753251	0.0617167	0	0.0868419	0.17676	0.0292188	0.236523	0.266225	0.183713	0.393229	0	0.665024
ENSMUSG00000000693.10	ENSMUSG00000000693	Loxl3	0.683317	0.865084	0.972968	0.735219	0.552224	0.722361	0.651797	0.831597	0.604965	0.602484	1.02086	1.72318	0.732009	0.764425	1.0522	0.31291	0.306144	0.379766	0.45555	0.799764	0.771527	0.983603	0.906768	1.40254
ENSMUSG00000000701.8	ENSMUSG00000000701	Tcl1b5	0	0	0	0	0	0	0	0	0	0	0	0	0	0	0	0	0	0	0	0	0	0	0	0
ENSMUSG00000000706.16	ENSMUSG00000000706	Btn1a1	0	0	0	0	0	0	0	0	0	0.00432098	0	0	0	0	0	0	0	0	0	0	0	0	0	0
ENSMUSG00000000708.14	ENSMUSG00000000708	Kat2b	18.5882	11.7067	5.5765	16.689	10.765	13.9839	8.55865	11.591	13.478	17.441	9.72222	12.3231	27.7355	11.2646	24.5093	23.7554	13.1782	19.2138	11.4402	20.5614	33.1408	17.134	32.0338	9.33337
ENSMUSG00000000711.3	ENSMUSG00000000711	Rab5b	17.1959	12.6599	10.0319	17.8042	18.4224	22.6375	18.114	13.4323	21.4035	23.4128	17.3042	15.7842	30.0329	18.4063	31.7922	25.5936	16.2687	28.968	23.3784	18.0807	27.5509	22.5478	17.796	8.17846
ENSMUSG00000000724.10	ENSMUSG00000000724	Cryba1	0	0	0	0	0	0	0	0	0	0	0	0	0	0	0	0	0	0	0	0	0	0	0	0
ENSMUSG00000000730.13	ENSMUSG00000000730	Dnmt3l	0	0	0	0	0	0	0	0	0	0	0	0	0	0	0	0	0	0	0	0	0	0	0	0
ENSMUSG00000000731.15	ENSMUSG00000000731	Aire	0	0	0	0	0	0	0	0.178093	0	0	0	0	0	0	0	0	0	0	0	0	0	0	0	0
ENSMUSG00000000732.9	ENSMUSG00000000732	Icosl	1.25522	0.955379	2.4726	0.800861	0.598964	1.24677	1.11085	1.59197	1.09738	0.894238	1.12835	1.30304	0.589193	0.905752	0.229719	0.280039	1.66877	0.596214	0.691393	0.388055	0.608895	0.153263	0.517436	1.74862
ENSMUSG00000000738.18	ENSMUSG00000000738	Spg7	29.7736	40.0027	55.9877	31.0812	42.828	31.9998	41.5499	52.3265	25.5047	20.5232	31.0316	44.3238	29.8725	43.2414	39.3693	34.4142	45.029	23.5907	26.9753	48.8609	30.5811	34.0287	83.5188	59.0787
ENSMUSG00000000739.14	ENSMUSG00000000739	Sult5a1	0.907137	3.00866	0.733809	0.0797664	0.612644	1.41001	0.645207	0.510236	0.352432	1.34842	0.832628	8.36417	12.4391	21.2853	41.9143	7.48907	12.4564	39.987	78.7497	34.786	32.5573	20.3604	28.6301	30.1195
ENSMUSG00000000740.12	ENSMUSG00000000740	Rpl13	710.145	868.212	2341.23	568.946	622.234	681.686	1000.5	1262.56	509.042	392.137	589.16	648.42	371.936	996.881	497.242	581.152	1052.9	403.395	432.922	634.26	394.927	613.44	796.207	1019.19
ENSMUSG00000000743.9	ENSMUSG00000000743	Chmp1a	36.8519	104.679	36.9351	106.299	100.923	36.4266	35.4122	39.1651	108.199	111.397	37.637	88.8976	46.82	32.7181	121.557	32.823	33.5268	35.9573	31.7229	31.9224	25.4251	33.8119	24.8716	29.0318
ENSMUSG00000000751.13	ENSMUSG00000000751	Rpa1	15.0369	9.70655	11.9939	18.1989	14.8127	11.8601	14.951	12.4509	16.1073	14.1057	16.928	11.0394	12.1117	11.0445	12.0942	10.2457	11.1892	12.0397	10.9868	11.472	9.26856	11.1562	10.9069	8.07358
ENSMUSG00000000753.15	ENSMUSG00000000753	Serpinf1	589.771	655.821	597.905	779.684	677.738	671.747	711.423	488.102	600.634	749.474	658.527	737.338	1172.37	1009.54	1287.6	1229.86	1149.68	1112.12	1163.36	1207.38	1325.95	1185	1084.24	623.82
ENSMUSG00000000759.14	ENSMUSG00000000759	Tubgcp3	3.40445	3.43867	5.83494	4.12903	3.93627	3.34939	3.04713	3.11698	2.86487	3.41578	3.15466	2.67857	2.695	4.37292	1.86926	4.1762	3.57958	3.4098	3.89216	4.52554	5.4191	5.06444	4.45239	24.1648
ENSMUSG00000000766.18	ENSMUSG00000000766	Oprm1	0	0	0	0	0	0	0	0	0	0	0	0	0	0	0	0	0	0	0	0	0	0	0	0
ENSMUSG00000000776.13	ENSMUSG00000000776	Polr3d	7.82262	9.23072	5.69105	5.33112	10.607	6.26662	9.08634	5.45983	6.98332	7.5813	5.24337	6.17557	4.95925	3.20521	5.07365	4.26925	3.47219	4.69193	4.55358	2.91133	5.78167	3.91602	3.74048	4.08899
ENSMUSG00000000782.16	ENSMUSG00000000782	Tcf7	3.90759	4.22648	4.22483	3.42168	4.32398	4.49681	4.19262	3.43414	4.47071	3.09181	4.53506	5.92091	4.38505	6.21603	2.53756	3.15458	3.03078	5.14773	5.44017	2.34748	3.09206	2.77086	3.27582	3.39675
ENSMUSG00000000787.12	ENSMUSG00000000787	Ddx3x	23.131	15.7735	7.82764	19.4678	20.3672	14.6332	16.5629	10.3125	24.9912	23.6191	17.3525	14.9814	31.2414	14.9902	20.2242	15.2962	8.95595	23.7847	23.7113	17.2841	19.8081	12.8485	9.10422	14.1433
ENSMUSG00000000791.9	ENSMUSG00000000791	Il12rb1	0.136535	0.0924988	0.49749	0.246648	0.341751	0.118005	0.352484	0.231902	0.120882	0.223958	0.363459	0.146874	0.112616	0.101978	0.15481	0.125936	0.755817	0.116486	0.1408	0.192524	0.108156	0.738487	0.569895	0.37522
ENSMUSG00000000792.2	ENSMUSG00000000792	Slc5a5	0.0445163	0	0	0	0	0	0	0.0210083	0	0	0	0.0488679	0	0	0	0	0	0	0	0	0	0	0	0
ENSMUSG00000000794.9	ENSMUSG00000000794	Kcnn3	0.0318789	0	0.00245026	0	0	0	0	0.0125899	0.00354006	0.0110162	0.0204228	0	0.00331077	0.0407325	0	0.0113148	0	0	0	0	0	0	0	0
ENSMUSG00000000804.14	ENSMUSG00000000804	Usp32	2.76792	2.85569	0.743591	4.86664	2.38044	2.28456	2.74457	1.63028	5.53562	4.56227	3.10435	3.38394	4.32939	2.21289	5.5885	2.7795	2.04428	4.56675	3.94087	2.63253	3.32715	4.89136	2.34417	2.63949
ENSMUSG00000000805.18	ENSMUSG00000000805	Car4	0	0	0	0	0	0	0	0	0	0	0	0	0.0981978	0	0	0	0	0	0	0	0	0	1.83462	0
ENSMUSG00000000811.13	ENSMUSG00000000811	Txnrd3	2.94743	3.157	3.5717	2.4154	3.04034	2.7295	2.63759	2.29864	3.03362	2.73351	2.66312	3.05128	4.1078	3.33809	4.2758	3.62304	4.69146	4.81796	3.93129	4.26037	4.36213	6.80778	4.82041	5.44391
ENSMUSG00000000817.10	ENSMUSG00000000817	Fasl	0.102841	0.0307179	0	0.151639	0	0.112818	0.103362	0.106427	0.259974	0.0451141	0.0996051	0	0.128587	0.0476768	0.270297	0	0	0.142318	0.172932	0.340611	0.0960331	0	0.0460733	0.130233
ENSMUSG00000000823.16	ENSMUSG00000000823	Zfp512b	3.82503	2.23532	3.97476	5.19227	3.01725	3.45267	3.90517	2.8464	4.38071	5.08244	3.87557	3.41408	4.11943	2.60459	2.80827	4.16821	2.82348	3.56383	3.2085	2.43014	3.34149	2.78303	3.18059	12.0642
ENSMUSG00000000826.16	ENSMUSG00000000826	Dnajc5	8.82411	6.79457	6.03865	9.91939	7.64415	9.38505	7.61889	6.75655	11.5306	10.8478	7.57847	9.13753	8.21276	5.89512	6.90967	6.68502	6.03502	7.95513	8.50004	5.30989	6.7494	7.96895	4.01933	6.65819
ENSMUSG00000000827.18	ENSMUSG00000000827	Tpd52l2	49.6394	50.0581	43.1981	44.8819	37.8529	54.994	61.5173	51.8257	56.8896	46.4921	48.0443	47.1157	42.0602	39.6007	48.386	43.7902	39.7692	40.7878	42.8266	41.357	45.3582	50.1777	32.879	25.0932
ENSMUSG00000000838.17	ENSMUSG00000000838	Fmr1	3.19215	2.20035	1.33016	2.60716	3.50954	2.98014	2.75896	1.15789	3.73714	3.58948	2.81401	2.70208	3.39328	1.70191	2.58907	3.05587	1.65481	3.1108	2.50255	1.75516	2.76728	2.42528	2.08124	0.755773
ENSMUSG00000000861.15	ENSMUSG00000000861	Bcl11a	0.0525566	0.092392	0.385507	0.0506303	0.422491	0.162834	0.158232	0.368401	0.0780991	0.0764324	0	0.0492886	0.0049278	0.0669736	0.0489725	0.07094	0.0667225	0.0351229	0.0700127	0	0.0971727	0.0956905	0	0
ENSMUSG00000000869.12	ENSMUSG00000000869	Il4	0.458916	0	0	0	0	0	0	0.183365	0	0	0.10825	0	0.149299	0.226075	0.318026	0	0	0	0.127744	0.374038	0.074886	0	0	0
ENSMUSG00000000876.11	ENSMUSG00000000876	Pxmp4	36.8137	44.7116	37.8619	44.5695	42.2996	38.8862	32.8723	50.5959	26.3387	40.2668	41.0603	39.3477	61.6509	58.2296	45.6088	87.7578	83.8629	38.143	52.094	72.5204	45.7187	52.9903	69.3609	67.2053
ENSMUSG00000000881.12	ENSMUSG00000000881	Dlg3	3.45546	3.13325	5.03795	3.96954	4.65309	4.51797	2.72559	3.07718	3.84289	4.44212	4.34761	3.35678	6.29228	6.89414	8.15344	8.0146	5.56973	6.40024	6.26072	5.98201	6.75761	5.14933	6.38282	6.72149
ENSMUSG00000000884.17	ENSMUSG00000000884	Gnb1l	2.45664	2.16316	5.4183	1.72437	5.66648	3.0926	1.79095	1.83271	2.38242	1.48614	5.10716	2.39986	1.1829	1.19792	3.09963	2.69074	1.80266	1.60785	2.72197	2.09157	1.63063	1.23275	2.30959	0.488021
ENSMUSG00000000889.8	ENSMUSG00000000889	Dbh	0	0	0	0	0	0	0	0	0	0	0	0	0	0	0	0	0	0	0	0	0	0	0	0
ENSMUSG00000000901.17	ENSMUSG00000000901	Mmp11	2.18516	2.84782	3.06426	0.563028	0.154134	3.12557	0.520528	2.50027	0.616195	0.581316	3.99265	4.733	0.373217	5.32578	0.239106	0.69032	0	0.231786	1.64376	1.57754	0.613467	0.434306	3.58341	0.567468
ENSMUSG00000000902.13	ENSMUSG00000000902	Smarcb1	20.2284	25.4877	23.8461	16.7517	19.7084	19.429	23.3799	20.3667	19.3923	18.0097	17.8741	18.2745	17.2909	21.5621	19.4406	14.32	17.0319	15.9506	21.3264	21.1712	19.0858	19.7253	19.8813	23.2743
ENSMUSG00000000903.3	ENSMUSG00000000903	Vpreb3	0.670824	0.562899	0.319556	0.254984	0	0.178128	0.126247	0.662548	0.574315	0.355489	0.12947	0.343991	0.133882	1.40622	0.517292	0.488875	0	0.484957	0.180915	0.700141	0.20721	0	0	0.8655
ENSMUSG00000000915.15	ENSMUSG00000000915	Hip1r	4.81556	2.59875	2.27661	6.22377	3.40453	4.36148	5.4662	2.4075	4.67809	5.49654	3.56084	5.24422	6.12265	3.86366	4.26869	4.00832	2.96126	4.80139	5.66888	3.58905	4.2458	4.25718	2.46452	7.42358
ENSMUSG00000000916.15	ENSMUSG00000000916	Nsun5	5.63825	6.56819	5.88447	4.84318	5.55853	4.06277	7.75254	5.99546	4.86279	4.1649	5.31312	4.37723	5.23047	5.38169	8.56951	4.87389	5.46487	3.95246	4.03496	5.87446	3.21892	4.38113	4.29853	10.5498
ENSMUSG00000000934.9	ENSMUSG00000000934	Top1mt	14.737	22.8715	21.2002	12.2568	9.56431	15.6504	22.0831	16.436	15.7357	15.0639	13.9791	13.0389	16.7346	15.7008	18.9287	13.8728	15.3447	15.0142	17.2365	19.8348	17.2338	11.3016	19.4463	13.4138
ENSMUSG00000000938.11	ENSMUSG00000000938	Hoxa10	0	0	0	0	0	0	0	0	0	0	0	0	0	0	0	0	0	0	0	0	0	0	0	0
ENSMUSG00000000942.10	ENSMUSG00000000942	Hoxa4	0.807987	0.336828	0.691717	0.336545	0.648993	0.102635	0.227612	0.970892	0.331895	0.284627	0.686709	0.239583	0.412526	0.554184	0.402883	0.518363	0.902939	0.209234	0.279815	0.785561	0.596636	0.29079	1.81651	1.21503
ENSMUSG00000000948.16	ENSMUSG00000000948	Gm38393	0	0	0	0.0179405	0.0708637	0	0.0840481	0	0.0365958	0.0558846	0.209983	0.0366328	0	0	0	0.0202547	2.0859	0	0.0400005	0	0.018258	0	0.233732	0.0169925
ENSMUSG00000000957.11	ENSMUSG00000000957	Mmp14	22.1195	24.8338	19.1758	21.6431	16.2904	30.8984	23.8251	21.1195	28.1449	19.7409	20.2794	17.4662	26.5973	20.0196	21.1416	18.6947	17.3522	20.8462	28.132	20.1316	18.0949	10.1983	9.98244	9.67177
ENSMUSG00000000958.10	ENSMUSG00000000958	Slc7a7	3.28223	2.97498	3.37755	2.39202	2.79604	3.87087	2.52324	4.1367	2.74837	2.75645	2.77579	2.22454	1.78953	2.36462	0.787949	1.03397	1.53629	2.18736	1.9122	2.94599	1.39578	4.46111	1.97743	1.97574
ENSMUSG00000000959.7	ENSMUSG00000000959	Oxa1l	38.3995	41.1641	59.1599	29.1301	31.1322	34.2367	36.7568	44.82	27.5248	30.3891	31.0657	45.7865	41.0128	40.8801	48.2318	42.2774	58.6275	34.9601	35.7881	49.5893	40.0787	40.4512	48.4658	35.3195
ENSMUSG00000000976.13	ENSMUSG00000000976	Heatr6	1.58721	1.13405	1.25098	1.89353	3.60906	1.87027	1.38131	1.61877	1.46768	2.82652	1.90254	1.38652	1.76231	1.33735	1.69873	1.78065	1.3613	1.61735	1.78647	1.41388	1.92171	1.25705	1.19373	2.74438
ENSMUSG00000000982.5	ENSMUSG00000000982	Ccl3	0.465303	1.71268	1.33702	0.770055	0	2.21407	0.460133	1.6114	0.716897	0.54335	0.703125	1.29127	0.10295	0	1.31066	0	1.64564	0.25955	0.488279	0	0.257906	0	0.464278	2.4158
ENSMUSG00000000983.13	ENSMUSG00000000983	Wfdc18	0.340138	0.759578	0.61867	0.543488	1.58017	0	0.524206	1.85723	0.769075	0.538644	0.669942	0.727054	0.0900838	1.3659	0.7793	0	0	0.337795	0.361533	0	0.363175	0	0.805606	0
ENSMUSG00000001014.6	ENSMUSG00000001014	Icam4	0.234541	0.0222895	0.47038	0.129869	0.0414769	0	0	0.267633	0.277033	0.139898	0.297497	0.31873	0.407668	0.660221	0.415128	0.415107	0.775847	0.105585	0.324288	0.467417	0.355203	0.873963	1.92358	1.02266
ENSMUSG00000001016.12	ENSMUSG00000001016	Ilf2	11.3397	12.9174	13.5338	12.9524	14.6402	13.3219	16.069	11.9575	10.6926	11.2383	13.5718	11.3928	9.5257	10.9861	10.6569	14.2268	14.5058	10.6608	10.8337	12.1365	9.87375	13.824	12.9782	10.4569
ENSMUSG00000001017.15	ENSMUSG00000001017	Chtop	20.2207	21.5698	22.6033	19.0104	23.8326	18.2266	19.3452	25.2897	18.6698	18.9906	23.325	20.9289	24.398	26.9876	25.0888	22.9893	22.1198	25.4305	24.8078	25.1351	21.7622	25.4286	25.9188	25.3473
ENSMUSG00000001018.15	ENSMUSG00000001018	Snapin	10.1182	11.7531	12.6256	10.0353	9.8787	11.1214	11.1116	12.3127	10.9141	11.6506	10.7108	10.1589	9.90954	11.8981	9.77089	14.0363	12.1382	10.1649	11.1514	9.74798	12.6398	11.8411	16.935	11.4735
ENSMUSG00000001020.8	ENSMUSG00000001020	S100a4	9.8207	4.71453	24.3655	0.960384	19.8994	14.9798	10.9687	12.6357	8.99511	3.27703	13.5318	8.70558	3.53168	2.4239	6.18773	1.39425	6.75597	8.0896	4.55238	7.64387	3.26208	14.1583	7.63978	0.282103
ENSMUSG00000001021.13	ENSMUSG00000001021	S100a3	0	0	0	0	0	0	0	0	0	0.101252	0	0	0	0	0	0	0	0	0	0	0	0	0	0
ENSMUSG00000001023.10	ENSMUSG00000001023	S100a5	0	0	0	0	0	0	0.461819	0	0	0	0	0	0	0	0	0	0	0	0	0	0	0	0	0
ENSMUSG00000001025.8	ENSMUSG00000001025	S100a6	23.2398	30.1353	390.732	15.4899	53.9384	28.9716	25.7161	68.98	23.5383	13.5007	27.7174	66.5169	8.86075	32.4405	14.6481	11.7488	22.2345	9.03803	8.3387	18.6122	16.4297	8.46793	18.4369	17.2445
ENSMUSG00000001027.7	ENSMUSG00000001027	Scn4a	0.0185972	0.00759144	0.055707	0.0169842	0	0.0356357	0.0566648	0.0150429	0.00806686	0.00204713	0.00484158	0	0	0	0	0	0	0.0048453	0.0105588	0.0406058	0.0241	0	0	0
ENSMUSG00000001029.15	ENSMUSG00000001029	Icam2	4.21429	4.26644	4.70104	4.14414	1.81973	3.1749	3.08552	5.83588	3.68886	3.41302	4.20476	2.81345	3.71593	4.78744	2.26596	3.07241	5.01371	3.69014	3.62881	4.80631	3.83359	2.46301	10.4676	3.83377
ENSMUSG00000001034.17	ENSMUSG00000001034	Mapk7	1.06669	1.28038	1.47836	0.832819	2.13393	1.49743	1.11781	0.922435	1.05668	0.806475	1.11126	1.18791	1.08118	0.888728	0.905117	0.500856	1.34139	0.618947	0.85841	0.700836	0.723982	1.31017	0.4734	2.58684
ENSMUSG00000001036.17	ENSMUSG00000001036	Epn2	3.37287	2.03067	2.81746	2.02169	2.07418	2.95199	2.19216	1.82033	2.30506	2.23457	2.24328	2.18663	1.91046	1.93222	1.28369	1.63345	1.64015	2.11788	1.4703	1.50343	1.85769	2.58924	1.9574	1.62279
ENSMUSG00000001039.12	ENSMUSG00000001039	B9d1	2.46152	5.12476	6.51381	0.883905	4.76241	1.47651	1.55247	2.18214	2.35538	0.89737	1.41817	1.35104	1.23585	2.4552	0.43632	3.69002	3.37203	0.575675	0.416945	0.644395	0.994294	0.0688481	1.28238	0
ENSMUSG00000001052.15	ENSMUSG00000001052	Sec24b	15.0511	17.3559	12.856	10.8705	9.75626	12.1588	14.2388	16.6264	13.5709	14.1142	13.8647	12.244	11.5904	7.75959	9.01271	9.07972	15.9618	12.7637	17.6378	10.2733	17.6574	7.85975	16.3887	7.03223
ENSMUSG00000001053.15	ENSMUSG00000001053	N4bp3	1.9793	1.77759	1.47796	1.70053	1.30915	1.51606	1.33846	2.16432	1.7755	1.22807	1.60308	1.70384	2.36538	1.97672	1.68621	1.97022	1.87586	1.86007	1.5777	2.41399	2.54285	0.740082	1.41665	1.34281
ENSMUSG00000001054.9	ENSMUSG00000001054	Rmnd5b	10.9747	11.4011	7.25528	10.0888	13.486	9.07294	12.8042	9.8116	9.29564	9.76869	8.67298	9.26501	8.84416	10.2842	9.92498	7.18216	7.52635	9.23949	8.35658	11.968	11.8721	6.81452	8.78234	14.9188
ENSMUSG00000001056.3	ENSMUSG00000001056	Nhp2	97.6689	124.283	143.242	81.4906	81.5877	71.3413	94.4319	116.99	69.4811	51.0345	86.7283	81.0883	27.715	51.1203	34.366	40.045	60.4303	29.8385	34.5964	57.4223	33.2859	55.8875	61.3072	61.2287
ENSMUSG00000001062.18	ENSMUSG00000001062	Vps9d1	4.26447	4.17449	4.02934	5.82961	5.20261	4.69462	4.57858	4.3344	4.22223	4.85509	4.33756	4.30416	4.9701	5.52003	5.92668	3.62882	6.77445	5.49613	5.4114	4.97089	9.44379	3.54867	4.18841	18.5596
ENSMUSG00000001065.15	ENSMUSG00000001065	Zfp276	3.26717	2.768	5.30961	5.25224	3.01482	2.98569	4.10154	2.8398	2.93377	3.77805	5.35679	4.6263	4.06426	3.74608	3.58526	3.26293	2.66229	4.42511	4.00938	5.84098	5.57356	3.73009	2.48659	21.1895
ENSMUSG00000001076.7	ENSMUSG00000001076	C1ql4	0.415522	0.235694	0.467523	0.574303	0.782473	0.371247	0.051313	0.117402	0.272739	0.188775	0.728711	0.0659396	0.312639	0.0537913	0	0.582004	0.497604	0.0509106	0.142581	0.184169	0.0442384	0.784702	0.722404	0.978785
ENSMUSG00000001082.12	ENSMUSG00000001082	Mfsd10	7.93016	6.85045	12.6161	4.89276	9.27387	3.87077	5.76761	6.69788	3.74784	2.65269	7.58046	5.76861	3.83667	5.86629	4.58305	28.8257	5.81003	4.36407	4.59467	10.5171	5.91088	9.8605	12.8792	23.6259
ENSMUSG00000001089.14	ENSMUSG00000001089	Luzp1	1.85821	1.69337	1.38719	2.0767	1.84269	2.62447	1.8182	1.92202	2.79239	2.1464	2.63712	1.86719	1.85994	1.03439	1.78713	1.31975	1.28406	1.53177	1.50033	1.18844	1.42399	1.08586	0.903659	1.54176
ENSMUSG00000001095.5	ENSMUSG00000001095	Slc13a2	0.0364273	0.0744467	0	0.0686819	0	0.137424	0.0940103	0.0507684	0.0473074	0.0479843	0	0.0589402	0.863256	0.413566	0.975957	2.22167	0.711558	0.619671	0.871281	2.54677	1.09006	0.668324	0.978147	2.02281
ENSMUSG00000001098.15	ENSMUSG00000001098	Kctd10	5.21103	5.01674	7.82266	5.09274	3.96213	4.3442	4.08165	5.69738	7.37991	5.11892	4.45404	6.35965	4.85876	5.28212	5.03505	4.25288	3.31077	4.74712	4.80498	4.04431	4.71435	2.59769	4.83809	3.16064
ENSMUSG00000001100.10	ENSMUSG00000001100	Poldip2	60.8318	58.2147	54.924	61.9842	51.339	54.1503	62.4939	59.3399	57.313	54.3835	58.2002	61.3431	52.248	43.601	50.0424	60.8378	43.8557	49.974	49.2365	53.2747	51.4553	55.1919	44.384	30.4026
ENSMUSG00000001103.7	ENSMUSG00000001103	Sebox	0.14218	0	0	0.230382	0	0.281917	0.370994	0.0976461	0.0731964	0.247554	0.202457	0.118582	0.30283	0.248501	0.279894	0.815297	0	0.115964	0.717321	0.0945894	0.0475004	1.06399	0.0728499	0.285401
ENSMUSG00000001105.15	ENSMUSG00000001105	Ift20	61.8483	55.5575	69.556	77.4085	62.0253	62.0718	66.1562	79.1748	53.1011	60.4073	66.5342	79.6148	79.5757	72.5264	79.5576	98.0546	98.7104	69.2881	82.9527	105.137	83.8567	115.466	75.718	67.0241
ENSMUSG00000001119.7	ENSMUSG00000001119	Col6a1	4.48315	4.53903	10.1465	3.53635	4.17216	5.70655	3.60212	6.06926	5.5595	5.08945	4.4847	3.72564	2.61136	4.42682	2.86365	3.20525	3.18195	2.58174	2.21893	2.01619	2.8753	1.25912	2.47373	2.79375
ENSMUSG00000001120.15	ENSMUSG00000001120	Pcbp3	0.430546	0.813625	1.07612	0.310787	3.29939	0.389018	1.07721	0.870837	0.684647	0.682477	0.950233	1.09025	0.619957	0.341565	1.2664	0.701946	0.901115	0.77787	0.408589	1.87617	0.792968	0.722251	1.15033	0.262068
ENSMUSG00000001123.15	ENSMUSG00000001123	Lgals9	321.835	322.844	213.94	358.085	291.28	383.709	377.4	274.139	323.014	401.997	342.413	280.88	534.427	415.793	517.599	500.03	378.015	459.428	553.024	474.801	619.332	370.785	395.611	211.476
ENSMUSG00000001127.12	ENSMUSG00000001127	Araf	28.9228	36.3247	23.1765	26.357	30.2688	28.075	34.0643	27.566	27.1791	33.4043	28.4202	34.272	35.8254	33.536	32.8366	36.9173	42.7341	35.0654	30.2322	41.7104	31.6658	21.909	43.0593	33.8627
ENSMUSG00000001128.7	ENSMUSG00000001128	Cfp	36.4382	39.526	29.0291	18.7306	19.6094	21.8578	37.0142	31.2306	25.0414	14.8527	16.751	19.4468	29.6236	30.0634	22.9638	13.2662	26.9371	41.7194	49.1006	45.0145	27.5772	21.5525	33.9756	21.9982
ENSMUSG00000001131.11	ENSMUSG00000001131	Timp1	2.66522	2.88912	8.10916	1.50302	4.81515	7.62744	4.98728	6.22222	2.23451	2.37401	2.26148	3.97456	0.379057	1.16858	0.18359	0.514924	0.672136	0.418364	0.397038	0.554531	0.356151	0	0	0.131013
ENSMUSG00000001134.9	ENSMUSG00000001134	Uxt	54.4811	62.3267	85.6685	51.7336	57.7257	43.878	71.1648	54.8607	44.3559	38.914	50.2006	53.8758	42.1841	59.4245	43.0164	44.2548	70.3126	40.6876	39.1915	49.0462	42.5762	64.9915	64.6752	61.2655
ENSMUSG00000001138.13	ENSMUSG00000001138	Cnnm3	1.79612	1.61206	2.06641	1.58622	1.74853	1.96858	1.67873	2.80243	2.693	3.31777	2.28063	2.64134	2.87704	3.38169	3.94618	3.884	1.67317	2.88897	3.35291	4.54802	3.99627	3.44425	2.86299	2.50429
ENSMUSG00000001143.13	ENSMUSG00000001143	Lman2l	6.4455	5.43991	4.75333	6.00079	4.82274	4.93893	3.88501	5.33256	6.80454	6.08139	4.97243	4.91227	8.03457	10.737	7.19127	6.31633	8.13201	6.62826	8.05756	8.79365	6.75667	7.59845	3.75825	10.2581
ENSMUSG00000001150.7	ENSMUSG00000001150	Mcm3ap	16.8289	27.8254	32.6561	21.0341	21.7207	38.2028	32.9795	39.322	17.2347	17.0415	25.6691	24.8395	23.6058	54.2156	27.7912	30.4088	44.3335	24.8726	27.5489	42.5513	29.8573	51.0663	49.3218	57.9966
ENSMUSG00000001151.10	ENSMUSG00000001151	Pcnt	3.90396	4.18809	2.62296	3.63255	1.9745	3.59689	2.86884	3.70373	4.22396	2.42653	4.40455	2.75045	3.69384	4.17068	3.30203	3.16818	7.50309	3.01496	3.29664	4.78012	4.62959	9.73916	2.89354	2.65232
ENSMUSG00000001155.13	ENSMUSG00000001155	Ftcd	97.6799	111.61	93.5368	95.3726	84.8759	108.89	98.2118	69.4386	77.4633	115.276	79.1341	91.9848	136.277	132.343	139.101	188.652	166.277	175	139.962	145.475	174.138	193.565	165.225	243.31
ENSMUSG00000001156.9	ENSMUSG00000001156	Mxd1	0.893583	0.934813	0.587745	0.755668	3.14754	0.924468	0.530071	0.697448	0.747203	1.03292	1.04311	0.368128	1.00411	1.22823	0.946206	0.742482	0.98652	1.17578	0.676041	1.09974	1.21684	1.13313	1.0005	0.613946
ENSMUSG00000001157.13	ENSMUSG00000001157	Gmcl1	3.29983	2.83845	1.75187	2.59646	3.27445	3.64835	3.22126	2.83374	3.55255	3.18287	2.79102	3.13539	3.48102	3.25612	4.11676	3.44749	1.56036	2.45213	2.77332	2.46214	2.81992	3.12839	1.85979	4.25957
ENSMUSG00000001158.13	ENSMUSG00000001158	Snrnp27	46.6045	54.3749	53.7745	32.764	42.6493	51.8621	58.5189	45.0601	39.532	28.4248	40.2482	45.3685	35.1756	37.3901	38.6979	36.5681	58.548	35.0747	31.3973	35.7858	35.1694	59.7372	53.1119	23.9257
ENSMUSG00000001166.17	ENSMUSG00000001166	Oas1c	0.269144	0.279834	0.864866	0.131006	0.225804	0.911733	0	0.334447	0.37883	0.876675	0.326939	0.571284	0.51625	0.651994	0.848969	1.56529	0.516626	0.934195	0.8162	0.751633	0.731277	0.330511	0	1.02076
ENSMUSG00000001168.16	ENSMUSG00000001168	Oas1h	0	0	0	0	0	0	0	0	0	0	0	0	0	0	0	0	0	0	0	0	0	0	0	0
ENSMUSG00000001173.15	ENSMUSG00000001173	Ocrl	1.8131	1.22409	1.43258	1.14401	1.29257	1.75826	1.76229	1.6898	1.44767	1.60011	1.27462	0.895561	1.55386	1.16438	2.13281	1.11108	0.952501	1.96662	1.54807	1.58257	1.69799	1.2614	1.97426	1.8639
ENSMUSG00000001175.16	ENSMUSG00000001175	Calm1	93.7297	63.4983	52.1957	115.564	87.8362	87.7895	100.014	82.3264	100.087	109.474	111.535	86.7361	114.833	68.8617	104.071	124.502	65.0342	115.181	127.719	86.0025	125.385	83.8078	84.8302	49.9942
ENSMUSG00000001211.15	ENSMUSG00000001211	Agpat3	120.963	102.319	136.788	126.403	105.905	90.3144	130.163	136.45	124.57	142.34	117.559	98.5732	97.2048	92.136	86.9052	84.8294	114.567	87.6346	83.1081	79.7971	73.8635	72.2228	99.9298	130.913
ENSMUSG00000001225.12	ENSMUSG00000001225	Slc26a3	0	0	0	0.0366267	0	0	0	0.0275938	0	0.00580284	0	0.0507756	0	0.0818553	0	0.0236549	0	0.0083493	0	0	0	0	0	0
ENSMUSG00000001227.12	ENSMUSG00000001227	Sema6b	0.55572	0.769353	0.960324	0.826376	0.508552	0.674908	0.720919	1.14329	0.62905	0.743429	1.00544	0.80371	0.93023	0.776025	0.442905	0.88568	1.29542	0.758175	0.79623	1.06606	0.698923	0.525328	1.01892	1.55453
ENSMUSG00000001228.14	ENSMUSG00000001228	Uhrf1	3.19779	0.559614	0.851143	3.19392	1.8514	1.5308	1.15742	0.819413	1.37233	1.2909	3.24246	2.25185	0.677992	0.551312	0.296537	0.445457	0.418429	0.618942	0.234331	0.263208	0.122889	0.38773	0.0766467	0.202269
ENSMUSG00000001229.9	ENSMUSG00000001229	Dpp9	8.02797	10.7394	5.115	9.60754	6.06051	10.6346	8.51991	7.18568	11.6676	14.2997	8.23703	8.00109	16.2531	10.8934	13.1898	13.8845	6.68883	11.0672	16.4495	11.538	13.7641	9.13011	6.68605	8.30524
ENSMUSG00000001240.13	ENSMUSG00000001240	Ramp2	18.6897	30.3571	26.4882	21.5528	28.506	23.4659	31.2889	27.0231	21.7519	21.4867	23.0276	23.3289	18.6878	23.6658	17.6144	14.8278	31.4889	20.0553	22.0478	24.1925	28.3998	20.3955	21.7896	15.9556
ENSMUSG00000001247.16	ENSMUSG00000001247	Lsr	97.9649	118.886	108.48	121.986	132.797	140.663	133.841	128.29	98.1938	105.49	123.984	126.782	156.766	213.857	170.066	122.647	177.959	130.944	138.655	163.679	149.349	158.914	137.65	124.505
ENSMUSG00000001248.15	ENSMUSG00000001248	Gramd1a	12.413	12.8872	18.6723	17.1375	11.1688	9.18256	19.0717	17.0671	8.5357	7.57866	15.3786	16.6262	9.54839	10.456	8.68854	13.2315	11.1355	9.53336	10.6805	15.1599	12.2837	8.53104	10.4368	32.3957
ENSMUSG00000001249.14	ENSMUSG00000001249	Hpn	249.035	296.7	430.38	256.272	284.867	256.12	324.709	330.384	168.451	202.096	284.857	280.316	292.752	601.022	360.122	351.546	606.784	339.193	336.003	501.437	433.507	383.917	536.014	696.942
ENSMUSG00000001260.10	ENSMUSG00000001260	Gabrg1	0	0	0	0	0	0	0	0	0	0	0	0	0	0	0	0	0	0	0	0	0	0	0	0
ENSMUSG00000001270.9	ENSMUSG00000001270	Ckb	13.3508	13.6705	11.88	8.70413	6.40311	14.1458	10.4146	18.2588	13.3929	8.31132	10.7873	13.891	6.10279	11.4354	7.41577	5.8454	8.77129	6.93653	9.69919	9.1172	7.76527	4.11865	5.40909	10.5394
ENSMUSG00000001280.13	ENSMUSG00000001280	Sp1	2.62994	2.42562	1.37946	2.9997	2.53994	3.47982	1.69032	2.40908	4.01817	3.80568	3.02762	2.05774	3.36282	3.26065	3.88474	3.50576	2.76951	3.58678	2.96813	2.44776	3.97964	3.61711	2.85152	1.65157
ENSMUSG00000001281.10	ENSMUSG00000001281	Itgb7	3.67931	3.60464	6.8516	1.26205	4.39653	7.10047	1.03398	3.66357	3.50684	1.304	4.18642	1.62577	0.959414	8.1197	2.16452	2.66517	5.05543	3.18438	3.40383	10.0899	1.46753	2.96872	8.55079	6.68618
ENSMUSG00000001285.12	ENSMUSG00000001285	Myg1	31.6388	30.1589	37.7392	25.8526	34.6081	24.3256	28.5568	28.967	26.3046	22.0928	26.0764	22.399	27.8959	49.3453	30.4661	36.2255	29.9577	31.0185	33.4438	38.4655	32.276	30.5839	36.6551	38.1024
ENSMUSG00000001288.15	ENSMUSG00000001288	Rarg	4.10026	4.02616	3.87972	4.02282	4.20992	5.72646	5.72322	3.60285	4.62031	3.72191	3.68355	4.47941	2.38482	2.6652	2.17194	2.04704	2.58833	3.68867	3.1553	2.5809	2.35299	1.75428	2.22593	1.98965
ENSMUSG00000001289.12	ENSMUSG00000001289	Pfdn5	301.944	362.92	506.393	264.107	414.918	261.53	440.638	357.623	210.465	187.508	247.602	338.964	248.364	390.695	306.881	317.562	612.162	210.107	288.63	423.084	321.788	435.865	532.363	491.589
ENSMUSG00000001300.16	ENSMUSG00000001300	Efnb2	0.553328	0.372819	1.53038	0.391093	0.284745	0.312156	0.571454	0.298165	0.343177	0.471416	0.235531	0.503338	0.366014	0.671983	0.273577	0.358354	0.531076	0.243847	0.371934	0.453457	0.358971	0.386285	0.203013	0.197006
ENSMUSG00000001305.5	ENSMUSG00000001305	Rrp15	13.927	11.3681	11.713	11.9245	11.1397	11.2558	15.2028	12.6298	12.6117	9.73767	11.4031	11.7632	8.62581	9.19426	9.38107	8.59493	6.09728	7.30404	8.29384	8.52659	5.44376	9.84539	6.26435	6.48679
ENSMUSG00000001313.12	ENSMUSG00000001313	Rnd2	10.9413	6.79057	12.0639	11.6229	13.4573	9.55141	16.0829	11.0092	12.1702	7.95901	11.9478	11.8052	11.5709	10.9003	14.4758	8.65953	10.0806	11.2337	10.097	13.6808	11.889	6.97403	12.9416	9.72588
ENSMUSG00000001323.17	ENSMUSG00000001323	Srr	26.6852	19.451	22.7726	24.4389	22.3003	19.9215	24.7842	20.3639	28.389	23.5499	21.479	23.8724	28.0354	28.2796	33.5265	34.5286	20.7714	24.5066	29.6	24.7424	27.1646	24.826	28.7876	29.1771
ENSMUSG00000001333.9	ENSMUSG00000001333	Sync	0.12474	0	0.263562	0.05286	0	0.0869348	0	0.00755251	0.142176	0.0837461	0.0686543	0	0.124047	0.022599	0.0907351	0	0	0	0.0374285	0	0	0	0	0
ENSMUSG00000001334.9	ENSMUSG00000001334	Fndc5	0.782736	0.443416	1.00737	0.41988	0.2574	0.19248	0.75345	0.789354	0.670525	0.277693	0.489731	0.0805345	0.257248	0.306326	0.183545	0.130833	0.27483	0.239177	0.293332	0.283879	0.131366	0.12231	0	0
ENSMUSG00000001348.15	ENSMUSG00000001348	Acp5	121.566	124.405	127.959	108.722	99.0593	123.958	112.317	114.694	96.9907	98.1228	104.601	112.31	121.318	128.816	96.6623	124.236	150.057	96.278	108.944	123.093	125.794	161.09	158.084	112.322
ENSMUSG00000001349.5	ENSMUSG00000001349	Cnn1	0.0629518	0	1.43924	0.236698	0	0.0355979	1.97711	0.547483	0.382657	0.166003	0	0.626181	0	0	0	0.744181	0	0.108783	0.0797504	0.102631	0.209025	0	0	0
ENSMUSG00000001366.14	ENSMUSG00000001366	Fbxo9	23.2393	14.7234	16.1446	32.7031	31.977	23.8781	11.4103	23.4404	25.7718	29.7432	34.9322	26.2072	42.4335	25.9187	47.1033	55.8735	29.9454	41.7797	43.0713	27.1563	39.6682	39.7726	34.719	39.6272
ENSMUSG00000001376.17	ENSMUSG00000001376	Vps50	3.82409	3.1763	2.35788	3.62082	6.36051	3.88653	3.76484	3.66072	3.24	3.14701	3.96411	4.0632	2.94254	2.53226	3.37135	3.4235	1.7454	3.18173	3.11789	2.86733	3.76793	2.6488	7.90221	7.73365
ENSMUSG00000001380.7	ENSMUSG00000001380	Hars	45.2616	40.8177	38.2545	39.6224	45.4796	35.9642	49.7361	45.9145	30.0509	22.2176	41.5546	43.5132	29.72	44.2494	38.6294	38.1989	37.3292	31.4369	40.9722	42.4193	32.838	45.16	47.8066	24.3555
ENSMUSG00000001383.9	ENSMUSG00000001383	Zmat2	53.4222	55.5688	70.9338	50.2705	69.0422	68.3593	78.782	62.8069	41.8815	40.4185	51.3233	57.2752	60.6976	59.6856	77.5844	63.7372	125.563	58.0969	66.5456	89.1046	64.1852	112.912	80.3418	80.7787
ENSMUSG00000001403.13	ENSMUSG00000001403	Ube2c	8.52572	12.9298	23.7073	8.71929	7.7058	10.7908	24.9765	14.2956	8.59001	6.42353	15.6205	7.78234	2.03044	3.75952	1.75336	4.74304	3.82225	2.66286	2.35555	1.57217	1.35994	0.434262	0.544525	0.106521
ENSMUSG00000001415.10	ENSMUSG00000001415	Smg5	10.4098	7.09938	6.97892	14.542	8.93561	9.43526	10.4567	6.16002	9.76202	9.2681	9.97381	6.13799	9.52975	5.042	5.02297	8.17961	7.638	8.56506	8.86998	4.99431	4.5529	7.45112	5.30366	16.2527
ENSMUSG00000001416.13	ENSMUSG00000001416	Cct3	124.819	159.704	299.938	93.3761	166.193	78.4524	128.52	246.203	79.9216	63.4867	95.6292	121.887	76.7379	169.646	118.332	90.6678	113.52	61.0133	93.183	172.794	97.7673	105.962	182.034	188.261
ENSMUSG00000001418.13	ENSMUSG00000001418	Glmp	182.651	254.835	224.715	169.226	184.828	204.868	211.762	241.418	156.014	154.734	191.279	193.806	135.516	191.138	151.951	135.296	222.182	136.086	128.154	177.897	153.248	223.472	198.258	173.731
ENSMUSG00000001419.17	ENSMUSG00000001419	Mef2d	5.45148	7.07691	5.19512	6.49394	6.35588	6.33493	5.7908	5.9257	5.42511	5.66722	6.6619	5.83428	5.44077	4.16517	4.32848	5.08259	3.76674	6.09354	5.13581	4.33188	4.4003	3.66729	3.41351	10.0523
ENSMUSG00000001420.13	ENSMUSG00000001420	Tmem79	1.01219	0.445608	0.107011	1.002	1.72986	0.464409	0.99592	0.985177	0.923627	1.59347	1.11133	0.610807	1.97566	0.622577	1.53242	1.98882	1.49957	0.965771	1.33078	1.33219	1.4074	2.06337	0.914664	2.41194
ENSMUSG00000001424.14	ENSMUSG00000001424	Snd1	95.9794	105.642	47.923	101.971	61.9296	109.52	204.568	48.0409	267.212	242.38	89.4821	63.842	84.9556	23.6917	51.4129	51.7571	37.748	39.6444	78.8548	40.3231	43.0998	41.2376	37.3113	25.0826
ENSMUSG00000001435.15	ENSMUSG00000001435	Col18a1	124.693	140.866	107.038	156.135	94.5345	136.74	131.363	84.0643	162.797	186.112	128.247	103.873	188.811	149.207	175.311	181.443	131.19	223.331	192.697	153.964	219.93	138.882	134.656	154.002
ENSMUSG00000001436.15	ENSMUSG00000001436	Slc19a1	1.99931	2.83182	3.55115	3.04483	3.60349	3.13406	3.10836	2.20194	2.6259	2.69575	2.77414	3.35176	1.62688	1.39119	1.78417	1.40141	2.14549	2.13956	1.27472	1.51249	1.75853	2.4039	1.78385	2.47181
ENSMUSG00000001440.5	ENSMUSG00000001440	Kpnb1	54.8905	66.7184	21.3081	45.1993	51.1993	59.0282	69.7266	28.0435	50.6088	45.1373	33.8036	43.5931	25.4788	18.6142	35.8127	32.9843	20.7511	30.9052	34.7725	24.455	33.8269	27.5356	16.081	13.2753
ENSMUSG00000001441.13	ENSMUSG00000001441	Npepps	5.36598	6.25782	7.20601	7.19153	8.92182	7.27699	15.4341	8.18121	8.53057	7.27179	8.48668	6.69943	8.33874	3.6815	6.30814	11.0188	4.85043	5.40366	6.26551	6.5739	7.74605	10.3901	5.57727	8.09303
ENSMUSG00000001444.2	ENSMUSG00000001444	Tbx21	0.182528	0.147864	0.0194596	0.200219	0.130713	0.374367	0.208091	0.296397	0.0821424	0.0350995	0.173615	0.0610652	0.173897	0.300144	0.233265	0.168094	0.363626	0.43738	0.126745	0.515038	0.12293	0.0753191	0.121004	0
ENSMUSG00000001445.10	ENSMUSG00000001445	Mrpl10	32.7958	31.2317	38.0995	34.0819	31.0596	34.8012	41.7532	38.1108	31.1738	33.3263	31.9484	29.7106	32.7836	33.5518	36.1797	41.7854	42.7297	34.1013	37.3261	41.128	35.5438	44.2326	42.951	34.7243
ENSMUSG00000001467.5	ENSMUSG00000001467	Cyp51	69.1182	49.2337	43.3525	56.0095	65.478	62.2014	77.0443	43.9903	45.2745	56.3517	61.5347	63.8744	80.3824	76.3829	74.5857	46.529	67.8996	76.53	97.5158	78.7572	60.6799	59.9943	55.6808	33.2976
ENSMUSG00000001472.17	ENSMUSG00000001472	Tcf25	92.4706	142.118	112.376	121.013	298.825	112.468	106.466	112.939	96.3964	125.174	101.073	101.163	100.961	104.551	120.27	85.6997	56.0162	97.6453	78.5521	99.5708	80.2771	138.393	51.3896	47.9996
ENSMUSG00000001473.7	ENSMUSG00000001473	Tubb6	20.7343	19.7279	26.5723	15.4178	15.1156	16.1301	27.9694	26.7765	16.5872	14.7432	17.3723	19.1452	4.24861	4.97173	5.08296	4.17884	1.81337	4.03923	5.40629	5.14475	7.19822	2.26527	3.16718	2.11834
ENSMUSG00000001482.15	ENSMUSG00000001482	Def8	13.0719	11.1473	8.91222	10.8817	13.3586	11.6946	12.4382	10.7981	16.9655	15.488	11.5827	10.5258	11.8932	9.28709	12.8844	10.9301	9.04345	12.0974	13.1226	14.2054	10.5488	11.6452	10.2208	9.1936
ENSMUSG00000001493.9	ENSMUSG00000001493	Meox1	0.37417	0.261069	0.45413	0.102984	0	0.389474	0.566739	0.418229	0.365458	0.272443	0.0936097	0.19274	0.238758	0.71856	0.0823833	0.166736	0.328558	0.164385	0.118897	0.129028	0.0257596	0.352873	0	0
ENSMUSG00000001494.6	ENSMUSG00000001494	Sost	0.0151459	0	0	0.00778883	0	0.0241471	0	0	0	0	0.0538552	0	0	0.0244101	0.015963	0.0172811	0	0.00877495	0	0	0	0	0	0
ENSMUSG00000001496.15	ENSMUSG00000001496	Nkx2-1	0	0	0.0116664	0	0.0174837	0	0	0.00765013	0	0	0	0	0.0139617	0.0230953	0	0.0165522	0	0	0	0.031245	0	0	0	0.0996598
ENSMUSG00000001497.18	ENSMUSG00000001497	Pax9	0	0	0	0	0	0	0	0	0	0	0	0	0	0	0	0	0	0	0	0	0	0	0	0
ENSMUSG00000001504.10	ENSMUSG00000001504	Irx2	0	0	0	0	0	0	0	0	0	0	0	0	0	0	0	0	0	0	0	0	0	0	0	0
ENSMUSG00000001506.10	ENSMUSG00000001506	Col1a1	8.24715	7.87405	19.0968	6.54286	7.62649	12.4309	7.19304	10.1231	8.79189	8.34264	8.91323	4.49126	1.0886	3.94342	1.50864	1.94124	3.99207	1.44695	0.84549	0.741493	2.13945	1.61575	1.5869	1.73185
ENSMUSG00000001507.16	ENSMUSG00000001507	Itga3	2.63186	2.71737	2.63018	1.85526	1.737	2.27402	2.35812	2.565	3.47555	2.2611	2.24224	1.50375	1.62926	1.82111	1.83438	1.41655	0.852181	1.43385	1.27433	1.20434	1.78005	2.11031	0.725207	1.22432
ENSMUSG00000001508.15	ENSMUSG00000001508	Sgca	0	0	0	0	0	0	0	0	0	0	0	0	0	0	0	0.101873	0	0	0	0	0	0	0	0
ENSMUSG00000001510.8	ENSMUSG00000001510	Dlx3	0	0	0	0	0	0	0	0	0	0	0	0	0	0	0	0	0	0	0	0	0	0	0	0
ENSMUSG00000001517.14	ENSMUSG00000001517	Foxm1	0.575526	0.444259	1.19017	1.19406	0.571922	0.682044	2.46898	0.891296	0.632018	1.07688	1.32461	0.590719	0.090497	0.345404	0.0309962	0.157308	0.18829	0.259778	0.26026	0.105346	0.126385	0.19492	0.0909912	0.162823
ENSMUSG00000001518.12	ENSMUSG00000001518	Itfg2	3.51874	8.31659	27.8827	8.13496	14.9802	3.71191	3.48161	12.9347	9.51475	3.9211	7.0274	13.0527	10.3769	14.0754	12.4611	11.6821	26.2046	3.33409	9.01029	12.7432	9.10426	17.1388	14.6907	5.00547
ENSMUSG00000001520.12	ENSMUSG00000001520	Nrip2	1.47912	1.2699	3.72429	0.550182	0.355346	1.59214	1.11638	1.88506	1.07706	0.59624	0.828925	1.60328	0	0.248549	0.109471	0	0	0.0869256	0	0	0.0205346	0	0	0
ENSMUSG00000001521.12	ENSMUSG00000001521	Tulp3	1.64697	0.92251	1.01304	0.569906	0.866454	1.01516	0.640405	0.783789	0.836368	0.79746	0.747043	0.499634	0.414932	0.710517	0.545235	0.378758	0.724427	0.313157	0.518349	0.583995	0.49108	0.437775	0.366801	0.486186
ENSMUSG00000001524.14	ENSMUSG00000001524	Gtf2h4	14.7878	16.9449	26.3356	9.13646	15.3571	6.5718	11.4632	14.8111	10.3572	8.57678	11.7483	13.4316	13.585	20.3534	15.4029	18.0284	24.9634	10.2775	14.9632	27.5536	15.1072	16.9199	30.5412	14.1596
ENSMUSG00000001525.10	ENSMUSG00000001525	Tubb5	56.7028	51.799	43.8372	42.1204	43.0109	51.3876	61.0256	56.8481	43.3445	42.0629	47.5311	55.0492	36.1117	35.1718	38.7249	40.1654	46.7972	36.1799	38.3902	46.2227	32.7305	33.5137	39.5618	26.2636
ENSMUSG00000001542.7	ENSMUSG00000001542	Ell2	6.95909	6.58448	2.95349	7.95642	7.76563	6.88841	8.1037	5.46474	10.4395	18.1536	6.36732	7.27282	11.5678	6.43965	10.286	10.7724	5.09411	8.40844	9.87196	8.649	8.79631	11.5842	11.6388	8.07354
ENSMUSG00000001552.14	ENSMUSG00000001552	Jup	13.2217	12.5565	11.87	15.275	13.7914	18.2192	19.646	11.5776	16.6609	14.6355	15.1792	14.0463	18.1891	14.8209	16.9009	13.4801	12.6413	17.8066	14.2199	12.6018	15.6648	10.7422	18.5002	10.869
ENSMUSG00000001555.10	ENSMUSG00000001555	Fkbp10	1.45072	2.50059	4.82373	1.2748	2.40594	2.93076	1.06558	1.97311	1.53125	1.35792	1.66722	1.07912	1.64066	1.40851	0.757836	0.886304	1.71031	0.641171	0.760332	0.820524	0.754573	0.402629	1.00823	0.62452
ENSMUSG00000001558.5	ENSMUSG00000001558	Klhl10	0.0520618	0	0	0	0	0	0	0	0.118398	0.00749524	0.0171816	0	0	0	0	0.174285	0	0.0432572	0	0.0276781	0.0280433	0	0	0
ENSMUSG00000001566.9	ENSMUSG00000001566	Mnx1	0	0	0	0	0	0	0	0	0	0	0	0	0	0	0	0	0	0	0	0	0	0	0	0
ENSMUSG00000001569.10	ENSMUSG00000001569	Nom1	4.40501	3.90434	1.66847	6.58436	3.84027	3.63273	5.31998	4.73105	5.33895	6.03476	3.56833	5.64423	6.06465	6.05319	4.32578	5.06293	1.93122	8.35389	4.17158	3.41959	5.43063	3.05224	1.44982	8.50892
ENSMUSG00000001576.15	ENSMUSG00000001576	Ergic1	31.0687	29.4743	30.6564	33.0232	37.1282	26.1428	37.2856	32.4821	31.0956	37.3701	31.6516	32.5639	33.0708	23.8498	27.0551	36.4352	38.0254	24.1842	24.9667	27.9712	32.4741	42.0337	45.1637	33.8039
ENSMUSG00000001583.13	ENSMUSG00000001583	Tnk1	0.285562	0.036354	0.0180101	0.0530443	0	0.200291	0.654253	0.151597	0.13566	0.0503324	0	0.0923824	0.0332705	0	0	0.0591583	0.577354	0.0394114	0.0434062	0.0818708	0.0606524	0	0	0.26397
ENSMUSG00000001588.12	ENSMUSG00000001588	Acap1	1.45195	1.10231	2.2778	1.73807	0.579853	1.66748	0.90511	1.43418	1.20802	1.3147	1.25287	1.63805	1.00459	1.86015	1.05555	0.492824	0.546646	1.42363	1.27983	1.60399	1.86493	0.190737	1.04948	4.09097
ENSMUSG00000001604.14	ENSMUSG00000001604	Tcea3	57.9141	21.0115	58.0722	73.2468	62.4081	60.0882	66.2081	51.819	53.3207	49.0155	73.199	51.5305	88.3889	93.2534	100.751	108.929	108.73	77.3074	59.2016	84.1019	112.577	109.801	111.459	79.7394
ENSMUSG00000001622.15	ENSMUSG00000001622	Csn3	0	0	0	0.0511026	0	0	0	0.0928991	0.121652	0.0212386	0	0.262995	0	0	0	0	0	0	0	0.120317	0	0	0	0
ENSMUSG00000001627.12	ENSMUSG00000001627	Ifrd1	50.6847	114.185	41.8949	34.4011	41.5336	30.2764	55.1551	47.7384	29.2886	30.8345	27.46	64.7032	21.9862	21.9966	12.0327	11.7244	20.4628	19.2751	17.8336	70.1615	44.6046	18.7904	32.4211	108.896
ENSMUSG00000001630.13	ENSMUSG00000001630	Stk38l	3.10522	1.85187	1.64909	4.12967	2.71304	4.34856	2.35323	1.52177	3.13666	3.30824	3.89323	3.14387	5.74583	2.59227	4.90051	2.23845	2.58324	4.82292	4.95296	3.60271	3.69357	2.32146	3.5159	5.14008
ENSMUSG00000001632.16	ENSMUSG00000001632	Brpf1	2.35863	1.67917	2.78828	2.40949	2.11269	2.39581	1.8004	1.63469	1.81929	2.23479	2.93343	2.1201	2.19325	1.6465	1.74895	1.69164	3.02324	2.74551	2.61622	1.59177	2.64915	3.39924	0.67916	5.72824
ENSMUSG00000001642.18	ENSMUSG00000001642	Akr1b3	36.3918	39.2918	60.368	29.5219	28.932	38.7483	23.2882	54.3999	30.4209	25.0279	31.2832	28.6502	12.3238	25.8854	16.3457	9.00387	29.7119	13.4008	13.0886	17.5841	14.1408	19.6869	27.0728	28.2032
ENSMUSG00000001655.6	ENSMUSG00000001655	Hoxc13	0	0	0	0	0	0	0	0	0	0	0	0	0	0	0	0	0	0	0	0	0	0	0	0
ENSMUSG00000001656.3	ENSMUSG00000001656	Hoxc11	0	0	0	0	0	0	0	0	0	0	0	0	0	0	0	0	0	0	0	0	0	0	0	0
ENSMUSG00000001657.7	ENSMUSG00000001657	Hoxc8	0	0	0	0	0	0	0	0	0	0.00862573	0.0199001	0	0	0.151357	0	0	0	0	0	0	0	0	0	0
ENSMUSG00000001661.5	ENSMUSG00000001661	Hoxc6	0	0	0	0.0212025	0	0	0	0	0	0.0307315	0.0241548	0	0	0.031067	0.0423024	0	0	0.107222	0	0	0.0399758	0	0	0
ENSMUSG00000001663.10	ENSMUSG00000001663	Gstt1	197.063	222.509	350.567	274.265	260.177	214.251	313.495	321.872	231.906	209.45	272.251	216.345	478.334	511.893	593.37	419.862	521.217	466.508	456.291	702.505	613.071	311.288	570.49	669.727
ENSMUSG00000001665.11	ENSMUSG00000001665	Gstt3	18.609	14.1464	18.8614	18.829	23.6868	17.4933	25.9903	18.8198	26.7011	10.1639	18.929	12.441	59.0786	39.317	103.063	30.4388	22.261	75.2106	57.7496	77.6674	97.5199	15.3873	35.3205	26.4737
ENSMUSG00000001666.8	ENSMUSG00000001666	Ddt	908.995	856.578	1418.46	998.39	831.653	745.144	1106.72	1265.09	706.872	616.199	885.091	728.525	987.583	1563.72	1242.38	1358.35	1565.59	964.236	968.569	1351.5	1043.06	1091.66	1382.29	1050.3
ENSMUSG00000001670.13	ENSMUSG00000001670	Tat	927.599	729.8	528.846	987.088	500.266	597.784	1390.42	339.418	474.764	666.371	423.04	473.867	867.112	603.263	767.276	861.452	403.272	670.222	604.621	1119.78	1172.59	1217.7	386.864	1556.89
ENSMUSG00000001672.14	ENSMUSG00000001672	Marveld3	1.27077	1.47988	0.517141	0.855028	0.76442	0.962121	0.941809	1.10137	0.837153	0.642957	1.01878	0.227644	0.303128	0.378141	0.15319	0.660995	0.471898	0.165794	0.159364	0	0.314212	0.679071	0.754572	0.552725
ENSMUSG00000001674.11	ENSMUSG00000001674	Ddx18	13.0947	16.3827	4.15613	14.939	13.4267	11.3818	16.9324	5.12995	12.3129	12.8967	9.32796	11.9413	10.5017	5.51449	11.4648	12.0685	8.57546	6.9393	14.1951	10.0881	7.7157	14.3554	7.84641	2.91322
ENSMUSG00000001687.15	ENSMUSG00000001687	Ubl3	40.6717	32.3414	33.3732	44.4064	24.226	43.5983	37.5501	23.6246	53.2156	60.9342	44.3236	45.153	56.6098	20.8087	48.6494	51.7621	29.0125	37.2504	34.7424	43.976	33.9337	48.8555	20.8487	24.5328
ENSMUSG00000001700.10	ENSMUSG00000001700	Gramd3	14.7722	13.2598	9.86177	15.5125	12.3927	12.0167	11.8653	11.5403	13.0193	12.9922	12.832	13.0367	16.6291	13.1067	16.2213	19.1402	18.8023	17.7741	13.5051	16.6828	15.1157	16.719	16.3406	14.2154
ENSMUSG00000001707.8	ENSMUSG00000001707	Eef1e1	7.75442	10.5118	5.09284	6.45047	11.179	4.63532	8.43967	5.33595	5.55661	5.55683	5.2477	10.3291	3.57357	3.1491	3.36276	3.89501	3.63991	4.26913	3.45053	2.1865	3.60937	4.56866	3.71416	2.33725
ENSMUSG00000001729.14	ENSMUSG00000001729	Akt1	25.9807	21.7817	15.5119	25.1421	19.2125	25.0464	22.8833	18.9712	25.1209	23.937	23.9162	24.8317	24.4029	17.3849	23.724	15.9349	13.9159	29.4544	23.5016	19.1852	18.8803	19.4733	15.9379	10.3021
ENSMUSG00000001739.14	ENSMUSG00000001739	Cldn15	1.02217	1.36314	14.7335	0.318144	1.35189	1.1248	0.235219	2.01599	0.677727	0.586496	0.867784	0.785479	1.0988	1.31838	0.943077	0.963662	0.645467	0.240187	0.662381	0.726152	1.37626	0.55761	0.392035	0.386321
ENSMUSG00000001741.12	ENSMUSG00000001741	Il16	1.48836	1.47371	3.75938	1.07386	0.691711	1.79587	0.869871	2.86289	1.57463	1.43253	1.30527	1.47622	2.1553	2.82656	1.27011	0.91625	1.45573	1.52855	1.9956	1.59621	1.62349	1.54293	1.81297	2.13735
ENSMUSG00000001750.16	ENSMUSG00000001750	Tcirg1	41.9767	33.4554	55.646	34.2218	34.0371	36.5352	39.2022	40.4741	28.8922	30.3084	45.8963	33.4707	37.3242	35.6436	34.4572	22.8305	17.4689	28.8997	37.9886	51.9814	52.011	25.1001	50.4621	90.3261
ENSMUSG00000001751.9	ENSMUSG00000001751	Naglu	11.9423	13.4276	12.5324	10.5428	9.09559	13.3173	11.7691	12.7955	14.1671	13.3609	11.5454	11.5263	12.0056	15.8131	15.5225	11.2821	14.4875	15.2014	12.282	15.1708	13.7027	11.4029	14.0028	11.5564
ENSMUSG00000001755.12	ENSMUSG00000001755	Coasy	65.1968	64.3073	61.0631	81.6197	66.4458	68.6534	79.25	64.3594	83.402	79.9665	70.4318	65.4347	73.9265	63.1588	73.5707	80.4788	83.9451	77.3784	71.1513	66.4168	62.4781	79.6888	55.4398	39.4994
ENSMUSG00000001761.7	ENSMUSG00000001761	Smo	2.3975	2.46156	5.44674	1.74278	2.59702	2.58048	2.59652	2.96644	3.1598	3.25322	1.80829	1.55392	1.46029	2.98246	1.80654	1.68288	2.21331	1.41117	1.8824	1.79908	1.89893	1.04072	1.18153	2.34201
ENSMUSG00000001763.14	ENSMUSG00000001763	Tspan33	2.32058	4.7252	3.36322	2.89882	2.05134	1.88247	2.91873	3.66134	2.1961	3.65889	2.51238	3.6234	8.89994	9.26313	4.64129	9.03569	11.2943	4.81597	8.41333	6.38997	5.13798	11.071	7.93404	11.526
ENSMUSG00000001767.5	ENSMUSG00000001767	Crnkl1	3.93951	3.84584	3.17471	3.93263	4.43983	3.90763	4.18565	3.21744	3.24874	4.24219	4.19266	3.48098	5.3402	3.17969	3.52778	3.64516	3.34745	3.94989	5.30965	2.95645	4.35783	5.24193	4.74985	4.34895
ENSMUSG00000001768.16	ENSMUSG00000001768	Rin2	2.52004	2.49705	3.07631	3.25855	2.5001	2.24618	1.85434	3.94888	3.79972	2.92651	2.61879	2.12906	3.11236	3.73159	3.62869	5.05773	3.17563	3.51876	4.10258	3.42921	2.9978	1.76467	3.52775	2.22152
ENSMUSG00000001773.14	ENSMUSG00000001773	Folh1	0	0	0.34851	0	0	0	0	0	0.0454153	0	0	0.100388	0.0127503	0	0	0	0	0.0162542	0	0	0	0	0	0
ENSMUSG00000001774.8	ENSMUSG00000001774	Chordc1	11.0005	9.55499	5.01658	13.6942	14.2085	9.29841	11.4933	6.31485	12.5697	13.5662	10.0851	9.19231	12.3581	4.31643	7.88267	4.94148	3.54574	8.0974	11.1668	3.29989	5.88463	7.47899	2.67082	3.48
ENSMUSG00000001783.3	ENSMUSG00000001783	Rtcb	44.0519	41.2427	37.3596	39.6616	40.3741	42.5058	51.1099	42.168	44.454	38.8458	38.3102	40.3865	36.6197	36.7426	42.4263	36.7457	35.4762	42.6278	40.5051	39.9444	34.955	35.9355	29.9948	22.6523
ENSMUSG00000001785.13	ENSMUSG00000001785	Pwp1	7.68343	8.37899	5.44736	6.2655	6.64661	6.70203	7.92636	5.80358	9.39929	8.64364	7.00438	7.494	7.52207	5.58058	5.04886	6.17087	3.96769	5.46018	6.50974	6.1223	5.76401	6.42584	3.84756	3.76392
ENSMUSG00000001786.14	ENSMUSG00000001786	Fbxo7	10.1298	10.5102	12.3864	10.7388	10.0943	14.569	11.9861	10.6691	10.2055	9.07631	9.55397	10.7002	10.9046	13.3924	12.0396	14.0181	13.2025	14.8275	11.2385	10.8025	12.0458	11.6906	8.46158	13.4306
ENSMUSG00000001794.13	ENSMUSG00000001794	Capns1	124.441	132.903	152.993	144.585	139.333	149.298	152.073	148.258	126.905	120.571	153.009	143.682	109.776	111.747	121.292	121.843	150.47	110.673	101.747	147.629	119.124	139.956	198.904	94.7691
ENSMUSG00000001802.16	ENSMUSG00000001802	Lrp3	6.1616	5.89674	6.51527	7.24006	5.22413	9.03917	5.32841	6.61101	6.06944	7.14047	7.45999	6.51794	7.61564	10.7167	7.75862	8.51381	7.7726	7.83274	5.23588	5.26285	5.84963	8.05423	6.76934	8.99633
ENSMUSG00000001804.9	ENSMUSG00000001804	Dsg4	0	0	0	0	0	0	0	0	0	0	0	0	0	0	0	0	0	0	0	0	0	0	0	0
ENSMUSG00000001815.15	ENSMUSG00000001815	Evx2	0	0	0	0	0	0	0	0	0	0	0	0	0	0	0	0	0	0	0	0	0	0	0	0
ENSMUSG00000001819.4	ENSMUSG00000001819	Hoxd13	0	0	0	0	0	0	0	0	0	0	0	0	0	0	0	0	0	0	0	0	0	0	0	0
ENSMUSG00000001823.5	ENSMUSG00000001823	Hoxd12	0	0	0	0	0	0	0	0	0	0	0	0	0	0	0	0	0	0	0	0	0	0	0	0
ENSMUSG00000001827.12	ENSMUSG00000001827	Folr1	0.033708	0.241843	2.39426	0.267937	1.7947	0	0.572356	0.6584	0.251864	0.213123	0.715561	0.287429	0.745845	1.05557	0	0.0772401	0	0.272426	0.127265	0.146315	0.220413	0	0	0
ENSMUSG00000001829.17	ENSMUSG00000001829	Clpb	29.9843	37.3401	30.4329	40.6498	34.5146	29.4381	37.2352	32.0525	34.6404	37.3209	34.3659	33.2514	29.0871	23.1215	24.7583	27.8935	29.2354	24.4415	29.992	29.7896	31.14	24.8086	24.296	29.871
ENSMUSG00000001833.17	ENSMUSG00000001833	2024-09-07	15.9127	14.8173	6.6736	14.3308	19.0403	16.206	13.7783	10.4767	17.575	17.0035	14.3271	13.8602	17.5597	13.1126	19.0136	14.4527	5.12154	15.6236	17.5553	11.3663	16.3175	9.06088	6.93457	8.10464
ENSMUSG00000001844.10	ENSMUSG00000001844	Zdhhc4	15.7144	13.9407	19.629	15.5088	12.0837	13.8968	18.3991	17.8204	16.2516	14.8117	15.1403	17.0736	14.5239	13.2986	17.2744	16.815	17.9083	19.657	16.3609	17.5158	14.7572	13.5683	16.7326	18.5764
ENSMUSG00000001847.14	ENSMUSG00000001847	Rac1	86.8143	76.2433	93.1537	95.3228	81.3319	103.009	94.7138	97.7228	100.819	97.4292	91.2488	104.937	92.6147	81.5254	98.0992	83.487	90.9861	101.992	96.9756	80.2325	91.1758	90.9537	90.4541	56.8749
ENSMUSG00000001855.15	ENSMUSG00000001855	Nup214	11.5338	9.40963	31.0949	15.1199	22.4901	10.358	14.6821	18.6849	10.0487	6.2429	13.4968	14.28	10.5175	21.995	12.9341	10.9739	33.2734	16.3154	15.4529	27.9356	11.9683	17.9235	22.4002	64.2799
ENSMUSG00000001864.13	ENSMUSG00000001864	Aif1l	0.0828438	0.0840625	0.302457	0.12706	0.0914502	0.0893483	0.0385835	0.182699	0.181027	0.105902	0.234999	0.668628	0.0432024	0.139344	0.150987	3.64643	0	0.161074	0.786077	1.01674	0.718811	0.0663757	0	0
ENSMUSG00000001865.2	ENSMUSG00000001865	Cpa3	0	0	1.34046	0.0522156	0	0	0	0	0	0.0268602	0.0579039	0	0	0.0337382	0	0	0	0	0.0315898	1.9969	0.0462235	0	0	0
ENSMUSG00000001870.16	ENSMUSG00000001870	Ltbp1	1.53149	2.11962	9.95468	0.944163	1.81352	2.15966	0.832854	2.30869	1.42945	1.17066	1.71445	1.89172	0.592552	1.16809	0.97288	1.0806	1.4174	0.497175	0.298378	0.66714	0.979391	0.502152	0.600303	1.13179
ENSMUSG00000001891.16	ENSMUSG00000001891	Ugp2	441.464	665.04	464.764	432.611	584.476	375.857	420.864	549.354	335.67	305.915	478.786	407.329	280.291	275.602	361.784	287.91	380.274	298.313	241.244	299.743	450.536	331.118	662.87	294.689
ENSMUSG00000001901.15	ENSMUSG00000001901	Kcnh6	0	0	0	0	0	0	0	0	0	0	0	0	0	0	0	0	0	0	0	0	0	0	0	0
ENSMUSG00000001909.16	ENSMUSG00000001909	Trmt1	44.4995	59.7997	83.5524	29.6252	34.5331	41.3345	31.6148	52.9673	25.3333	21.5624	29.5103	35.837	22.7329	48.9013	32.0565	24.3913	50.6587	27.808	22.7474	42.3202	28.7341	44.024	55.6893	118.28
ENSMUSG00000001910.5	ENSMUSG00000001910	Nacc1	6.29224	4.7722	4.63028	7.31966	4.71629	6.22966	5.28275	4.6417	7.29264	7.67031	6.95143	6.9688	5.46157	3.71734	4.85369	5.92902	4.81097	6.13685	5.9432	5.14041	4.82749	5.08144	3.46862	5.00296
ENSMUSG00000001911.16	ENSMUSG00000001911	Nfix	7.21895	5.27091	84.3602	8.86754	9.25534	10.4191	8.08633	6.00875	12.8957	11.5523	8.19431	8.69719	12.43	10.0694	14.9779	10.5662	91.1163	16.7492	11.5249	8.12966	12.4218	16.6697	12.964	144.437
ENSMUSG00000001918.17	ENSMUSG00000001918	Slc1a5	5.95095	2.86644	9.1049	3.85455	4.31927	3.10336	3.93228	3.49883	2.25295	1.84006	2.95486	2.6726	0.874455	2.02504	0.709976	1.73886	1.40113	0.989169	0.891262	1.39748	2.58533	3.34523	2.66945	7.53261
ENSMUSG00000001924.15	ENSMUSG00000001924	Uba1	72.3238	67.4296	44.794	102.195	88.3208	79.5001	82.5335	62.0024	73.7708	88.3788	81.8575	79.3529	106.545	75.2487	95.7052	96.5084	94.0981	89.5858	107.815	81.4773	107.408	101.655	69.5419	35.286
ENSMUSG00000001930.17	ENSMUSG00000001930	Vwf	1.05295	4.34331	12.276	1.95197	2.83239	0.608268	2.16431	7.06801	2.65403	1.54661	2.94843	2.82084	2.56169	4.443	3.71458	5.56061	4.23794	1.73287	2.1717	4.06722	1.6228	1.26981	8.6362	12.5034
ENSMUSG00000001942.8	ENSMUSG00000001942	Siae	16.6589	14.1644	6.8659	14.7943	11.6699	14.105	9.3299	10.8617	19.3725	19.3192	14.5525	10.4716	9.90157	7.29257	9.69483	8.4312	4.11348	9.13523	6.80149	5.97844	8.06883	6.09035	5.29312	4.9067
ENSMUSG00000001943.8	ENSMUSG00000001943	Vsig2	0.457017	0.227277	0.833226	0.741403	0	0.945001	0.377288	0.409105	0.16907	0.341373	0.153042	0.548102	0.0539986	0.480826	0.168665	0	0.558544	0.489945	0.26423	0.397488	0.388452	0.180469	0	3.45554
ENSMUSG00000001946.14	ENSMUSG00000001946	Esam	7.56333	10.0156	11.655	7.79671	5.96365	7.62177	11.0089	11.8367	8.29542	7.72854	7.77084	8.13371	8.1633	11.5802	5.73124	7.24466	9.96869	7.36431	8.15323	9.56934	7.22572	4.96742	10.5517	8.30937
ENSMUSG00000001948.10	ENSMUSG00000001948	Spa17	6.93488	10.4	22.3499	6.02744	6.17461	8.1557	9.96655	9.59067	5.91017	3.62749	7.29078	3.69095	2.304	5.68106	3.3176	1.0308	2.55696	2.53831	3.97084	1.90377	2.38581	3.57476	1.0545	6.56074
ENSMUSG00000001962.8	ENSMUSG00000001962	Fam50a	36.121	41.4418	32.8287	30.1184	29.1656	35.2226	42.8051	35.2028	28.7996	24.0598	30.8614	33.937	24.7996	23.0818	25.2164	22.3566	25.2955	21.2479	24.4693	23.9798	26.1251	30.5459	31.3879	23.297
ENSMUSG00000001964.14	ENSMUSG00000001964	Emd	14.6595	13.1553	16.9464	13.7884	13.411	13.9587	17.2076	11.7488	16.6746	15.0928	13.5232	16.4014	14.6651	10.6228	15.2068	15.772	10.2282	15.6593	15.4829	14.1261	13.8774	13.3041	11.3821	10.2536
ENSMUSG00000001983.7	ENSMUSG00000001983	Taco1	8.42508	5.9314	5.15453	7.8812	11.7095	8.03461	10.3091	4.13752	10.5566	11.5987	9.37534	7.52406	9.74074	5.59409	11.5505	8.48818	5.39231	10.329	7.99279	7.98655	6.54804	8.58368	4.26698	2.86965
ENSMUSG00000001985.9	ENSMUSG00000001985	Grik3	0.00905492	0	0	0	0	0	0	0	0.00589438	0	0	0	0	0	0	0	0	0	0	0	0	0	0	0
ENSMUSG00000001986.16	ENSMUSG00000001986	Gria3	0.870715	0.997178	0.753454	0.573278	0.298391	0.900079	0.763216	0.40615	0.535135	0.800444	0.321208	0.606266	0.114281	0.396789	0.16182	0.264098	0.383952	0.0904591	0.0999837	0.0869284	0.146433	0.80581	0.217009	0.072826
ENSMUSG00000001988.9	ENSMUSG00000001988	Npas1	0	0	0	0	0	0	0	0	0	0	0	0	0	0	0	0	0	0	0	0	0	0	0	0
ENSMUSG00000001995.9	ENSMUSG00000001995	Sipa1l2	1.03973	0.31322	0.70409	0.710304	1.22205	1.44924	1.15616	0.561745	1.2488	0.704897	1.08156	0.75284	0.75496	0.544843	0.567129	0.814702	0.99896	1.14038	0.481236	0.48916	0.370602	0.814012	1.0222	0.899234
ENSMUSG00000001998.15	ENSMUSG00000001998	Ap4e1	0.331817	0.246165	0.923267	0.497876	0.336076	0.741772	0.197555	0.309956	0.63841	0.789306	0.558128	0.372809	0.383468	0.320245	0.488242	0.474459	0.452456	0.582248	0.535875	0.432282	0.357797	0.125931	0.45302	2.09962
ENSMUSG00000001999.15	ENSMUSG00000001999	Blvra	15.9037	17.9535	31.3883	16.6756	19.3609	20.1592	19.6558	23.2382	17.0308	15.1097	18.4485	17.7994	18.8969	19.5998	16.0313	16.6924	25.2253	20.1497	19.9674	18.8433	17.8074	15.0673	25.8229	27.2867
ENSMUSG00000002006.12	ENSMUSG00000002006	Pdzd4	0.121222	0.0911531	0.131465	0.0374216	0.0373993	0.0690301	0.081394	0.171192	0.141254	0.120686	0.238246	0.172468	0.107028	0.0709969	0	0.05532	0	0.0975707	0.0311117	0.0491278	0.1117	0	0.203463	0
ENSMUSG00000002007.5	ENSMUSG00000002007	Srpk3	0.0452419	0.0276655	0.984833	0.015495	0	0.454635	1.38353	0.0392783	0.0294294	0.053693	0.088268	0	0.18992	1.65768	0.0781299	0.121354	0	0.0373019	0.0384742	1.20987	0.131539	0	0	0
ENSMUSG00000002010.17	ENSMUSG00000002010	Idh3g	61.3518	58.6206	52.8821	63.6207	51.4655	55.4872	68.1081	53.3584	57.9133	60.6513	68.0229	47.5057	63.6269	54.5472	65.2356	67.8672	60.6028	50.208	63.9903	68.4996	68.7924	53.1832	64.7312	57.3735
ENSMUSG00000002012.13	ENSMUSG00000002012	Pnck	0.0920225	0	0.0655456	0.159679	0.503193	0	0.214652	0.0928365	0.139416	0.0403035	0.149116	0.0413128	0	0	0	0.0486985	0	0.346813	0	0.126745	0.062312	0.34898	0.54324	0.966361
ENSMUSG00000002014.12	ENSMUSG00000002014	Ssr4	171.251	187.317	280.371	204.011	171	145.922	197.225	234.787	149.993	138.126	198.577	210.384	182.019	256.69	187.001	210.516	256.565	158.7	182.888	227.337	174.193	246.61	291.458	243.072
ENSMUSG00000002015.5	ENSMUSG00000002015	Bcap31	129.588	135.818	144.374	157.065	155.408	150.707	168.694	152.303	120.116	125.68	156.558	145.28	176.086	185.457	164.933	163.279	224.987	146.083	161.383	195.778	190.461	206.189	184.566	113.258
ENSMUSG00000002017.10	ENSMUSG00000002017	Fam98a	8.91467	7.44341	6.45892	8.78058	9.00104	7.99039	7.13043	8.34102	6.86518	8.77717	7.47476	7.75652	7.8517	6.31653	6.13243	5.88017	6.77568	5.98864	5.90977	4.11257	4.46563	9.29496	6.9283	2.67013
ENSMUSG00000002020.15	ENSMUSG00000002020	Ltbp2	0.209494	0.451191	0.620368	0.426013	0.189472	0.347704	0.301089	0.707815	1.03146	0.418254	0.949007	0.246459	0.592811	0.148061	0.210922	0.0708162	0.104597	0.122483	0.118657	0.190355	0.194792	0	0.219109	0.195684
ENSMUSG00000002028.13	ENSMUSG00000002028	Kmt2a	0.471425	0.496137	0.931454	0.410067	0.667003	0.465602	0.465373	0.593317	0.65764	0.508326	0.447355	0.564064	0.510968	0.63522	0.721234	0.417199	0.758715	0.599258	0.534805	0.679995	0.732917	2.12649	1.09473	1.66977
ENSMUSG00000002031.13	ENSMUSG00000002031	Ift46	35.1341	26.1357	42.3163	41.9899	18.762	45.8279	23.7554	22.8012	37.7857	28.0151	32.3986	28.2499	37.8902	28.0611	44.6993	48.008	32.21	39.3583	39.6791	28.3231	32.4925	44.5724	36.173	56.2512
ENSMUSG00000002032.17	ENSMUSG00000002032	Tmem25	4.72297	2.19874	6.18017	4.08891	2.64402	3.50229	2.90229	3.47204	2.64222	3.52008	4.51054	2.5399	6.49514	9.01168	6.70594	8.03268	7.96107	9.39509	7.08614	10.1443	12.915	7.65855	8.91179	45.0481
ENSMUSG00000002033.14	ENSMUSG00000002033	Cd3g	2.411	1.65767	3.20021	0.900624	0.343528	1.81579	1.70751	2.21001	1.50831	0.756434	0.530531	1.20674	1.13353	3.84623	1.3973	2.41743	4.10882	1.74781	2.57246	4.24927	1.3425	0.657866	2.27817	0.564192
ENSMUSG00000002043.17	ENSMUSG00000002043	Trappc6a	45.1232	50.6269	92.7684	41.739	45.0368	40.5358	53.3054	73.9045	40.9267	30.9628	44.8636	29.6778	27.36	50.757	26.4355	31.6173	43.317	30.4931	29.1229	46.1169	30.8392	37.3747	39.9963	50.7196
ENSMUSG00000002052.6	ENSMUSG00000002052	Supt6	7.52865	7.63329	5.07632	8.11846	6.64617	7.16841	8.25089	5.98619	8.20175	7.96793	6.94356	8.17665	7.40041	7.61844	7.74246	7.56248	8.17987	7.8644	7.84374	6.53561	7.59746	8.13836	6.95496	9.04566
ENSMUSG00000002055.9	ENSMUSG00000002055	Spag5	0.899745	0.588807	1.17335	1.56536	4.45268	0.735588	1.66965	0.743525	2.13163	1.00221	1.92434	1.13309	0.0888239	0.126901	0.0595199	0.562888	0.212588	0.195119	0.128375	0.716372	0.214839	0.345587	0	0.905696
ENSMUSG00000002057.4	ENSMUSG00000002057	Foxn1	0	0	0	0	0	0	0	0	0	0	0	0	0	0	0	0	0	0	0	0	0	0	0	0
ENSMUSG00000002058.13	ENSMUSG00000002058	Unc119	14.958	11.778	16.6265	17.3737	12.0416	14.505	14.1785	15.2686	10.559	13.9162	15.8524	14.1077	7.52732	7.48049	4.45738	14.4526	22.9954	6.26148	4.93246	8.18369	6.57727	12.5117	11.2985	10.1432
ENSMUSG00000002059.18	ENSMUSG00000002059	Rab34	7.08307	3.60017	9.24523	5.86529	5.97872	5.96031	7.33887	5.55068	4.34199	5.98967	6.55185	5.93521	2.89294	2.11088	3.20625	4.89388	11.0288	3.06055	2.79801	3.96121	2.28529	4.2839	2.63586	9.16152
ENSMUSG00000002064.10	ENSMUSG00000002064	Sdf2	39.7186	46.2923	55.7547	44.0037	50.3907	44.1442	46.1382	46.8488	33.7858	38.9461	42.6532	43.3881	51.821	54.3002	39.5075	56.8681	53.065	37.2701	37.6701	53.0738	44.1451	55.7115	45.8401	48.6973
ENSMUSG00000002068.16	ENSMUSG00000002068	Ccne1	2.60474	1.20166	1.47601	5.34726	2.7904	2.65372	2.12542	1.42454	1.35588	1.55523	4.25259	4.23292	0.529624	0.369458	0.248863	0.411719	1.50512	1.37574	0.499231	0.0582105	0.441815	1.21616	1.20623	0.707408
ENSMUSG00000002076.12	ENSMUSG00000002076	Hsf2bp	1.22953	0.0687443	0.0611934	0.279407	0.805097	0.566281	0.119116	0.854726	0.167125	0.656912	1.14655	0.322189	0.424312	0.211858	0.287347	1.33522	1.04644	0.429507	0.570071	0.732833	0.268622	2.65207	0.0814611	0
ENSMUSG00000002083.13	ENSMUSG00000002083	Bbc3	4.35158	5.83147	2.40614	2.0375	6.42854	4.99239	5.05094	2.98883	5.39182	5.43043	7.40043	4.62321	4.92536	8.72049	9.75941	12.7192	9.27658	11.9923	7.61757	7.70725	6.94453	5.36941	5.76297	5.15535
ENSMUSG00000002100.15	ENSMUSG00000002100	Mybpc3	0	0.0123711	0.0965097	0.0275797	0.00761569	0.00360573	0	0.0211307	0.0194814	0.00986553	0	0	0.00632858	0	0	0	0	0	0.0171798	0	0.0196664	0	0	0.0624867
ENSMUSG00000002102.15	ENSMUSG00000002102	Psmc3	94.874	100.657	181.862	96.4445	97.4462	81.4783	119.937	142.512	78.4691	80.2708	95.9883	97.4738	116.244	164.632	112.267	112.59	208.71	99.5146	114.171	176.031	101.4	138.167	171.905	401.907
ENSMUSG00000002103.16	ENSMUSG00000002103	Acp2	14.6514	22.7929	32.5666	12.2374	10.657	16.2163	10.8877	10.9498	14.6843	17.8559	10.9666	10.7057	13.4484	11.3028	25.4297	11.2927	8.51446	14.414	15.5614	13.7292	12.6529	13.1018	8.85162	7.66367
ENSMUSG00000002104.11	ENSMUSG00000002104	Rapsn	0.042976	0.0395384	0	0.0775144	0.024599	0	0.281757	0.0453324	0.0412052	0.0868866	0.451871	0	0	0.334632	0	0	0	0.0252065	0	0	0.324837	0	0	0
ENSMUSG00000002105.15	ENSMUSG00000002105	Slc39a13	5.8754	6.0531	6.88244	5.09393	6.92377	5.28563	3.96998	5.54679	4.69662	5.40655	4.82692	3.74738	4.18191	3.03003	5.04526	5.9901	6.32841	4.0653	4.94211	5.21807	6.31713	4.52597	2.39948	13.3802
ENSMUSG00000002107.18	ENSMUSG00000002107	Celf2	1.14376	1.41405	2.47612	1.11165	1.13968	1.50671	1.07683	1.2537	1.87959	1.68561	0.906568	1.18015	0.855061	0.961209	1.29858	1.35474	1.18716	1.2537	1.19953	5.86234	0.958886	0.349763	1.92955	2.17744
ENSMUSG00000002108.10	ENSMUSG00000002108	Nr1h3	61.4089	56.2591	62.9404	58.7738	54.0934	54.0401	55.7589	62.4987	56.2843	82.0269	55.291	51.0358	71.2309	78.2933	69.402	62.821	72.6226	64.1652	70.845	88.5894	66.5879	70.2602	65.7029	76.1992
ENSMUSG00000002109.14	ENSMUSG00000002109	Ddb2	1.84012	2.43287	3.59849	2.17525	2.06616	2.78848	1.67093	1.98836	1.7396	1.88393	2.48168	2.74916	1.94626	2.83757	1.44435	1.6951	2.22853	2.81971	1.88364	4.11371	2.18469	1.97124	2.25655	9.1959
ENSMUSG00000002111.8	ENSMUSG00000002111	Spi1	12.2702	10.456	10.6264	8.90961	8.48504	15.0783	10.8796	13.1415	13.3896	7.77174	9.74533	5.55043	7.83377	6.92285	5.74333	1.81056	12.3056	12.9481	12.0522	5.99984	6.46956	7.8488	7.06157	6.56943
ENSMUSG00000002129.11	ENSMUSG00000002129	Sf3a1	4.77341	6.08098	5.01341	5.58523	6.43167	5.15625	7.49111	4.57241	5.88834	5.47786	6.55595	4.90445	4.85813	4.82385	4.48117	4.57715	3.98495	5.5088	6.18599	5.20573	4.635	7.25125	3.78357	4.69823
ENSMUSG00000002147.18	ENSMUSG00000002147	Stat6	10.2537	9.56891	8.84869	13.6985	11.5643	15.7254	9.86961	13.2321	11.3647	18.3928	14.7772	16.4752	19.471	11.864	11.307	14.5599	13.7125	19.9145	15.6701	14.6187	16.118	18.8977	12.0116	18.8963
ENSMUSG00000002190.13	ENSMUSG00000002190	Clgn	0	0	0.0373882	0	0	0	0	0	0	0	0	0	0	0	0	0	0	0	0	0	0	0	0	0
ENSMUSG00000002204.9	ENSMUSG00000002204	Napsa	0.915106	1.21846	10.1038	0.971759	0.45362	2.34024	1.29118	1.9026	2.13027	0.941619	2.0819	2.73291	0.474438	1.62078	0.815515	1.3279	0.569598	0.589058	1.32898	2.95585	0.606454	0.179231	1.42757	0.245254
ENSMUSG00000002205.16	ENSMUSG00000002205	Vrk3	16.7852	15.6133	16.964	20.1163	17.0532	18.2871	15.0666	15.5838	20.9987	20.0981	18.0972	16.6107	19.0544	14.1901	16.9212	18.8177	16.0972	16.2662	15.798	15.4997	15.0801	18.614	13.1226	11.2741
ENSMUSG00000002210.11	ENSMUSG00000002210	Smg9	4.53852	7.1662	4.68168	5.17	2.99758	3.78337	4.81841	4.92898	4.22932	4.58477	5.1266	5.25003	8.27706	6.79638	3.61693	5.32587	13.13	5.17516	4.62462	4.07019	9.97072	5.0427	3.41563	6.596
ENSMUSG00000002221.11	ENSMUSG00000002221	Paxip1	6.14263	3.59301	4.83952	9.4257	2.10312	8.4163	6.4979	5.49568	6.12235	7.41757	8.92953	4.64291	7.4189	6.10253	7.35552	5.79933	5.98346	6.06364	6.45331	10.8782	7.26397	10.8991	6.9268	8.36045
ENSMUSG00000002222.14	ENSMUSG00000002222	Rmnd5a	14.1366	11.2921	10.0917	18.6089	16.5239	16.5407	14.1805	14.0547	18.3569	22.026	17.7796	14.9675	21.9414	20.0842	24.9142	27.1506	14.8247	25.3496	18.7561	15.9131	23.6421	16.7319	19.7716	15.6519
ENSMUSG00000002227.15	ENSMUSG00000002227	Mov10	8.0849	4.79662	5.23785	7.43284	6.39851	10.6079	7.40068	5.54667	7.45454	8.36295	7.7166	6.62116	7.81309	9.91102	8.41511	6.97713	9.48043	10.3518	8.19594	5.90994	9.57941	9.15001	6.26131	5.30498
ENSMUSG00000002228.7	ENSMUSG00000002228	Ppm1j	1.44235	0.445431	2.17907	0.201718	0	0.315531	0.285756	0.142323	0.903925	0.172907	0.95144	0.0528844	0.225415	0.490312	0	2.95758	1.95091	0.125219	0.184619	2.38245	0.159678	0.516981	3.40832	4.23349
ENSMUSG00000002233.13	ENSMUSG00000002233	Rhoc	62.6004	45.1161	36.1878	38.1366	39.4499	78.6165	45.414	43.6119	45.542	41.9773	55.3549	49.0061	17.9134	18.2839	10.1578	12.4	30.63	13.2524	16.1798	14.895	11.1549	22.3937	13.3359	6.92052
ENSMUSG00000002240.12	ENSMUSG00000002240	Prr27	0	0	0	0	0	0	0	0	0	0	0	0	0	0	0	0	0	0	0	0	0	0	0	0
ENSMUSG00000002249.21	ENSMUSG00000002249	Tead3	2.6494	2.54527	2.97973	3.30252	2.75542	2.05046	4.14723	1.81343	2.2605	2.7775	1.83217	2.02548	3.36107	3.36668	2.66908	3.54035	3.7226	3.63377	3.18058	3.23474	3.34982	2.87751	4.83819	16.1967
ENSMUSG00000002250.16	ENSMUSG00000002250	Ppard	1.23827	1.8113	1.45055	1.96427	1.29037	2.15043	1.45249	1.22725	2.00313	2.02885	1.86717	1.80505	2.25216	4.16764	1.89547	3.48873	1.33887	1.89326	6.73438	5.27385	2.21503	1.87451	2.08086	2.78966
ENSMUSG00000002257.8	ENSMUSG00000002257	Def6	1.98075	0.51158	0.956619	0.237704	4.48561	0.529038	0.434153	0.596151	0.998289	0.197303	0.688266	0.153576	0.21926	0.407294	0.108619	0.222256	0.833696	0.367433	1.7483	0.398633	1.32175	0.149781	0.165689	0.32053
ENSMUSG00000002265.17	ENSMUSG00000002265	Peg3	0.503585	0.268452	0.514956	0.101683	0.0352287	0.0776106	0.217569	0.29969	0.260428	0.144148	0.203232	0.11734	0.387769	0.270279	0.290152	0.254658	0.321398	0.302061	0.377508	0.622034	0.429745	0.673659	0.447548	2.01905
ENSMUSG00000002266.17	ENSMUSG00000002266	Zim1	0	0.00238129	0.0741154	0.044981	0	0	0	0	0	0.00436499	0	0	0.0495033	0	0.023343	0.0544376	0	0.00720704	0.0101712	0	0	0	0	0
ENSMUSG00000002274.13	ENSMUSG00000002274	Metrn	4.49423	4.10775	9.21467	4.90671	1.94833	3.75808	5.50289	7.03477	4.66972	3.09108	5.74756	6.0661	5.75426	7.74754	8.52691	3.58229	9.8849	6.41445	8.45264	17.0103	4.79604	2.00571	5.1929	5.45138
ENSMUSG00000002279.19	ENSMUSG00000002279	Lmf1	24.0901	21.7134	26.916	27.9472	27.94	21.9155	27.9245	26.6488	22.6823	26.4308	23.0011	26.4136	38.6261	40.0481	39.0254	27.5306	48.1615	35.8732	35.6153	47.2907	44.1961	38.8483	51.1821	49.6532
ENSMUSG00000002280.11	ENSMUSG00000002280	Narfl	7.93075	7.14636	6.15764	7.60464	5.74772	6.47754	8.22791	6.03169	6.67329	8.04636	8.59813	6.1552	8.95043	7.49868	7.70804	8.11567	6.3252	9.7506	9.81019	8.1404	8.92933	10.1261	7.4801	9.16384
ENSMUSG00000002289.16	ENSMUSG00000002289	Angptl4	12.0677	70.2205	57.8661	47.8949	31.491	14.7134	14.0689	50.99	22.7766	36.0254	29.0688	46.8164	30.0966	12.4274	31.5501	41.6538	41.4012	14.642	28.4667	50.9961	12.285	52.3463	33.448	68.6287
ENSMUSG00000002297.16	ENSMUSG00000002297	Dbf4	2.57664	2.77445	3.23476	4.43221	3.20414	4.04317	2.49967	3.59571	2.78688	3.08753	4.34674	4.12967	1.56849	0.949343	0.921056	1.7492	1.13269	1.12429	0.657275	0.665424	0.95642	2.41702	0.857706	1.44538
ENSMUSG00000002307.16	ENSMUSG00000002307	Daxx	7.40923	11.2256	4.24896	7.6896	10.3655	9.45591	8.6962	13.6287	6.69125	6.75366	8.42481	8.98674	8.93344	16.5758	10.3769	10.197	14.7313	12.4303	12.8857	13.1439	8.64856	7.79493	11.9178	7.26827
ENSMUSG00000002308.16	ENSMUSG00000002308	Cd320	5.35962	6.53809	6.14569	3.32874	3.36461	3.91185	5.81312	4.25471	4.21293	3.24799	5.62005	4.44648	4.45333	6.29412	5.2946	4.14789	5.71236	6.23881	4.4778	5.75367	5.52123	3.62126	2.26619	3.5612
ENSMUSG00000002319.16	ENSMUSG00000002319	Ipo4	52.8912	75.4665	121.593	46.589	66.7925	30.63	52.0986	79.6112	32.8624	38.1135	41.8744	51.6743	21.5019	34.8219	31.1158	38.357	59.3215	31.6027	38.9365	38.7835	45.4097	39.6395	51.2102	71.395
ENSMUSG00000002320.15	ENSMUSG00000002320	Tm9sf1	17.5106	10.5577	10.7828	16.3201	12.7385	17.8907	15.1746	10.5172	17.683	20.7776	16.0596	15.3586	22.4934	14.7268	23.1095	19.3005	13.1365	22.6941	20.1919	16.3204	18.7812	21.5292	15.8989	16.6346
ENSMUSG00000002324.8	ENSMUSG00000002324	Rec8	0.417001	0.349974	1.37902	0.581561	2.3468	0.745533	0.470805	0.67035	0.676833	0.686334	1.6741	0.563036	2.76148	0.629872	5.00295	2.15917	6.954	1.20708	1.55002	10.506	1.15632	4.19763	2.36844	2.51485
ENSMUSG00000002325.15	ENSMUSG00000002325	Irf9	8.12935	7.38999	5.74122	7.39639	12.3605	10.3973	5.32686	6.54807	6.50357	10.5118	6.79644	6.33656	14.2154	12.0771	15.1896	9.42301	10.4465	17.7366	13.4475	13.9767	15.9543	9.2463	10.6871	9.7759
ENSMUSG00000002326.6	ENSMUSG00000002326	Gmpr2	8.3782	8.923	6.4753	9.64828	6.47842	9.0477	7.67044	10.2655	7.53221	9.55786	8.64496	7.37425	10.3037	9.96051	7.72959	7.5146	8.6489	8.26887	13.5517	10.4525	10.4254	10.8892	8.86759	7.31752
ENSMUSG00000002329.7	ENSMUSG00000002329	Mdp1	10.8466	10.8925	17.4388	10.9424	12.9341	10.8053	14.0781	16.3528	10.8261	8.8945	13.9496	14.7149	11.1342	15.789	10.675	11.2834	12.5432	11.7209	12.0411	15.5354	10.3282	9.95728	15.6336	21.1607
ENSMUSG00000002332.16	ENSMUSG00000002332	Dhrs1	144.096	166.635	165.586	159.942	124.524	141.432	171.403	189.467	100.395	128.978	175.71	204.983	244.798	315.71	239.068	241.651	283.419	253.926	216.395	305.546	228.714	225.169	375.746	365.26
ENSMUSG00000002341.8	ENSMUSG00000002341	Ncan	0	0	0	0	0	0	0	0	0	0	0	0	0	0	0	0	0	0	0	0	0	0	0	0
ENSMUSG00000002342.17	ENSMUSG00000002342	Tmem161a	7.09306	9.64325	7.79899	8.40773	8.82135	9.20429	7.61236	9.22365	9.91963	10.1807	7.74287	9.32085	6.11551	7.65629	7.0185	7.4763	8.15235	6.68489	8.82058	9.16661	7.99971	7.35659	5.62431	12.1174
ENSMUSG00000002343.11	ENSMUSG00000002343	Armc6	3.97547	6.43118	4.15163	2.27458	2.04626	3.16666	3.2763	3.0936	2.55796	3.44502	2.92159	2.4831	3.10886	2.87531	2.17508	1.96629	1.93795	1.90474	2.09706	4.12314	3.89719	2.47591	1.34635	0.757573
ENSMUSG00000002345.18	ENSMUSG00000002345	Borcs8	28.3762	25.537	25.4675	32.918	22.6195	28.6464	24.315	27.921	26.4732	28.434	30.3972	25.0432	30.9373	26.5022	20.9782	28.3671	39.9553	23.9314	26.2891	35.1223	27.0153	37.8563	32.0747	24.1082
ENSMUSG00000002346.16	ENSMUSG00000002346	Slc25a42	7.99599	6.71561	8.43009	13.0913	11.4313	9.89565	6.47315	9.45882	9.76286	13.8703	10.6317	8.43012	16.2961	12.0031	15.4062	22.4199	17.3095	15.2137	17.2081	16.8555	17.7685	15.3402	24.8562	21.8085
ENSMUSG00000002365.10	ENSMUSG00000002365	Snx9	11.559	11.9159	9.39075	12.8679	11.5494	12.4955	13.1028	9.79407	13.6487	15.69	12.2297	11.0203	13.5797	10.7198	17.1313	14.143	8.68058	15.8476	14.9969	11.7244	16.9318	11.178	12.4356	9.50181
ENSMUSG00000002372.9	ENSMUSG00000002372	Ranbp3	15.6382	12.6111	10.3611	16.1883	12.4717	16.443	15.1662	11.2714	12.494	12.9658	14.9407	13.7891	15.8097	13.8937	14.8103	12.5737	16.0444	12.8129	11.4065	12.8271	13.3693	13.586	10.85	24.7727
ENSMUSG00000002379.7	ENSMUSG00000002379	Ndufa11	223.005	222.402	384.839	218.099	243.684	180.702	259.316	294.35	175.217	152.07	226.476	218.439	220.841	332.401	216.538	243.774	341.94	202.387	208.857	325.251	243.821	296.625	362.167	401.719
ENSMUSG00000002384.2	ENSMUSG00000002384	Bmp8b	0.544015	1.17466	0.274657	1.05386	0.651064	1.34137	0.605682	1.2189	0.327252	0.625388	0.779904	1.09905	0.0190533	0	0.0103595	0.0455738	0	0.0295271	0.160995	0	0	0	0	0
ENSMUSG00000002393.14	ENSMUSG00000002393	Nr2f6	61.7814	67.1397	98.0424	55.1531	73.913	65.6075	54.4084	93.9343	47.7157	56.1785	64.9607	57.1186	99.8207	121.706	74.3771	77.8841	107.697	76.301	89.0738	104.031	69.2383	67.9098	98.378	241.523
ENSMUSG00000002395.14	ENSMUSG00000002395	Use1	80.3213	84.0032	135.136	70.0354	50.3068	70.603	85.307	108.428	59.3369	60.3737	74.4992	76.2676	70.5414	100.445	77.8909	75.0147	120.486	65.744	73.902	118.385	85.0511	82.3537	119.195	139.329
ENSMUSG00000002396.8	ENSMUSG00000002396	Ocel1	3.83453	4.08295	4.13464	2.78926	1.83764	3.84834	3.9889	5.27925	3.33888	3.32659	3.59488	3.12932	4.62423	6.10094	4.81402	6.80821	4.69628	3.72392	5.09383	7.24345	5.54122	6.4504	5.89465	5.43524
ENSMUSG00000002409.18	ENSMUSG00000002409	Dyrk1b	2.50911	2.78591	3.22422	4.37748	3.44661	3.34288	2.87832	2.79081	2.73068	4.25991	3.63572	3.24528	6.15784	3.80243	5.37737	5.80981	4.20675	6.14006	4.50503	5.13268	6.22938	3.85045	7.13604	6.04776
ENSMUSG00000002413.15	ENSMUSG00000002413	Braf	1.44137	1.36299	0.85102	1.01795	1.24309	1.92865	1.09099	0.875318	1.50296	1.53724	0.961541	1.20914	1.17993	0.921968	1.00281	0.933106	0.980307	1.24948	1.07092	1.02023	1.09003	1.06287	0.800824	1.32742
ENSMUSG00000002416.13	ENSMUSG00000002416	Ndufb2	224.446	270.369	793.074	237.031	205.682	173.258	286.283	501.662	173.959	161.119	244.157	217.921	204.65	458.324	236.688	281.064	499.962	183.405	222.498	351.745	241.474	278.191	543.944	731.26
ENSMUSG00000002428.12	ENSMUSG00000002428	Hltf	4.31248	3.00251	4.62622	2.99666	3.83884	3.69901	2.4852	4.63248	2.91204	3.51994	3.55618	1.99756	3.01685	3.01545	3.10203	2.87248	1.97736	3.70694	3.28783	2.25489	3.27219	3.2345	3.74246	6.53909
ENSMUSG00000002455.14	ENSMUSG00000002455	Prpf6	10.3048	12.5305	13.1298	13.6645	17.1424	14.3744	13.6217	9.32803	14.36	20.4841	13.1778	13.8324	16.563	17.6123	13.9661	17.1045	27.5644	18.4164	20.5613	12.9461	13.7348	29.5399	14.8025	8.30786
ENSMUSG00000002458.13	ENSMUSG00000002458	Rgs19	7.61993	9.69251	12.0499	2.03527	9.19982	4.53993	1.62842	13.6493	3.63843	1.89755	8.22344	2.94442	6.13316	13.2207	4.37508	4.29543	5.44583	4.37348	5.90737	9.81918	4.1835	5.36392	5.28851	3.1472
ENSMUSG00000002459.17	ENSMUSG00000002459	Rgs20	0	0	0	0	0	0	0	0	0	0.087443	0	0	0	0	0	0	0	0	0	0	0	0	0	0
ENSMUSG00000002475.16	ENSMUSG00000002475	Abhd3	16.937	11.314	7.31918	20.4895	22.6992	18.3935	13.8329	13.3785	15.9323	20.7767	20.2247	17.5691	34.952	29.7566	30.5453	34.9644	24.0514	30.5248	34.9732	27.704	35.4553	25.653	33.9253	33.8306
ENSMUSG00000002477.5	ENSMUSG00000002477	Snrpd1	77.6022	108.84	145.513	50.1265	77.6829	53.9115	95.1125	91.5332	44.0727	26.0125	62.413	87.1773	42.3737	86.3515	45.9426	64.8348	79.8097	43.2572	52.2628	82.7571	49.0521	89.9226	119.236	110.136
ENSMUSG00000002486.15	ENSMUSG00000002486	Tchp	1.0917	1.13877	1.74052	0.806157	0.51213	1.07185	0.527341	0.990198	0.82565	0.719867	1.01064	0.841947	0.835409	0.959528	0.569227	0.715148	0.808266	0.679441	0.93698	1.53897	1.2208	1.19614	0.606848	4.75374
ENSMUSG00000002489.16	ENSMUSG00000002489	Tiam1	0.140344	0.306897	0.320368	0.325001	0.431094	0.23482	0.276518	1.47326	0.426347	0.332875	0.45434	0.410645	0.210273	0.408096	0.242403	0.232965	6.73943	0.235598	0.317222	0.521207	0.138418	0.12621	0.232598	0.346079
ENSMUSG00000002496.10	ENSMUSG00000002496	Tsc2	50.5386	113.632	137.721	182.29	344.983	42.955	170.971	66.7468	104.36	26.0625	154.016	218.92	104.742	123.154	285.964	78.7559	68.7591	39.2945	92.0686	143.582	61.4718	269.822	263.189	100.794
ENSMUSG00000002500.15	ENSMUSG00000002500	Rpl3l	0.0501216	0	0.175169	0.0342951	0	0	0	0	0.0979209	0.0496983	0.175158	0	0.069975	0.31333	0	0.0853875	0.66125	0.0781452	0	0	0	0	1.21089	0
ENSMUSG00000002504.15	ENSMUSG00000002504	Slc9a3r2	11.219	11.5348	10.4348	12.7126	10.0686	13.7386	15.7654	12.3823	11.0103	13.0398	13.0254	13.1196	18.545	18.3661	10.892	13.5921	17.7536	12.2486	11.6638	11.9548	13.7956	14.1727	14.8673	14.9236
ENSMUSG00000002524.17	ENSMUSG00000002524	Puf60	45.7321	53.5193	46.2202	51.0701	42.1554	49.6833	54.0112	47.8928	41.2328	47.6213	46.7645	43.3364	47.5554	48.0473	40.919	40.0032	49.451	45.3145	51.6898	45.9798	48.3722	42.7422	42.4755	48.3939
ENSMUSG00000002546.17	ENSMUSG00000002546	Golga2	7.48108	7.54598	8.38256	7.79682	7.50155	7.57364	7.15574	7.18558	8.51377	9.21472	6.81684	7.36424	7.56136	7.12284	9.89404	7.29428	9.27008	8.37832	7.29046	7.18388	7.57059	7.39188	6.9538	10.439
ENSMUSG00000002550.16	ENSMUSG00000002550	Uck1	15.3071	22.9738	10.4134	19.9671	16.6157	17.4479	17.8654	16.3188	14.9985	17.5918	17.6189	14.3489	15.6907	13.262	24.1373	22.1251	14.2465	16.8313	22.4535	24.522	18.2713	11.4641	14.224	17.3606
ENSMUSG00000002565.16	ENSMUSG00000002565	Scin	0.0295295	0.070896	0.385138	0.024543	0	0	0	0.0288535	0.0357058	0.0123185	0	0	0	0.0248982	0	0.0389705	0	0.0698888	0	0.0215385	0	0	0	0.030283
ENSMUSG00000002578.18	ENSMUSG00000002578	Ikzf4	0.0880819	0.0302188	0.185246	0.0284016	0.109771	0.0922481	0.956051	0.100854	0.129725	0.118853	0.0450658	0.137459	0.171009	0.192164	0.118004	0.142898	0.458803	0.0905031	0.176061	0.148431	0.223239	0.0404916	0.278573	0.242823
ENSMUSG00000002580.7	ENSMUSG00000002580	Mien1	137.714	154.036	168.065	134.626	128.915	136.223	181.775	171.541	117.395	101.132	140.782	137.24	113.215	177.335	136.674	146.783	186.123	104.778	116.639	145.442	131.127	160.399	191.535	122.815
ENSMUSG00000002588.13	ENSMUSG00000002588	Pon1	365.138	449.085	387.968	479.938	495.166	314.845	498.14	427.834	426.102	504.839	413.801	459.804	1052.24	988.402	1165.5	738.482	611.577	854.274	1078.18	1196.98	1242.9	568.208	786.845	476.06
ENSMUSG00000002602.16	ENSMUSG00000002602	Axl	10.4326	8.05349	6.94001	8.55386	5.74292	10.3287	6.15748	9.31076	10.437	8.64568	7.78291	8.6726	5.49368	6.6637	4.60572	3.18827	6.54439	8.54679	7.74537	7.13341	5.66092	3.74641	4.67	3.14908
ENSMUSG00000002603.15	ENSMUSG00000002603	Tgfb1	8.04826	7.25935	5.11861	6.74135	8.41138	8.35261	10.7495	7.94936	8.70811	5.4143	7.08272	7.36995	6.2741	6.20436	4.23108	4.34276	6.41356	5.9714	6.34551	7.84242	5.33524	5.48936	6.49832	2.72345
ENSMUSG00000002608.8	ENSMUSG00000002608	Ccdc97	5.7958	5.91283	6.11768	6.02157	3.7914	6.88373	6.97153	5.30086	6.17457	8.00495	5.67417	6.2041	7.23619	7.41267	7.01196	6.15393	6.38894	8.16866	8.49962	6.37426	8.5933	6.16454	6.60165	8.46935
ENSMUSG00000002617.14	ENSMUSG00000002617	Zfp40	1.31829	0.361581	0.506385	0.925316	0.70402	0.33602	0.298278	0.175641	0.518972	0.241466	1.79783	1.5305	2.08926	2.64286	1.85612	1.90668	1.04117	1.23485	0.770919	0.79832	1.01904	1.78755	0.880334	0.521169
ENSMUSG00000002625.10	ENSMUSG00000002625	Akap8l	11.6761	10.1131	33.014	18.0709	7.54019	15.9977	12.6166	18.4154	6.22145	9.10439	15.3683	16.4253	23.4678	35.5497	15.9597	17.5169	31.7806	22.2324	18.1398	48.934	28.2863	37.4965	44.4036	175.497
ENSMUSG00000002633.4	ENSMUSG00000002633	Shh	0.0174756	0.0655136	0	0.00614684	0	0	0	0.0297261	0.0116837	0	0.0417819	0	0.0441123	0	0	0.0127952	0	0.0275155	0.0151582	0.136687	0.0114295	0.224618	0	0
ENSMUSG00000002635.11	ENSMUSG00000002635	Pdcd2l	8.41179	9.11995	8.66279	8.99103	8.08461	7.19558	7.19063	7.13761	6.79548	8.33009	9.94497	8.06607	9.60907	11.9531	7.42535	9.15195	8.46942	9.76908	9.43591	8.24062	10.0499	9.24837	9.53382	10.4012
ENSMUSG00000002658.9	ENSMUSG00000002658	Gtf2f1	19.2504	19.0808	14.7483	18.0905	14.1356	13.6794	22.4944	17.636	14.3315	15.0096	14.9418	17.1919	16.5912	18.3865	14.678	13.9117	17.2102	14.0847	18.1522	18.2342	16.7538	19.7347	13.5258	13.7794
ENSMUSG00000002660.8	ENSMUSG00000002660	Clpp	75.3295	102.877	102.415	64.0316	70.0988	57.9235	84.0317	75.1142	58.6212	56.28	65.3843	72.5817	66.159	92.1596	74.0369	86.4949	119.197	57.9604	77.9709	109.9	70.9482	101.316	124.769	135.736
ENSMUSG00000002661.14	ENSMUSG00000002661	Alkbh7	23.8243	26.7025	69.9057	12.4756	11.5919	12.3262	32.0562	32.779	14.545	12.4808	16.8778	19.5914	20.5863	71.687	38.0369	34.4968	56.1896	18.4225	31.0437	48.1877	30.0575	29.01	23.7797	89.1432
ENSMUSG00000002664.2	ENSMUSG00000002664	Pspn	0	0	0	0	0	0	0	0	0	0	0	0	0	0	0	0	0	0	0	0	0	0	0	0
ENSMUSG00000002668.8	ENSMUSG00000002668	Dennd1c	0.670234	0.353332	1.58695	0.665203	0.0417675	0.653342	0.337851	0.988465	0.499785	0.71306	0.333387	0.44181	0.600142	0.441035	0.288195	0.280757	0.333472	0.661735	0.963451	0.732728	0.860289	0.137629	0.799193	1.48737
ENSMUSG00000002679.14	ENSMUSG00000002679	Med6	24.3786	25.1652	29.2484	18.5428	27.7254	26.2904	25.9508	16.3798	14.704	18.9719	20.6636	19.9499	21.9672	26.9083	20.8082	33.8826	29.8162	19.6499	22.785	24.8867	35.3234	38.2472	33.8988	43.0858
ENSMUSG00000002688.8	ENSMUSG00000002688	Prkd1	0.0661247	0.0502195	0.0117475	0.00852902	0	0	0	0.03272	0.0247437	0.0211566	0.0576936	0	0.00774049	0.0906356	0.0414481	0.0733091	0	0.014503	0	0	0	0	0	0
ENSMUSG00000002699.13	ENSMUSG00000002699	Lcp2	4.6691	5.53692	2.65632	3.93299	3.46059	8.70726	1.53222	4.62368	11.3071	16.513	3.44851	3.03261	3.70749	3.9605	21.3636	2.86606	1.77366	7.26568	21.9519	5.944	2.82685	32.8788	2.54348	0.891009
ENSMUSG00000002718.14	ENSMUSG00000002718	Cse1l	10.9908	11.1606	6.01796	15.826	11.1715	6.43312	5.72197	9.54556	14.5643	15.2029	16.5203	10.0632	16.2063	4.79889	8.93174	14.0545	4.28914	9.59802	12.0168	6.23884	15.2406	8.52024	11.2316	6.88246
ENSMUSG00000002728.14	ENSMUSG00000002728	Naa20	27.4415	34.9351	28.6823	21.992	21.0438	24.2189	22.6978	25.9597	18.894	17.5034	23.2329	18.9384	15.7668	19.5838	18.6595	15.9455	26.6573	20.1091	14.4075	16.9118	29.7665	25.0341	25.2406	31.6185
ENSMUSG00000002731.6	ENSMUSG00000002731	Prkra	7.98695	8.47474	10.3634	8.12617	11.1396	8.83086	9.89564	9.32258	8.73024	9.22253	7.99636	8.40765	11.4408	13.6363	13.1211	13.5801	12.7274	11.7433	9.88672	11.2022	12.2187	12.0784	13.5671	8.48961
ENSMUSG00000002732.14	ENSMUSG00000002732	Fkbp7	7.77344	4.76051	7.34171	5.66526	3.73903	7.25574	5.19589	6.55307	6.68734	5.25211	5.75201	6.07085	5.37324	4.6467	3.70321	4.25768	7.53805	3.9734	4.54106	5.466	6.89422	6.40772	9.10596	2.06173
ENSMUSG00000002733.8	ENSMUSG00000002733	Plekha3	6.03321	4.60371	2.08049	7.26161	5.58786	6.88374	5.80034	4.18292	6.14585	7.17101	6.00838	6.56255	6.80451	4.26935	6.16716	5.89763	2.06029	7.71043	6.59799	4.53812	5.81427	4.90706	8.9865	2.39839
ENSMUSG00000002741.9	ENSMUSG00000002741	Ykt6	24.7189	19.5827	19.9764	28.494	23.6648	24.0273	28.8033	22.8162	23.0081	24.9443	23.1238	23.8007	21.1975	17.3262	19.5632	20.8506	17.5291	22.0068	21.5882	18.3386	15.9638	16.6051	16.3939	25.0673
ENSMUSG00000002748.7	ENSMUSG00000002748	Baz1b	6.89721	6.48794	7.69038	8.80569	5.82835	7.44665	6.65703	5.47698	7.30302	7.31204	7.87705	7.82288	6.0875	5.24058	4.88586	4.33231	7.072	7.2848	5.29684	4.83822	4.33341	6.95942	6.27115	10.3811
ENSMUSG00000002763.16	ENSMUSG00000002763	Pex6	19.2917	23.139	20.6496	24.1016	22.3214	22.3737	23.2246	24.0886	22.0479	25.074	23.9513	18.7902	35.8994	31.7556	32.5227	25.8639	32.566	35.9996	30.897	36.0595	31.5666	29.4294	25.5048	35.3728
ENSMUSG00000002767.13	ENSMUSG00000002767	Mrpl2	64.277	126.538	73.8881	57.0954	62.1305	56.2747	249.325	64.9684	72.6597	89.0504	54.6169	62.9221	81.7393	73.4082	94.8148	71.7077	96.248	96.9085	62.5157	80.9956	132.895	78.5761	87.4294	78.6555
ENSMUSG00000002768.8	ENSMUSG00000002768	Mea1	90.0568	82.8346	81.5919	91.6938	87.7729	75.8509	95.6158	85.6727	76.7124	70.5376	85.8599	84.92	89.832	90.0544	87.7961	95.2436	109.102	75.4919	86.5472	99.1775	87.1944	117.323	72.182	87.5869
ENSMUSG00000002769.9	ENSMUSG00000002769	Gnmt	1510.58	1220.18	1690.97	1451.76	1447.35	1287.83	1716.12	1167.89	1215.77	1329.66	1043.18	1441.43	1775.75	2224.13	2881.41	2586.23	2251.07	1571.8	1741.36	2709.6	2434.46	1867.2	1578.98	1072.06
ENSMUSG00000002771.12	ENSMUSG00000002771	Grin2d	0.0389833	0.0200519	0.173452	0.0249023	0.0321045	0.0249839	0.108277	0.0473093	0.0119803	0.0227564	0.0151269	0.00625839	0.0059583	0.0514364	0.0455306	0	0.0933275	0.0141824	0.0707317	0	0.00652387	0.0101301	0.021172	0
ENSMUSG00000002778.14	ENSMUSG00000002778	Kdelr1	81.2583	84.7189	116.259	83.0945	97.1476	89.0956	103.898	94.7315	87.2365	74.9397	85.1194	91.7754	83.3061	95.8394	111.004	95.0822	114.304	94.3321	88.1946	98.7273	82.752	105.197	100.577	77.7879
ENSMUSG00000002781.19	ENSMUSG00000002781	Tmem143	11.9134	8.34984	8.69312	12.4916	9.52205	13.1333	12.1036	7.45416	37.7532	15.7221	9.80403	9.33857	10.7419	7.36736	8.46622	58.5538	8.31319	11.4872	8.12085	8.77722	10.6739	13.9773	9.45706	75.9875
ENSMUSG00000002791.17	ENSMUSG00000002791	Pdxk-ps	0	0	0	0	0	0	0	0.0389931	0	0	0	0.048615	0	0	0	0	0	0	0	0	0.135311	0	0	0
ENSMUSG00000002797.9	ENSMUSG00000002797	Ggct	34.1958	29.2924	34.517	23.0262	32.3089	22.4677	36.1997	35.8762	21.9059	19.4186	24.4665	20.7598	26.3822	48.094	28.8825	16.0184	26.2564	17.443	32.2192	40.6682	26.3337	26.5642	16.9698	27.1407
ENSMUSG00000002799.6	ENSMUSG00000002799	Jag2	0.0391111	0.123431	0.013142	0.418169	0.0921406	0	0.0952451	0.0658433	0.131815	0.0483418	0.242869	0.0110973	0.015746	0.0764532	0.0234017	0.0892112	0	0.042269	0.00719751	0.0455587	0	0.0170678	0	0.145162
ENSMUSG00000002803.14	ENSMUSG00000002803	Btbd6	7.02832	7.62501	6.62221	7.26994	7.16103	6.3611	7.62687	6.13834	6.33421	5.76824	7.4219	6.93576	8.50824	7.03546	5.94785	7.64242	8.56523	6.01642	7.05669	8.50781	8.6174	7.24073	8.62883	5.13884
ENSMUSG00000002804.4	ENSMUSG00000002804	Nudt14	32.4517	32.6229	54.1193	24.7883	27.5417	23.8144	33.7274	46.9393	30.4411	23.1419	31.8789	26.6712	25.4369	43.1281	21.838	31.602	42.724	22.7126	27.3655	34.2062	23.5278	38.003	63.6245	36.5597
ENSMUSG00000002808.7	ENSMUSG00000002808	Epdr1	8.61984	5.47851	3.75809	2.14408	2.49602	3.72082	5.38596	3.94074	4.84173	1.71925	3.55159	2.58577	0.152225	0.242275	0.163385	0.268259	1.10537	0.275812	0.0511038	0.127428	0.257824	0.0583775	0	0
ENSMUSG00000002812.4	ENSMUSG00000002812	Flii	27.8961	46.1635	55.5822	29.2931	32.1108	30.6862	34.8275	48.4071	17.9719	20.3951	32.4061	37.0607	31.6413	34.3161	37.1503	28.423	41.9025	25.9655	23.3139	40.1379	38.4974	29.7835	54.6017	70.8278
ENSMUSG00000002814.15	ENSMUSG00000002814	Top3a	1.21496	1.11793	1.32149	1.38892	1.27319	1.47455	0.791396	0.941238	1.35269	1.36197	1.24526	1.06119	1.58485	1.41867	1.15715	1.42612	0.803407	1.67643	1.4632	0.978777	1.33715	1.63215	0.451083	2.31598
ENSMUSG00000002820.6	ENSMUSG00000002820	Atg4d	19.7279	17.694	13.0141	23.4595	16.8559	15.6059	14.6898	12.6504	16.1059	17.9403	18.9514	15.0928	23.5392	14.7046	15.4915	15.1012	14.146	21.4825	15.9187	13.632	16.3352	18.9538	15.6435	19.2891
ENSMUSG00000002825.8	ENSMUSG00000002825	Qtrt1	3.78955	11.9744	12.0459	2.238	2.18696	7.18392	4.23783	6.24344	4.1244	3.23936	3.52242	2.99298	2.41094	7.54396	2.08164	3.97367	12.5878	2.98127	3.40529	7.23365	9.21455	4.09564	7.78151	1.46998
ENSMUSG00000002831.14	ENSMUSG00000002831	Plin4	0.619191	1.21839	0.905801	2.05175	0.942934	1.30441	1.56298	1.33877	1.69395	1.9764	1.45367	1.18548	0.335939	0.116409	0.197692	0.682731	0.142637	0.125166	0.137149	0.252649	0.268189	0.148244	0.351087	0.655421
ENSMUSG00000002833.11	ENSMUSG00000002833	Hdgfl2	24.4899	23.6815	36.7158	25.9329	15.8345	20.0066	24.518	28.1739	16.2768	17.7466	19.4951	19.8002	18.4454	35.4902	21.2813	22.203	31.8897	21.5439	30.6227	37.7155	30.6546	30.3293	25.8042	76.1013
ENSMUSG00000002835.9	ENSMUSG00000002835	Chaf1a	1.27228	0.586614	0.528042	1.93888	1.08767	0.7922	1.19375	0.817948	0.865287	0.872893	1.31441	1.1782	0.27839	0.276968	0.328817	0.202408	0.436101	0.482675	0.41673	0.417257	0.163937	0.168414	0.497614	0.343958
ENSMUSG00000002844.9	ENSMUSG00000002844	Adprh	2.93615	5.65999	3.0049	2.36091	2.25091	2.93582	3.37159	3.38704	3.52576	2.75399	2.98612	3.42554	3.52581	5.49206	3.12247	4.92475	3.17741	3.59011	6.39681	5.48345	4.53112	2.50049	2.02234	1.86507
ENSMUSG00000002845.14	ENSMUSG00000002845	Tmem39a	11.0256	10.7443	14.4955	9.79298	8.02503	8.95169	23.8739	10.7431	8.17334	7.25371	29.7584	8.7917	8.13664	12.4187	8.79282	11.6798	20.8275	9.31267	18.4966	18.1484	11.21	18.7907	13.6259	22.4763
ENSMUSG00000002846.9	ENSMUSG00000002846	Timmdc1	30.5364	33.091	32.6456	26.4414	22.8728	28.3148	39.577	28.6051	26.569	24.2241	29.8745	28.6178	26.3912	24.4866	28.6644	28.8807	24.9213	26.6471	30.9564	31.7821	22.9357	35.131	30.8807	20.9219
ENSMUSG00000002847.7	ENSMUSG00000002847	Pla1a	24.1183	25.8248	21.4399	20.3353	20.7545	32.4012	25.6921	20.6041	27.0965	20.721	18.5787	20.3669	42.4836	41.012	44.3767	30.8334	29.308	47.6348	35.7812	37.7065	47.1626	40.4134	25.2543	24.842
ENSMUSG00000002870.8	ENSMUSG00000002870	Mcm2	5.72398	3.86985	3.51009	5.63988	3.9511	4.13883	4.55474	2.89934	3.4061	3.53168	6.64715	5.07834	1.26219	1.08183	1.28651	1.80047	1.83024	1.86045	1.22577	1.21456	0.664315	0.952986	0.492342	0.439056
ENSMUSG00000002871.14	ENSMUSG00000002871	Tpra1	15.4237	20.2188	21.3729	12.5333	9.12264	26.2692	14.7905	17.3557	11.863	15.2712	17.214	18.5194	15.2158	16.3062	21.9985	25.4819	28.842	16.3889	15.3255	19.9092	19.8924	17.7936	15.0405	35.2509
ENSMUSG00000002881.14	ENSMUSG00000002881	Nab1	14.7398	10.4199	6.31212	19.3707	16.0502	13.6366	11.3428	10.1112	17.9377	16.5116	14.4035	15.9953	19.278	12.8283	13.6147	15.3281	9.38398	14.1362	12.7961	10.7407	13.6091	11.9294	11.0702	5.81033
ENSMUSG00000002885.14	ENSMUSG00000002885	Adgre5	11.5894	12.7217	11.7036	12.2669	9.54912	11.818	14.083	17.2027	13.8854	14.2721	12.8349	10.6614	6.23067	7.51753	7.0577	3.19853	8.07655	8.77361	11.3934	9.68348	7.74832	3.5491	6.19408	11.0732
ENSMUSG00000002897.5	ENSMUSG00000002897	Il17ra	4.74533	7.62223	4.89873	6.7198	4.20315	6.88213	5.39998	4.48704	6.93594	6.36844	5.89872	6.27167	5.49239	4.22624	4.0932	3.21313	6.4489	4.53134	4.48713	3.30306	3.95248	3.32928	2.77108	5.45576
ENSMUSG00000002900.17	ENSMUSG00000002900	Lamb1	2.69936	2.6812	4.60241	2.34329	3.12034	3.35491	2.0498	3.464	3.33698	3.09125	2.94697	2.63872	2.1242	2.9561	2.00805	2.59594	2.13155	1.52931	1.75394	1.66752	2.58999	1.06593	1.52695	2.44034
ENSMUSG00000002908.17	ENSMUSG00000002908	Kcnn1	1.97163	1.53954	3.76574	1.13983	1.14114	1.45293	1.1115	1.62338	1.65427	2.65922	0.625034	0.482791	1.17559	1.19821	3.2455	1.79981	0.913979	1.58895	1.59356	1.68943	1.73746	0.886731	0.874907	0.275238
ENSMUSG00000002910.11	ENSMUSG00000002910	Arrdc2	2.82552	4.63443	8.93256	15.5655	8.51961	2.54548	8.32939	4.04631	4.8003	3.52301	3.71983	3.53721	3.21599	4.44594	4.99623	3.38518	6.45834	6.33917	3.82499	17.6479	4.54449	3.9214	7.17339	12.0134
ENSMUSG00000002930.6	ENSMUSG00000002930	Ppp1r17	0	0	0	0	0	0	0	0	0	0	0	0	0	0	0	0	0	0	0	0	0	0	0	0
ENSMUSG00000002944.15	ENSMUSG00000002944	Cd36	41.5208	35.0764	13.247	45.8146	42.2033	34.6925	31.8076	42.1342	67.6485	62.9423	42.1453	34.7669	9.46505	7.46681	10.84	6.4136	5.70365	8.53545	9.99374	7.76529	9.03651	5.87804	5.23928	2.68153
ENSMUSG00000002948.19	ENSMUSG00000002948	Map2k7	36.5013	73.1719	89.5388	55.3983	46.3259	59.1465	77.6786	66.9248	32.5676	23.8008	63.431	57.8168	50.6727	78.2897	56.534	55.5961	86.091	58.7052	60.9677	84.8453	50.7262	51.6174	185.449	116.654
ENSMUSG00000002949.15	ENSMUSG00000002949	Timm44	41.3011	45.8161	40.8112	40.4572	37.0907	42.9234	53.4643	45.9691	40.5228	35.8128	39.7139	41.7736	30.6415	28.8198	25.9186	34.2168	34.0572	33.8121	30.0196	34.1316	35.8059	31.9736	40.4051	37.5871
ENSMUSG00000002957.11	ENSMUSG00000002957	Ap2a2	16.9043	16.2305	13.9443	17.3264	15.5159	15.9271	17.3881	17.4492	17.5626	18.7027	16.5987	14.9768	17.1444	15.9815	19.4416	17.4085	13.6504	14.6129	17.8229	18.1155	14.5255	10.524	15.0292	16.937
ENSMUSG00000002963.17	ENSMUSG00000002963	Pnkp	13.6354	16.7566	15.4687	13.0616	16.0498	16.7727	10.4867	14.4858	21.0815	50.2668	42.7901	32.4422	16.5745	25.9661	17.586	42.3806	26.4689	15.438	19.7323	31.4135	19.5276	122.007	25.4755	43.4338
ENSMUSG00000002968.9	ENSMUSG00000002968	Med25	13.703	13.074	9.59895	16.007	15.7167	12.3561	14.1034	10.9078	16.4088	15.3172	13.1015	13.3206	16.1107	12.1573	13.1201	15.3067	7.91034	15.9319	16.0753	10.5946	17.4284	10.9494	12.2084	20.2557
ENSMUSG00000002980.14	ENSMUSG00000002980	Bcam	16.8705	24.7686	92.2735	3.89709	3.73265	19.8626	28.1383	39.3696	12.3109	4.78179	22.5263	17.7083	5.67529	19.1121	9.45392	8.7271	11.654	2.87972	6.63368	25.6214	12.9472	1.52478	3.26188	6.74297
ENSMUSG00000002981.10	ENSMUSG00000002981	Clptm1	32.367	29.782	22.3168	60.3959	24.1492	34.4726	29.7879	26.145	54.7333	96.7984	49.7095	51.8526	59.798	25.1219	33.3384	52.0376	25.9342	44.0661	46.6802	24.3584	35.7289	62.8032	19.1179	20.7481
ENSMUSG00000002983.17	ENSMUSG00000002983	Relb	3.03718	2.84689	4.58566	1.76921	2.56452	3.61932	1.93478	4.32311	2.96632	2.0188	2.58337	3.17939	1.10865	2.64157	1.54395	0.680855	1.36492	0.920744	1.9167	2.01773	1.03529	0.893348	1.42353	2.10299
ENSMUSG00000002984.17	ENSMUSG00000002984	Tomm40	40.2141	42.2827	42.0634	37.5414	34.0486	32.5444	47.4248	34.6012	35.8833	29.3629	35.1645	34.3281	22.325	27.2621	25.7354	26.7031	33.604	29.5219	26.5276	28.7295	30.0905	35.0334	28.3202	28.3186
ENSMUSG00000002985.16	ENSMUSG00000002985	Apoe	20339.9	23611.2	26073.4	24049	17840.3	17083.7	23296	22609.6	23504.3	21647.2	22969.4	21227.9	28837	27600.7	24043.5	27701.7	34791.1	27114.4	29135.5	32223.7	27793	25511.8	28326.6	24450.9
ENSMUSG00000002992.17	ENSMUSG00000002992	Apoc2	1216.12	1203.33	1596.98	1050.96	981.836	968.875	1041.16	1202.25	709.824	554.499	943.254	928.566	599.961	910.521	599.638	845.22	1395.73	351.402	360.707	643.487	501.308	987.598	1070.75	944.674
ENSMUSG00000002996.17	ENSMUSG00000002996	Hbp1	12.4546	14.3064	11.3564	15.5753	12.7225	17.1656	10.4246	14.2031	18.6214	26.1705	17.1721	15.5633	20.6064	14.8003	20.924	21.7849	17.7326	20.3316	19.7201	19.2305	17.3002	15.1253	16.0417	11.4193
ENSMUSG00000002997.15	ENSMUSG00000002997	Prkar2b	0.298871	0.322488	0.278875	0.344743	0.795606	0.333671	0.310233	0.414826	0.499118	0.246368	0.172296	0.252845	0.0778939	0.55682	0.258247	0.103839	0.0492241	0.196016	0.451167	0.30275	0.250152	0.12291	0	1.45353
ENSMUSG00000003031.14	ENSMUSG00000003031	Cdkn1b	7.80931	6.03169	6.13449	5.42625	7.77628	8.53717	7.57853	5.99626	5.74501	6.80432	6.45618	5.21785	5.81119	6.83272	7.09144	7.64737	3.75986	7.40743	6.84775	5.93251	6.6591	6.30669	10.9207	10.0993
ENSMUSG00000003032.8	ENSMUSG00000003032	Klf4	0.945993	0.662782	2.37464	1.05878	1.11406	0.673093	0.91208	1.30367	1.06408	0.707564	0.782442	1.44142	0.744716	0.658697	0.435804	0.66332	0.207527	0.46525	0.562573	0.164767	0.7835	1.55531	0.563835	1.38484
ENSMUSG00000003033.15	ENSMUSG00000003033	Ap1m1	20.9109	22.5987	11.5652	19.3283	19.3132	20.2559	21.6952	15.5477	23.9392	20.4191	18.5024	17.0664	17.3579	9.10301	13.985	16.5993	8.31084	14.6701	16.0313	13.8023	17.523	7.42326	10.3183	10.2283
ENSMUSG00000003037.16	ENSMUSG00000003037	Rab8a	22.6103	14.2729	13.559	23.5245	18.1098	21.4809	39.0871	14.9905	28.4652	35.4721	18.4941	22.4057	31.8215	16.0282	22.8691	29.2729	18.6705	24.6597	24.5331	18.9812	16.9898	21.1598	12.4514	11.456
ENSMUSG00000003038.15	ENSMUSG00000003038	Hmgn2	57.4371	46.8425	81.3736	43.4998	49.9719	46.2434	67.7673	68.3149	36.8242	48.3498	50.1709	32.8527	23.818	54.1568	44.0985	45.022	50.9242	53.9219	51.4026	50.0039	54.4043	41.3177	63.0879	23.02
ENSMUSG00000003039.9	ENSMUSG00000003039	Fam32a	25.425	21.8897	22.0866	24.6844	17.5933	29.3658	26.839	25.0899	24.334	23.8067	28.659	24.6343	19.3262	21.2721	24.0518	30.1771	25.1209	24.5449	23.3874	23.1757	19.3041	25.135	24.2337	14.385
ENSMUSG00000003051.13	ENSMUSG00000003051	Elf3	2.31702	1.46883	0.418094	0.761851	2.31364	3.06758	1.63403	1.48098	1.27689	0.97885	1.32683	0.841342	0.333273	0.653756	0.496336	0.578912	0.026591	0.737925	0.617023	0.282282	0.193809	0.450285	0.196709	0
ENSMUSG00000003053.17	ENSMUSG00000003053	Cyp2c29	302.316	199.17	133.551	385.458	336.919	272.983	434.114	271.546	471.146	228.271	411.672	408.376	874.28	615.262	955.095	1090.84	772.679	735.796	919.131	848.754	918.95	735.942	742.22	306.196
ENSMUSG00000003062.13	ENSMUSG00000003062	Stard3nl	14.9475	17.7198	21.0969	10.8269	19.9979	17.9332	11.2966	17.2567	13.6577	11.9144	11.9896	10.5737	9.90196	13.4211	15.4227	15.2202	15.7001	10.3177	13.0161	13.1484	10.8713	11.6734	17.4637	8.81601
ENSMUSG00000003068.17	ENSMUSG00000003068	Stk11	38.9109	43.5384	59.4667	46.473	43.4162	36.4421	40.6108	62.2447	34.8932	39.2775	40.745	41.7254	58.7179	95.0937	57.0845	54.1738	79.2462	54.7809	52.912	83.0798	68.4119	60.1117	74.5094	83.6911
ENSMUSG00000003070.6	ENSMUSG00000003070	Efna2	0.162853	0.0193808	0.468424	0.104592	0.266056	0.240791	0.0547916	0.241701	0.136589	0.130519	0.0733542	0.0609136	0.0437167	0.0717681	0.0318414	0.10423	0	0.036203	0.139631	0	0.288229	0.0231824	0	0
ENSMUSG00000003072.15	ENSMUSG00000003072	Atp5d	447.835	448.73	715.282	436.024	357.477	343.439	490.422	601.99	333.857	311.09	417.951	378.476	351.69	504.594	372.341	432.74	559.28	318.108	324.583	570.632	410.124	421.602	576.809	746.4
ENSMUSG00000003099.11	ENSMUSG00000003099	Ppp5c	47.4727	38.6618	17.9572	45.571	28.4392	39.0284	48.9285	26.7158	38.6643	41.293	47.3986	43.5063	46.0295	21.4438	35.5134	44.9935	32.5522	35.5364	35.7489	37.2276	47.8278	45.3277	22.8325	21.1096
ENSMUSG00000003119.14	ENSMUSG00000003119	Cdk12	2.56372	2.76684	2.67755	2.9929	1.79907	2.76391	1.87066	2.01769	2.9486	3.00798	2.68408	3.00606	2.71555	2.13527	3.3809	2.50766	1.79518	3.31289	2.20656	1.34608	2.17269	3.76986	2.76955	5.10492
ENSMUSG00000003123.15	ENSMUSG00000003123	Lipe	3.61689	2.4328	2.35848	3.71008	3.73807	3.59441	3.01069	1.95302	3.51209	6.14061	4.78684	2.84434	6.09684	5.20039	5.67129	4.45435	2.8301	6.9579	5.80536	7.02305	5.06064	4.7316	4.79013	4.60424
ENSMUSG00000003131.7	ENSMUSG00000003131	Pafah1b2	9.64244	6.44818	3.70394	7.88909	7.99825	8.31792	3.91095	6.12405	9.67573	10.2144	6.47358	5.68194	6.9666	3.63459	7.04967	4.54731	2.70594	5.21192	5.74274	4.31841	4.12073	5.88603	2.87196	1.93193
ENSMUSG00000003134.10	ENSMUSG00000003134	Tbc1d8	8.64537	19.8777	12.238	12.3404	26.3392	15.3559	11.0348	14.3706	6.52573	6.28625	7.11597	10.764	5.99982	16.5469	10.7632	8.589	4.64016	7.71613	10.9038	18.3393	14.091	18.9469	12.4413	66.687
ENSMUSG00000003135.15	ENSMUSG00000003135	Cnot11	4.1997	4.94429	9.63785	4.6045	9.79916	5.84134	4.52712	5.04409	4.8854	5.75256	5.23308	4.79362	6.42975	8.00471	5.78274	5.41619	8.0348	5.1323	6.22764	4.5492	6.18093	5.7286	10.149	5.89026
ENSMUSG00000003153.10	ENSMUSG00000003153	Slc2a3	0.124052	0.197203	0.290627	0.103918	0.25136	0.199796	0.0193798	0.290145	0.178879	0.0756689	0.0906459	0.157372	0.0542407	0.183044	0.0658195	0.0567609	0.242709	0.105327	0.2465	0.312361	0.0616553	0.0415193	0.229091	0.163185
ENSMUSG00000003154.15	ENSMUSG00000003154	Foxj2	1.14315	1.49363	2.16549	1.40537	1.41701	2.02622	0.817946	1.78184	1.51197	1.51229	1.29293	1.83832	1.4912	1.42303	1.59769	1.45077	1.94295	1.58189	1.63931	1.63069	1.47359	0.965131	1.13651	1.04788
ENSMUSG00000003161.15	ENSMUSG00000003161	Sri	43.5773	44.0307	50.3086	28.9136	41.9016	44.6908	36.7369	42.2415	34.999	33.5288	39.5793	37.2698	30.2715	43.0929	36.0402	42.1499	53.3712	39.7804	38.1814	27.0167	42.048	39.667	23.3633	29.7598
ENSMUSG00000003166.20	ENSMUSG00000003166	Dgcr2	12.8964	11.5876	11.2556	14.3558	14.0994	13.7455	10.493	12.8424	14.7145	15.4131	13.7443	13.2728	18.6909	16.9868	19.0722	16.6329	13.7605	20.4106	17.8085	17.4755	18.7649	17.0804	13.7116	15.2276
ENSMUSG00000003184.15	ENSMUSG00000003184	Irf3	56.3533	62.7877	121.925	45.6134	45.1006	50.4548	68.8911	76.5394	35.0425	48.0411	56.1036	53.8808	91.3709	137.69	71.4799	66.5498	99.0933	61.8399	82.4209	156.301	96.05	86.9459	173.757	214.937
ENSMUSG00000003190.12	ENSMUSG00000003190	Bcl2l12	5.01458	4.8176	3.04517	5.10188	6.40687	5.49235	4.90578	3.93577	3.6472	3.58827	5.02811	5.12727	5.07071	5.35903	8.06367	5.58381	7.40647	6.13395	6.06037	7.03717	7.99331	3.80931	5.60737	4.91885
ENSMUSG00000003198.10	ENSMUSG00000003198	Zfp959	1.53988	1.29398	1.45341	1.41552	1.79251	1.23191	2.39691	1.62246	1.48665	1.92432	1.93437	1.42834	2.97198	2.18778	1.73326	3.75866	3.38665	1.76491	2.3368	2.22364	2.27861	1.4585	4.8435	2.2246
ENSMUSG00000003199.16	ENSMUSG00000003199	Mpnd	37.3762	40.9656	56.5754	50.8658	52.5347	43.6086	38.3238	43.661	55.1632	56.4926	63.4614	51.831	73.6668	67.7425	103.229	62.4193	67.7953	65.0424	88.5357	79.5406	73.5433	86.9559	58.0342	64.97
ENSMUSG00000003200.10	ENSMUSG00000003200	Sh3gl1	10.4984	11.0747	7.60097	10.7463	7.18383	9.85616	10.5764	7.87249	9.81449	9.96336	10.4542	6.91038	8.39826	7.68393	7.43974	6.94723	7.10486	8.5429	9.87607	8.4585	10.5772	8.45027	6.03524	13.6522
ENSMUSG00000003206.7	ENSMUSG00000003206	Ebi3	2.1771	2.57784	2.83534	1.10772	1.37342	1.15716	1.04287	1.52513	1.26958	0.734562	1.25682	1.47747	1.11265	1.41691	1.41814	0.462744	1.52354	1.30986	1.00176	2.04577	1.08505	0.743955	0.273221	2.32197
ENSMUSG00000003208.9	ENSMUSG00000003208	Yju2	2.85054	3.16327	3.26458	2.92604	3.12105	3.07666	4.47921	3.15998	2.72133	3.19115	3.3733	2.708	2.53878	2.16987	1.99092	3.36272	3.27121	3.03338	3.55794	3.27002	2.54542	3.55209	1.99437	2.32332
ENSMUSG00000003226.7	ENSMUSG00000003226	Ranbp2	4.21668	3.02626	1.55564	4.59388	6.29061	4.37474	3.65489	2.3554	5.43586	5.94594	3.48799	5.01683	4.39154	3.07028	4.06857	4.1671	2.22597	4.03318	3.83749	2.51127	2.9187	4.16363	2.84643	3.95078
ENSMUSG00000003227.4	ENSMUSG00000003227	Edar	0.011917	0	0	0.0245485	0	0	0	0	0.0470162	0.0240414	0.00927225	0	0.0149877	0.00601422	0.00811912	0.0359681	0	0.0186565	0.0101074	0	0	0	0	0
ENSMUSG00000003228.9	ENSMUSG00000003228	Grk5	0.769867	0.768745	0.59159	0.56386	0.843137	0.599826	0.776088	0.744624	1.03543	0.713304	0.587744	0.735724	0.744313	0.878983	0.885239	2.53451	0.190439	0.599319	1.25865	1.68507	1.24987	0.450419	0.53626	0.915675
ENSMUSG00000003233.12	ENSMUSG00000003233	Dvl3	2.67191	2.59078	1.53583	3.23433	3.19151	2.4755	2.65659	2.20446	3.57251	3.02121	2.71104	3.05044	2.97258	2.72957	3.00868	2.50133	3.59767	2.78359	2.60446	1.71992	2.85483	1.79134	2.10161	4.88054
ENSMUSG00000003234.16	ENSMUSG00000003234	Abcf3	29.6607	32.6588	48.7442	36.449	45.181	26.6209	50.9858	39.1204	29.6066	28.1759	35.3193	29.3558	37.0555	41.5847	41.7313	36.1966	56.3652	36.3289	42.6228	49.0811	34.2137	39.2415	40.8186	52.2094
ENSMUSG00000003235.13	ENSMUSG00000003235	Eif2b5	38.5008	41.3063	55.4705	32.162	37.6178	33.2699	37.6133	44.6403	29.0458	27.1882	34.7233	36.9936	28.8323	38.8476	32.2313	31.0883	44.4982	26.8918	38.0544	39.4108	31.1713	34.822	33.3985	52.6062
ENSMUSG00000003269.17	ENSMUSG00000003269	Cyth2	24.713	42.6734	45.0068	35.6263	43.9044	34.0411	30.5939	45.7429	31.6617	27.076	46.8552	36.4591	32.7565	45.9215	22.423	26.074	53.2923	29.1225	35.5308	34.0774	39.8258	29.4971	40.5088	52.7978
ENSMUSG00000003271.17	ENSMUSG00000003271	Sult2b1	0.761349	0.32118	0.0620595	0.0779904	0.249496	0.28086	0.195843	0.317109	1.34719	0.162277	0.483413	0.0532717	0.0775555	0	0.0569292	0.0626393	0	0.0321588	0.035103	1.42801	0	0	0	0
ENSMUSG00000003273.14	ENSMUSG00000003273	Car11	0	0	23.7431	0.0406565	0.145925	0.428377	0.186507	0.11709	0.170812	0.661939	2.01787	0.11126	4.48665	0	1.33849	0.650938	0.0711072	0.263754	0.512194	0	4.11044	1.46057	0	0.710736
ENSMUSG00000003279.17	ENSMUSG00000003279	Dlgap1	0	0	0	0.0490385	0	0.0307459	0.0630794	0.029809	0.0102182	0.0181471	0.0250005	0.0962106	0.287365	0.453452	0.273408	0.133208	0.230735	0.444516	0.437064	0.213158	0.527942	0.746154	0.730274	0
ENSMUSG00000003282.9	ENSMUSG00000003282	Plag1	0	0	0	0.020948	0	0	0	0	0.00695758	0	0	0	0	0.00882955	0.00782969	0	0	0	0.0207533	0	0.183797	0	0	0
ENSMUSG00000003283.15	ENSMUSG00000003283	Hck	5.23412	4.44811	4.17838	3.5713	3.57031	5.6827	4.60045	5.14784	4.81481	3.58899	4.2293	3.22505	2.95289	3.1011	2.51966	1.53961	4.40729	5.18508	5.48013	5.48241	2.76875	1.97842	2.51818	1.46734
ENSMUSG00000003299.10	ENSMUSG00000003299	Mrpl4	34.7899	29.2145	30.1277	28.3198	26.3284	29.8428	33.5596	27.8823	22.7338	28.3943	32.4993	31.6872	34.4097	37.534	34.9401	39.1429	41.9285	30.8286	32.535	44.5929	39.4104	27.8804	32.3392	27.7927
ENSMUSG00000003308.15	ENSMUSG00000003308	Keap1	14.5224	12.5947	15.8446	16.7696	25.9325	19.0879	16.325	17.1703	14.1623	15.0901	17.336	14.6076	19.15	18.5854	17.7256	18.2387	22.1679	19.0637	16.974	19.1364	16.4354	24.6491	14.8778	20.8073
ENSMUSG00000003309.14	ENSMUSG00000003309	Ap1m2	0.278383	0.427411	0.398067	0.353732	1.37146	0.287248	0.578368	0.66067	0.769993	0.233046	0.486479	0.189253	0.016944	0.120134	0.153666	0.12114	0.088175	0.22334	0.195183	0.407431	0.0691776	0	0.53839	0
ENSMUSG00000003316.14	ENSMUSG00000003316	Glg1	4.16946	3.10041	2.25371	3.95314	2.64448	4.76374	3.64452	2.10457	5.52572	6.36684	3.68572	3.73568	3.23636	1.61996	3.50447	2.54583	1.84243	3.57267	3.52279	1.77954	2.02765	2.47953	1.19574	0.740664
ENSMUSG00000003341.9	ENSMUSG00000003341	Atp8b3	0.0282368	0	0	0	0	0	0	0	0	0	0	0	0	0	0	0	0	0	0	0	0	0	0	0
ENSMUSG00000003344.14	ENSMUSG00000003344	Btbd2	7.60117	6.0585	6.94271	5.51031	4.35758	7.24993	5.83062	6.42453	6.79934	8.02836	6.87226	4.4176	10.7873	9.93058	11.1947	10.7201	10.0378	10.2779	9.04225	11.6667	10.3355	7.69135	9.52984	13.7868
ENSMUSG00000003345.16	ENSMUSG00000003345	Csnk1g2	43.0061	35.328	30.1851	47.4732	55.7057	38.2462	42.7149	39.2706	36.6343	42.4238	35.9231	40.3745	41.2561	43.6514	33.9543	43.8719	43.6334	42.9582	36.123	30.8887	40.0027	43.3872	31.4088	33.4733
ENSMUSG00000003346.14	ENSMUSG00000003346	Abhd17a	53.3771	57.6805	95.3894	52.4756	48.7169	45.6629	53.5941	77.1577	42.458	37.6218	55.6946	55.6507	46.7342	82.0154	53.1578	52.3695	85.8407	49.4273	46.8961	65.2562	56.3529	49.3102	59.15	93.3461
ENSMUSG00000003348.10	ENSMUSG00000003348	Mob3a	4.54932	3.52793	3.69016	2.90716	6.03342	4.81762	3.33647	3.5853	3.34428	3.75957	2.69514	5.06775	2.62024	4.1088	3.2853	2.31038	2.2651	4.31757	3.28892	3.37536	2.35923	2.02222	2.58114	1.78369
ENSMUSG00000003352.14	ENSMUSG00000003352	Cacnb3	0.784034	0.468805	3.17641	0.442785	0.828947	0.489598	0.886106	1.07391	0.74507	0.503723	0.26344	0.661338	1.26978	1.47099	0.172955	0.257468	0.241243	0.226592	0.21223	0.549497	0.256331	0.123114	0.449402	0.456073
ENSMUSG00000003354.6	ENSMUSG00000003354	Ccdc65	0.0634969	0	0	0	0	0	0	0.0243399	0.163262	0.119313	0	0	0	0	0	0	0	0	0	0	0.0452834	0.0227497	0	0
ENSMUSG00000003355.7	ENSMUSG00000003355	Fkbp11	72.1549	67.1033	103.957	70.2389	67.1498	49.9701	58.3539	73.0651	34.6401	46.8053	65.9726	59.5871	14.4817	47.3164	23.2312	31.3826	71.9188	23.7582	22.4153	17.6046	20.6676	91.1157	73.5897	121.287
ENSMUSG00000003360.15	ENSMUSG00000003360	Ddx23	19.1983	13.2192	11.4214	23.4203	13.9282	25.8289	11.3506	11.7012	25.598	31.5956	29.2222	10.2441	33.3359	8.67902	18.5802	17.6765	13.5891	21.8021	24.6395	13.5343	11.9706	26.8424	7.80114	11.4112
ENSMUSG00000003363.15	ENSMUSG00000003363	Pld3	46.5195	49.1909	39.7567	33.1412	30.4973	43.8872	39.0105	51.3253	43.1207	31.7404	38.3154	46.6026	24.7425	37.919	21.4098	30.9017	52.8951	19.5198	28.3518	35.3519	35.5415	21.1692	41.1109	12.4986
ENSMUSG00000003378.9	ENSMUSG00000003378	Grik5	0.686715	0.708913	1.43313	0.574807	1.08004	0.617986	0.504235	0.707927	0.608962	0.679901	0.587563	0.547897	1.02675	1.65247	0.953309	0.784243	1.43056	1.38368	1.30391	2.2745	1.40256	0.522135	1.69939	9.51699
ENSMUSG00000003379.7	ENSMUSG00000003379	Cd79a	4.94338	4.0451	14.9695	2.54216	1.38577	5.13618	2.00163	4.23557	4.24698	2.88183	2.8331	3.36042	2.64849	6.44708	2.17253	1.94954	4.32267	3.02434	4.55075	4.53485	3.56555	1.33803	5.14143	0.925821
ENSMUSG00000003380.11	ENSMUSG00000003380	Rabac1	70.5449	87.0604	172.034	68.1031	80.5805	72.3865	90.2844	129.997	70.5071	56.3141	91.4842	110.714	81.2036	129.209	84.2749	85.0432	146.228	64.5167	61.4853	109.42	66.5796	80.9765	117.083	180.722
ENSMUSG00000003382.18	ENSMUSG00000003382	Etv3	1.42793	1.26351	1.1409	1.97928	1.48265	1.69723	1.37708	1.23674	1.69091	1.80908	1.52956	1.31778	1.94214	1.35363	1.69434	1.62036	0.999207	2.21786	1.56928	1.17369	1.31855	1.91905	1.22485	1.01674
ENSMUSG00000003402.14	ENSMUSG00000003402	Prkcsh	68.2739	72.8683	46.718	85.6118	57.7322	61.2521	70.1498	56.6914	74.723	83.2715	63.7331	64.0492	98.9665	73.6026	69.2339	73.0674	71.6299	78.2921	86.6517	72.1645	75.7246	70.542	54.6677	40.2929
ENSMUSG00000003410.8	ENSMUSG00000003410	Elavl3	0	0	0	0	0	0	0.0582352	0.00298538	0	0	0	0	0.00545264	0	0	0	0	0	0	0	0	0	0	0
ENSMUSG00000003411.10	ENSMUSG00000003411	Rab3b	0.166642	3.88606	1.87231	1.38441	0.07355	0.375083	1.21996	1.47965	0.870347	0.804112	1.12073	0.92235	0.562798	0.409965	0.960604	0.112889	1.03846	1.06317	0.75073	0.651855	0.448658	0.195085	2.14023	1.3859
ENSMUSG00000003418.11	ENSMUSG00000003418	St8sia6	0.0353574	0.0337911	0.00280085	0.0142379	0	0.0147517	0	0.0502702	0.0372509	0.0971594	0.0416765	0.0286427	0	0	0	0.0186631	0	0	0.0394585	0	0.00814941	0.0122249	0	0
ENSMUSG00000003420.8	ENSMUSG00000003420	Fcgrt	90.9041	146.116	94.0748	115.257	95.9662	98.6248	110.149	119.388	101.409	120.872	117.437	102.416	147.773	123.601	118.512	113.561	169.039	163.789	135.775	155.865	112.579	203.278	126.735	125.552
ENSMUSG00000003421.13	ENSMUSG00000003421	Nosip	17.1953	15.606	26.5629	18.1337	11.3471	20.2211	15.3423	15.6823	15.1837	17.4704	17.8407	15.5308	14.2125	18.2113	17.3997	17.7416	23.9204	19.571	19.0172	19.6271	16.183	23.5891	27.3623	39.5156
ENSMUSG00000003423.15	ENSMUSG00000003423	Pih1d1	43.6001	56.2382	175.765	64.2419	65.8043	47.7956	85.0637	111.413	57.5386	54.2499	53.1353	48.6018	67.2578	148.76	60.8013	55.0024	166.208	52.185	61.5621	84.718	52.5316	61.9717	55.6438	197.132
ENSMUSG00000003429.11	ENSMUSG00000003429	Rps11	1091.72	1371.81	1810.59	923.571	1020.62	969.723	1409.87	1466.56	838.899	642.269	928.149	1058.81	649.318	1152.1	749.323	765.411	1310.41	576.162	689.955	1082.14	735.087	987.683	1336.46	1669.25
ENSMUSG00000003435.9	ENSMUSG00000003435	Supt5	16.9383	16.4531	20.6102	19.184	14.9178	17.5004	18.3068	14.9154	18.4184	21.3452	16.5558	15.8912	15.305	17.0146	14.4125	12.9749	15.1238	15.1819	16.0539	16.3443	14.2715	14.6913	14.1192	27.6925
ENSMUSG00000003436.11	ENSMUSG00000003436	Dll3	0	0	0	0	0	0	0	0	0	0	0	0	0	0	0	0	0	0	0.0158682	0	0	0	0	0
ENSMUSG00000003437.14	ENSMUSG00000003437	Paf1	36.9646	39.2573	31.8015	41.3553	43.8099	43.8283	63.9164	33.5813	23.8248	30.0686	30.6404	28.1223	30.0634	30.4465	42.0795	34.4567	66.9669	37.3598	38.3865	47.706	41.0801	68.4916	54.1643	51.5206
ENSMUSG00000003438.17	ENSMUSG00000003438	Timm50	90.693	72.0239	81.6056	79.2136	68.379	45.3006	78.4404	90.275	59.8592	54.344	67.9781	77.3905	48.3747	53.3202	39.5214	49.1082	81.1882	46.2746	46.8476	73.672	50.9945	58.6204	68.5996	88.2392
ENSMUSG00000003444.8	ENSMUSG00000003444	Med29	20.4939	23.3722	31.8372	21.4355	19.5463	17.9901	21.3684	22.1122	16.3274	16.1682	21.4809	17.4246	21.0776	27.8533	22.0105	24.1559	33.4042	14.4187	20.0018	30.3667	18.781	32.8902	28.3891	32.7165
ENSMUSG00000003452.15	ENSMUSG00000003452	Bicd1	0.0709469	0.064881	0.230232	0.00818569	0.0205629	0.0172893	0.0235984	0.0480765	0.0170155	0.0578942	0.0498645	0.0398039	0.040601	0.00620468	0.0140297	0	0	0.011067	0	0.0600334	0.010358	0	0	0
ENSMUSG00000003458.12	ENSMUSG00000003458	Ncstn	16.8307	15.2092	14.2103	16.9106	13.1469	17.5581	18.0623	12.6336	17.4911	17.2216	16.2187	14.8759	18.3701	14.7241	17.8229	16.7177	16.003	17.5899	16.8139	17.0869	18.0599	14.9474	12.8766	16.8654
ENSMUSG00000003464.13	ENSMUSG00000003464	Pex19	62.5859	54.8006	44.9256	69.1801	65.798	59.716	68.5431	48.3017	64.4479	69.9502	60.3641	56.256	62.5398	43.501	62.465	59.3461	57.0933	72.5334	58.4155	58.9764	46.8023	47.4578	43.0321	50.4143
ENSMUSG00000003469.9	ENSMUSG00000003469	Phyhip	0	0.109874	0.429245	0.0410232	0.15878	0.0855711	0	0.0523163	0.00959088	0.0486449	0	0.0969333	0.261673	0.173307	0.0620456	0.0455581	0	0.0817346	0.101827	0.117761	0.208697	0	0	0.368996
ENSMUSG00000003476.16	ENSMUSG00000003476	Crhr2	0.0479321	0	0	0	0	0	0.199699	0.0166954	0.0310871	0.0111035	0.0249593	0	0.159853	0.0334613	0.238326	0.0365195	0	0.0851494	0.0555867	0.334384	0.173331	0.173162	0	0
ENSMUSG00000003477.5	ENSMUSG00000003477	Inmt	317.641	235.463	355.091	830.16	581.637	384.087	660.027	318.34	433.028	489.586	736.956	632.574	657.491	632.096	914.217	856.302	950.403	1142.2	527.519	817.708	860.163	930.981	1127.83	534.819
ENSMUSG00000003484.4	ENSMUSG00000003484	Cyp4f18	2.24434	0.935681	3.37929	0.813377	1.14021	1.25855	1.65295	1.3353	1.3443	0.716798	1.17674	0.8672	0.336732	1.88763	0.48626	0.5362	3.33548	1.13685	0.770362	2.17615	0.140047	0.240663	3.33039	0.914297
ENSMUSG00000003500.13	ENSMUSG00000003500	Impdh1	5.80735	7.52533	2.91987	2.53553	3.53081	4.27305	5.01889	5.84888	3.07354	2.69053	3.91765	5.36053	1.54473	2.29929	1.5632	1.47322	4.25861	3.09729	2.56805	2.90819	3.35422	2.92912	3.24306	3.08615
ENSMUSG00000003505.15	ENSMUSG00000003505	Psg18	0	0	0	0	0	0	0	0	0	0	0	0	0	0	0	0	0	0	0	0	0	0	0	0
ENSMUSG00000003518.13	ENSMUSG00000003518	Dusp3	24.2013	26.1764	25.889	23.3295	17.2898	20.188	31.0039	26.1095	22.1439	20.1017	19.0251	24.4962	11.2524	9.6466	7.80207	10.0032	13.5293	9.27213	8.95897	10.7826	9.76458	13.1656	8.90204	21.541
ENSMUSG00000003526.12	ENSMUSG00000003526	Prodh	44.5155	56.0778	72.9886	61.1826	42.4029	46.7318	81.719	50.1796	58.6273	50.8101	44.7303	37.2268	76.3724	69.0134	123.636	60.4914	54.062	85.8715	71.7619	111.606	111.887	49.7623	91.6571	146.842
ENSMUSG00000003527.9	ENSMUSG00000003527	Ess2	2.29112	1.8173	2.34008	2.62821	1.7237	2.8998	2.89543	2.08823	2.33561	2.1889	2.90242	3.30747	1.95892	3.43943	2.29319	2.007	1.68956	2.61849	2.74225	1.96448	2.92399	5.50398	2.0406	5.50629
ENSMUSG00000003528.15	ENSMUSG00000003528	Slc25a1	222.113	199.886	123.824	246.096	233.541	237.317	291.848	132.28	188.688	185.1	241.696	193.191	222.851	151.062	225.621	271.531	214.105	213.536	209.363	184.006	199.351	227.971	164.814	113.875
ENSMUSG00000003531.15	ENSMUSG00000003531	Dgcr6	79.5808	88.8221	184.3	69.3337	84.9621	90.9755	111.888	132.641	65.903	43.2593	68.2188	80.9844	76.7391	138.069	100.591	74.9784	163.13	71.6695	67.5916	145.081	81.3526	99.901	123.849	198.567
ENSMUSG00000003534.17	ENSMUSG00000003534	Ddr1	3.83665	3.10692	3.873	2.08049	3.20955	3.73049	3.20814	3.81431	5.51753	2.76791	3.45567	2.91396	0.705324	0.829098	0.68401	0.538547	0.47322	0.586213	0.367132	0.516151	0.651427	0.646487	0.365659	1.97833
ENSMUSG00000003541.6	ENSMUSG00000003541	Ier3	1.90585	3.24936	4.2201	1.52471	2.50691	5.31727	3.03659	3.05626	2.28266	0.879081	2.22319	2.84594	2.04041	1.61249	1.65826	0.742764	1.03337	1.14883	1.17035	2.95324	1.64343	0.875872	3.02293	1.92781
ENSMUSG00000003545.3	ENSMUSG00000003545	Fosb	0.0558369	0.0983334	0.0964549	0.0797124	0	0.0675676	0	0.115825	0.0846303	0.0824868	0.046681	0.12173	0.224026	0.0560477	0.0325539	0.0272066	0	0.460217	0.1112	0.298264	0.404526	0	0.241881	2.85282
ENSMUSG00000003546.10	ENSMUSG00000003546	Klc4	20.5697	14.6137	15.595	25.1503	19.8298	20.6602	16.4245	19.1678	19.5924	21.4869	25.1636	21.3611	27.0065	22.4486	23.2228	28.3973	25.2955	27.1622	24.3928	26.9771	29.9511	24.8248	20.8626	27.1092
ENSMUSG00000003549.9	ENSMUSG00000003549	Ercc1	11.52	17.2917	25.6041	5.9586	25.8932	14.3468	9.95678	11.1403	6.17046	3.92713	7.15264	7.23673	9.30047	14.3623	10.0416	12.6752	14.0264	4.12935	10.1368	20.1475	5.96766	6.3637	25.0793	8.15892
ENSMUSG00000003555.8	ENSMUSG00000003555	Cyp17a1	24.3648	5.78379	7.03239	30.8454	10.6404	14.8234	15.2966	11.7632	12.7535	7.51205	12.665	9.94159	41.7366	46.1172	101.762	6.92622	9.5098	70.4669	49.0202	40.4761	82.8902	23.1761	1.65671	9.27729
ENSMUSG00000003559.8	ENSMUSG00000003559	As3mt	34.2085	22.4093	27.6698	35.4518	31.3834	29.8989	34.043	26.3172	28.4978	22.7038	30.4429	28.4284	36.9035	44.1893	40.0443	36.0033	32.4403	38.4363	33.7452	39.0668	35.5003	44.0942	16.7039	23.7286
ENSMUSG00000003573.15	ENSMUSG00000003573	Homer3	1.5636	1.59849	2.35736	0.834034	0.608065	1.78533	1.35025	1.93335	2.06435	1.53645	1.90999	1.27624	0.739636	0.555511	0.537963	0.388942	0.447025	0.774587	0.661036	1.21147	1.03392	0.740469	0.354684	1.80466
ENSMUSG00000003575.13	ENSMUSG00000003575	Crtc1	1.53075	0.934721	0.976531	1.1274	0.409818	0.773871	0.762092	0.656957	1.14747	1.30049	1.21459	0.907867	1.33089	1.02534	1.11975	1.31917	1.38438	1.26406	0.942948	0.670874	0.95997	7.10193	0.500637	1.2028
ENSMUSG00000003581.14	ENSMUSG00000003581	Rnf215	5.69631	5.79683	7.93966	6.98258	5.70557	5.24009	6.17247	5.16736	4.88796	5.56155	6.5137	4.86413	5.46771	5.05835	4.90115	5.70293	5.59779	6.52483	6.52627	7.72387	7.59665	5.77544	5.63768	9.50874
ENSMUSG00000003585.13	ENSMUSG00000003585	Sec14l2	152.513	101.248	117.464	239.997	154.624	156.775	166.375	166.503	167.988	222.18	196.244	143.422	249.773	226.736	265.493	317.83	259.312	235.071	291.444	323.087	265.431	235.591	255.064	216.863
ENSMUSG00000003604.14	ENSMUSG00000003604	Aven	21.7427	26.5055	18.301	22.4119	24.9272	24.4507	21.3667	18.5688	20.3344	19.2638	20.343	21.193	19.3144	17.7	20.2216	23.1134	23.9062	19.9682	19.485	21.5876	16.7337	24.5585	16.6032	2.59534
ENSMUSG00000003617.16	ENSMUSG00000003617	Cp	436.133	502.47	182.937	567.841	496.105	632.862	475.503	288.58	471.083	488.035	493.682	450.47	822.405	461.552	546.1	659.571	548.895	699.933	712.31	527.465	701.965	671.649	464.94	169.104
ENSMUSG00000003623.4	ENSMUSG00000003623	Crot	148.906	160.193	100.054	131.528	180.882	163.188	158.263	182.024	170.237	281.751	136.747	128.343	285.743	193.99	193.752	229.683	162.621	177.708	274.13	213.067	184.446	133.032	165.554	101.727
ENSMUSG00000003644.17	ENSMUSG00000003644	Rps6ka1	6.17112	5.15691	5.28661	7.4011	10.7986	6.65131	7.39306	6.23217	7.05416	6.94571	6.98254	6.22218	7.12052	4.25768	3.94506	4.15848	7.60741	7.49206	4.55067	4.82056	4.35567	4.21035	5.66124	9.55293
ENSMUSG00000003657.9	ENSMUSG00000003657	Calb2	0	0	0	0	0	0.0119512	0	0	0	0	0	0	0	0	0	0	0	0	0	0	0	0	0	0
ENSMUSG00000003660.10	ENSMUSG00000003660	Snrnp200	20.1819	21.8575	20.0785	25.1418	7.36286	24.7476	24.911	22.9704	14.6656	14.5998	23.572	19.4347	20.0639	16.4145	21.5317	21.7349	26.4273	20.1723	24.9997	27.036	27.788	18.5236	25.7902	9.63957
ENSMUSG00000003662.10	ENSMUSG00000003662	Ciao1	43.8744	35.7862	36.6862	59.4953	62.7763	57.3522	57.1794	35.9785	38.0052	54.6123	53.6486	41.5848	52.7873	45.1152	37.5867	52.6253	71.7763	55.8789	53.675	46.0979	48.5191	62.5279	53.6154	23.1282
ENSMUSG00000003665.7	ENSMUSG00000003665	Has1	0.0141119	0	0.457166	0	0	0	0	0	0.0270492	0.0136004	0	0	0	0	0.088352	0	0	0.0246692	0	0	0.195243	0	0	0.18111
ENSMUSG00000003680.16	ENSMUSG00000003680	Taf6l	2.4863	2.03851	1.65498	1.88817	1.14731	2.1431	11.0275	2.29309	1.83147	2.25544	2.2755	5.08198	1.97615	2.68152	2.81255	1.66081	2.02888	2.26031	5.25405	1.99704	1.66635	12.1255	4.02554	2.47227
ENSMUSG00000003721.14	ENSMUSG00000003721	Insig2	25.854	85.5782	48.2191	43.4192	38.0319	72.9633	57.1543	69.0832	71.4507	109.296	41.0744	31.9609	128.516	82.3737	160.258	172.505	122.895	46.0274	131.289	163.361	112.121	59.9771	106.512	85.6246
ENSMUSG00000003731.13	ENSMUSG00000003731	Kpna6	6.46529	7.407	5.76785	7.36896	6.17482	16.7443	7.76416	5.44471	13.3743	7.43542	6.19666	6.94651	8.40189	6.72312	10.193	7.84768	5.95324	7.32461	10.3804	5.42864	5.41616	7.35736	5.32901	5.26176
ENSMUSG00000003746.16	ENSMUSG00000003746	Man1a	26.1832	21.6635	12.5971	31.4742	25.0182	28.9193	24.9986	17.9966	30.5083	36.6235	23.7565	20.5688	39.2838	30.5803	34.275	37.7711	24.1203	31.4846	32.1965	28.3217	39.0863	32.1154	30.991	19.7449
ENSMUSG00000003752.9	ENSMUSG00000003752	Itpkc	2.83622	2.63904	1.32173	2.63149	2.22718	2.76193	3.04624	2.21063	2.45139	2.33496	2.59678	2.66064	2.17607	2.24671	1.89746	2.84609	4.88933	2.68114	1.57538	1.5381	1.88032	1.55372	1.67327	3.90595
ENSMUSG00000003762.13	ENSMUSG00000003762	Coq8b	34.384	40.3252	32.7792	32.993	26.8184	35.943	38.2812	25.9756	24.7982	23.1162	27.5182	27.5713	16.1408	23.6475	17.4641	25.1247	24.3268	17.7126	13.46	19.2504	14.3831	27.7424	10.4315	8.58787
ENSMUSG00000003778.14	ENSMUSG00000003778	Brd8	3.70793	3.79766	6.29765	3.77451	3.82036	4.29175	4.54826	3.88337	4.22076	4.71808	4.18283	3.27867	3.54162	4.81642	3.30795	5.07262	3.78914	4.16803	4.55148	3.87655	4.84136	3.93826	4.51199	6.83815
ENSMUSG00000003779.16	ENSMUSG00000003779	Kif20a	1.7365	1.29652	2.54244	2.48427	3.1111	3.25367	3.51932	3.02086	3.07871	3.00564	3.05418	1.72756	0.63416	0.330328	0.453006	1.34633	0.108792	0.958247	0.447751	0.308946	0.268161	1.59103	0.414969	0.0539476
ENSMUSG00000003808.18	ENSMUSG00000003808	Farsa	13.9355	14.4711	15.147	16.8884	10.6998	12.2639	17.7341	13.8274	11.5075	13.4582	12.8231	12.3751	10.2304	11.1332	8.47665	7.61081	13.238	10.6516	12.4812	11.4807	9.4824	15.1921	9.80811	19.7916
ENSMUSG00000003809.14	ENSMUSG00000003809	Gcdh	158.296	155.999	210.928	242.154	184.753	141.31	194.908	188.47	167.52	233.437	183.782	175.226	273	275.638	307.544	306.334	299.361	288.001	298.698	377.358	350.221	289.833	379.468	336.861
ENSMUSG00000003810.13	ENSMUSG00000003810	Mast2	4.4183	3.98534	5.2097	4.82132	4.7133	5.42359	4.29404	3.85363	6.14403	5.16533	4.59333	5.15566	2.32981	2.10922	2.01369	2.64801	2.6618	3.23813	2.46169	1.93734	3.32474	2.34728	2.58186	5.43179
ENSMUSG00000003812.13	ENSMUSG00000003812	Dnase2a	22.5128	23.8091	26.2379	29.4655	25.1268	25.6346	27.2566	26.7141	20.1185	22.5144	25.7937	32.8338	20.9235	23.5887	15.1846	22.8869	28.4369	17.6287	16.8642	20.8563	15.6219	28.5191	20.736	23.1519
ENSMUSG00000003813.15	ENSMUSG00000003813	Rad23a	42.3908	51.8131	41.9587	39.1193	34.8149	37.2498	50.291	41.6214	39.4975	36.2148	36.745	38.6578	37.8542	42.6539	36.8467	39.5379	51.3929	39.5674	34.1811	35.2365	34.7133	38.2981	36.9646	40.5764
ENSMUSG00000003814.8	ENSMUSG00000003814	Calr	487.755	397.511	286.063	672.996	559.102	575.723	640.868	355.365	447.242	611.946	489.826	440.341	736.739	446.14	675.638	716.888	613.385	635.97	984.627	768.283	837.023	938.544	679.367	448.48
ENSMUSG00000003824.12	ENSMUSG00000003824	Syce2	4.48042	3.32768	3.38277	3.17656	8.53759	1.79928	3.92406	4.47976	5.05468	2.27041	3.94668	3.67275	3.76446	2.01428	2.5867	2.98524	1.03106	2.23849	1.52128	3.09253	1.77448	3.30898	2.53877	2.07871
ENSMUSG00000003847.16	ENSMUSG00000003847	Nfat5	0.655192	0.949197	1.6388	0.884866	0.638818	0.788216	0.473544	0.92686	0.690137	0.784553	0.819053	0.922655	1.07257	1.31749	1.02104	0.98107	1.08318	0.842997	0.979982	1.17762	1.30555	1.20832	1.72687	1.66871
ENSMUSG00000003848.14	ENSMUSG00000003848	Nob1	9.12047	14.0809	13.6539	8.83989	7.56085	7.15782	9.73256	10.3052	9.37309	7.62697	7.94776	9.9148	5.37509	8.05137	3.75014	5.06003	6.58981	6.98811	6.21923	5.89893	5.59357	5.29105	5.751	8.81515
ENSMUSG00000003849.8	ENSMUSG00000003849	Nqo1	12.2631	6.01901	9.25709	6.3941	9.66138	7.91147	12.91	14.4094	14.1226	6.22808	8.63329	10.0999	8.82711	8.47551	9.11644	7.19096	2.57908	9.07627	7.12584	9.31999	8.17645	3.73742	6.63795	4.92789
ENSMUSG00000003863.18	ENSMUSG00000003863	Ppfia3	0	0	0	0.0093403	0	0	0	0.0350639	0	0	0	0	0.0622935	0.133822	0	0	0.0740198	0	0.0426332	0	0	0	0	0
ENSMUSG00000003865.16	ENSMUSG00000003865	Gys1	0.959834	0.352781	0.481512	0.434034	0.701275	0.485888	0.487003	0.615925	0.743945	0.552426	0.754117	1.51475	0.534249	0.39155	0.3583	0.773644	0.162987	0.651866	0.540294	0.766517	0.723073	0.535057	0.251742	0.749492
ENSMUSG00000003868.14	ENSMUSG00000003868	Ruvbl2	10.6135	14.8877	22.3497	11.8634	12.3606	13.4554	28.1798	17.7783	8.20154	8.41633	9.28733	9.7217	7.65238	15.1301	10.4136	8.51447	21.2446	7.58292	13.2116	13.9296	9.7549	7.17016	19.1019	2.53952
ENSMUSG00000003872.9	ENSMUSG00000003872	Lin7b	0	0.168573	0	0	0	0	0	0	0	0	0	0	0.221943	0	0.387173	0	3.43859	0	0	0	0	0	0	0
ENSMUSG00000003873.11	ENSMUSG00000003873	Bax	56.7377	92.973	149.801	58.728	69.9941	65.7473	79.4342	85.7666	108.962	47.4316	200.669	192.932	29.0663	44.2735	118.917	116.401	51.959	33.9521	53.723	131.645	97.7506	89.6738	45.7793	63.8368
ENSMUSG00000003882.5	ENSMUSG00000003882	Il7r	0.733491	0.149939	0.230407	0.060443	0.00947137	0.0687382	0.154559	0.169351	0.247199	0.218885	0.110585	0.174273	0.114436	0.249388	0.0269348	0.0403506	0	0.068369	0.483177	0.214121	0.0513488	0.013047	0	0
ENSMUSG00000003923.14	ENSMUSG00000003923	Tfam	30.8827	33.9372	22.1403	29.3008	42.1378	40.6786	35.026	24.1269	25.0703	27.9924	29.0398	21.5425	30.8763	26.2177	32.1841	35.1778	21.4855	30.5984	41.9016	24.6076	20.7624	53.0265	20.2604	7.4197
ENSMUSG00000003929.11	ENSMUSG00000003929	Zfp81	0.196382	0.495865	0.17592	0.594013	0.0348688	0.412039	0.233127	0.394217	0.660116	0.387686	0.356436	0.263263	0.371303	0.379454	0.382334	0.55598	0.467927	0.394378	0.309969	0.847512	0.351086	0.304915	0.868756	3.46134
ENSMUSG00000003934.5	ENSMUSG00000003934	Efnb3	0.0585834	0.0620076	0.327306	0.0231166	0.0104495	0	0.101336	0.0715001	0.0610579	0.0175279	0.0212767	0.017773	0.0257197	0	0.0284881	0	0.0153911	0.00525262	0	0	0.0626834	0	0	0
ENSMUSG00000003948.17	ENSMUSG00000003948	Mmd	31.9286	30.3088	27.0706	47.2592	43.0582	31.939	31.4229	41.6638	32.3989	42.6581	38.9629	35.084	68.742	50.2394	57.4492	52.46	41.1325	52.7528	55.1711	53.1407	40.9575	46.3107	50.4441	37.9318
ENSMUSG00000003949.16	ENSMUSG00000003949	Hlf	7.05377	3.34153	5.84405	9.95431	6.7748	5.98316	7.69096	4.16999	6.54335	7.26577	7.45124	6.50957	8.24688	3.85576	6.74822	4.94338	4.50262	9.63359	6.17194	4.51504	5.76252	7.28493	8.64066	4.0746
ENSMUSG00000003955.8	ENSMUSG00000003955	Fam162a	230.621	220.082	335.082	190.82	215.04	209.014	293.188	289.076	152.067	131.791	219.638	239.033	178.225	305.801	206.574	259.435	294.562	168.144	191.198	247.826	182.411	312.066	331.855	289.695
ENSMUSG00000003970.9	ENSMUSG00000003970	Rpl8	702.287	768.28	959.487	621.504	595.227	535.88	728.281	798.98	526.089	446.654	611.619	651.827	513.8	712.696	550.038	547.452	801.446	484.861	488.786	747.937	468.589	667.767	735.078	719.319
ENSMUSG00000003974.6	ENSMUSG00000003974	Grm3	0	0	0	0	0	0	0	0.0337016	0	0	0	0	0	0	0	0	0	0	0	0	0	0	0	0
ENSMUSG00000003992.15	ENSMUSG00000003992	Ssbp2	0.608116	0.758247	2.27518	0.878569	0.84606	0.337834	0.364611	0.516762	0.732304	0.433463	0.950574	0.612277	0.788379	0.99678	0.788948	1.04999	0.374854	0.743077	0.449162	0.0730345	0.676628	1.39888	2.07505	1.22643
ENSMUSG00000004018.9	ENSMUSG00000004018	Fancl	4.53969	3.79516	5.2253	4.26421	13.8756	4.45621	4.54993	5.77582	2.85937	4.15844	3.55902	5.0296	3.3608	5.70032	3.33781	6.74313	5.12114	3.23837	3.25932	4.6792	3.44978	8.91471	7.47286	8.62594
ENSMUSG00000004031.13	ENSMUSG00000004031	Brinp2	0	0.00411351	0.0502192	0	0	0	0	0	0	0	0.0156847	0	0	0	0	0	0	0	0	0	0	0	0	0
ENSMUSG00000004032.10	ENSMUSG00000004032	Gstm5	26.8917	28.6638	40.1283	23.657	26.5599	19.0065	28.9829	37.0657	24.944	20.4763	23.6843	23.5464	19.4842	28.0474	20.7342	14.4882	20.301	16.3927	17.4859	25.6363	20.1459	11.9011	18.9147	15.0378
ENSMUSG00000004035.12	ENSMUSG00000004035	Gstm7	39.4788	28.7772	30.237	48.2001	55.5529	48.0244	59.6837	42.0927	46.0458	50.1337	42.0858	38.8491	74.7929	92.2996	85.4614	92.9029	76.3479	76.6297	81.3428	73.0988	81.2726	81.1846	62.6815	33.424
ENSMUSG00000004038.9	ENSMUSG00000004038	Gstm3	516.533	188.886	312.918	380.767	532.122	627.042	621.23	732.369	877.561	212.786	1043.55	681.198	91.3658	175.098	118.717	189.77	190.046	82.3464	72.0673	84.6101	114.982	94.7781	132.635	57.8805
ENSMUSG00000004040.16	ENSMUSG00000004040	Stat3	13.8416	13.9857	8.55271	16.2256	15.7713	18.0114	12.4642	11.0288	15.3351	19.8921	11.5557	13.1949	15.7846	14.5677	17.8838	18.0759	13.596	20.3814	21.8814	21.2467	16.1693	14.7157	13.4951	12.6684
ENSMUSG00000004043.14	ENSMUSG00000004043	Stat5a	2.37282	2.81146	1.83097	2.36138	2.63425	3.63707	2.20364	3.52852	3.02862	4.17565	2.52772	3.05711	4.20537	3.17761	3.6963	3.81169	1.75455	3.0352	5.02842	4.78515	2.82332	1.81145	1.25871	9.53614
ENSMUSG00000004044.9	ENSMUSG00000004044	Cavin1	5.05163	6.03605	39.8843	3.33361	6.35676	5.71115	5.06165	9.35221	6.20959	3.88404	4.50587	4.90203	3.26665	7.30018	5.59806	4.48121	5.36954	2.82144	2.96477	4.45201	3.67172	2.82594	4.61595	2.60487
ENSMUSG00000004054.9	ENSMUSG00000004054	Map3k11	9.13348	9.68054	8.82762	12.7653	9.62357	12.3364	7.4887	10.3092	11.0769	8.93692	10.0929	9.57172	13.9644	9.84383	11.239	11.1863	11.4862	12.8073	11.3473	11.7466	13.4043	9.86459	12.5113	10.7312
ENSMUSG00000004056.15	ENSMUSG00000004056	Akt2	35.4848	30.8394	28.5942	37.3831	34.9702	34.11	37.7308	28.4824	34.0581	33.9767	36.9378	29.5866	38.6978	35.799	37.1936	40.1281	37.7873	47.6768	35.3982	34.5104	33.1352	40.3313	28.7056	37.363
ENSMUSG00000004069.17	ENSMUSG00000004069	Dnaja3	54.2477	68.0065	51.7386	47.0766	51.5125	52.1283	68.6815	46.0624	58.3908	58.6817	43.3976	41.098	38.0979	32.3898	37.6465	43.8913	37.1073	39.6104	42.4428	38.6125	32.7786	43.9567	38.384	32.3146
ENSMUSG00000004070.15	ENSMUSG00000004070	Hmox2	50.9553	73.6556	59.8161	53.7009	44.312	56.1367	62.5075	58.3867	56.5846	56.8607	47.0209	53.1529	53.4086	52.8598	56.193	48.0742	60.2531	56.0677	54.8542	59.6302	49.0402	55.2066	46.6692	41.6385
ENSMUSG00000004071.13	ENSMUSG00000004071	Cdip1	17.7906	24.3639	20.5332	18.604	17.5197	18.9081	27.0693	15.186	20.4366	20.4617	16.975	16.5234	23.7593	19.7553	22.2489	18.6403	16.7287	28.0176	21.6863	21.5442	24.5427	22.8272	18.7604	33.0471
ENSMUSG00000004085.14	ENSMUSG00000004085	Map3k20	2.60347	3.18049	2.61817	4.37512	2.64742	3.471	2.72012	2.07145	3.28196	3.62632	3.29845	3.61378	2.78985	2.30759	1.94531	2.59688	2.36611	2.51729	2.50475	1.92324	3.07701	3.34178	3.37637	2.84613
ENSMUSG00000004096.9	ENSMUSG00000004096	Cwc15	98.4956	106.195	137.429	114.321	146.529	117.165	131.42	129.892	83.6649	79.462	104.603	117.919	102.977	136.273	111.658	136.213	186.046	99.408	118.247	125.459	123.842	156.791	143.54	135.893
ENSMUSG00000004098.7	ENSMUSG00000004098	Col5a3	1.12126	0.543735	1.80037	1.90708	1.51481	2.23644	1.42713	1.32353	0.965849	2.76312	1.9573	1.65286	1.17397	1.50048	0.927489	5.60102	4.73642	1.19832	1.41881	2.51831	2.92696	5.194	5.12236	36.2053
ENSMUSG00000004099.16	ENSMUSG00000004099	Dnmt1	2.81995	3.12778	2.50679	3.78541	1.74152	1.61601	2.03643	2.61507	2.18433	2.63802	2.23307	2.30337	1.87261	2.62994	1.87094	3.03897	0.948112	3.18688	2.48803	1.67302	1.87383	2.04248	3.19251	2.8817
ENSMUSG00000004100.12	ENSMUSG00000004100	Ppan	18.1465	29.7026	23.6515	16.3549	17.7715	13.0549	26.9153	14.9099	15.2803	10.3862	13.581	17.735	9.59073	11.223	5.51824	8.61374	14.4679	9.2713	11.8897	9.0147	6.87143	12.52	10.3478	20.6118
ENSMUSG00000004105.8	ENSMUSG00000004105	Angptl2	9.15089	5.51611	8.63797	7.25168	7.46086	8.75489	5.00343	7.22832	7.34582	7.82974	8.58692	7.32426	5.87682	6.34324	5.47915	6.60031	6.26292	6.24539	5.22449	4.96369	6.68979	3.75332	3.02494	2.76363
ENSMUSG00000004110.17	ENSMUSG00000004110	Cacna1e	0.00670386	0.00676114	0.0697828	0	0	0.00473613	0.0213362	0.0148064	0.00216564	0.00577985	0.027944	0	0	0	0.0188524	0.00242422	0.0267532	0.0143382	0.0023629	0.00692983	0.0144104	0	0	0
ENSMUSG00000004113.18	ENSMUSG00000004113	Cacna1b	0.11493	0.442064	1.56188	0.812973	0.606801	0.15083	0.023943	0.0811557	0.402418	0.585279	0.033151	0.727983	0	0	0	0	0	0	0	0	0	0	0	0
ENSMUSG00000004127.12	ENSMUSG00000004127	Trmt10a	1.46053	4.16194	2.78953	1.75307	1.33428	3.06859	2.17127	1.66256	2.54354	3.47967	2.17006	0.990479	1.86868	0.74794	2.18299	3.11838	0.979214	0.843405	0.903913	0.548234	2.25991	4.45569	0.452872	0.57762
ENSMUSG00000004151.17	ENSMUSG00000004151	Etv1	0.0845313	0.0266528	0.572739	0.470651	0.542104	0.0888281	0.0876989	0.178444	0.103502	0.139436	0.230307	0.0330324	0.0671597	0.120018	0.0719495	0.0374427	0	0.640007	0.0779742	0.127712	0.444021	0.00688973	0.207047	0
ENSMUSG00000004187.11	ENSMUSG00000004187	Kifc2	0.58022	0.159462	1.1428	0.76791	0.25173	0.578982	0.423248	0.772782	0.501325	0.755614	0.84198	0.618489	1.22801	1.39797	1.09288	1.15697	1.01578	2.1489	1.35941	1.40055	1.97904	1.71087	1.9127	5.56295
ENSMUSG00000004207.14	ENSMUSG00000004207	Psap	261.965	246.318	233.74	266.787	248.112	312.624	262.671	285.056	286.364	246.928	258.625	271.126	228.896	223.828	225.827	195.978	223.135	250.423	235.421	260.961	179.644	185.699	179.195	166.945
ENSMUSG00000004221.16	ENSMUSG00000004221	Ikbkg	11.6453	8.85982	11.6554	17.6881	9.91862	32.4822	15.0474	12.2625	44.6619	29.0758	15.258	17.6365	9.55475	6.13737	12.9285	12.136	6.206	9.80308	12.1481	7.78207	7.41348	9.62386	8.25621	8.98993
ENSMUSG00000004231.15	ENSMUSG00000004231	Pax2	0	0	0	0	0	0	0	0	0	0	0	0	0	0	0	0	0	0	0	0	0	0	0	0
ENSMUSG00000004233.14	ENSMUSG00000004233	Wars2	1.81567	2.8113	1.06223	1.39801	1.93634	1.50063	1.71484	1.66349	1.98232	1.5084	1.4737	1.11658	1.18266	0.640723	1.10598	1.10311	0.559555	1.07019	1.01595	1.00448	0.833143	0.726669	0.797363	0.92684
ENSMUSG00000004263.15	ENSMUSG00000004263	Atn1	2.96664	4.10478	2.66928	4.35667	6.87801	3.71358	2.42319	2.70054	6.92247	3.0718	9.14245	3.99265	6.8639	2.75112	3.36403	3.41724	4.08808	3.39355	9.19752	2.04697	3.86032	10.7336	3.7238	3.90273
ENSMUSG00000004264.17	ENSMUSG00000004264	Phb2	201.438	235.053	346.264	205.976	238.84	186.26	269.164	270.824	165.067	166.679	194.796	213.466	166.503	283.225	197.159	207.412	283.423	173.135	188.611	260.484	193.419	252.694	276.635	330.917
ENSMUSG00000004266.15	ENSMUSG00000004266	Ptpn6	21.4543	9.39998	28.6531	11.1619	17.9943	14.1539	11.3502	22.8607	12.4549	12.966	11.7352	15.1472	12.7233	34.3236	9.88563	12.985	21.0182	14.6864	15.7785	13.127	15.4628	22.2935	20.7875	12.0334
ENSMUSG00000004267.16	ENSMUSG00000004267	Eno2	0.110504	0.0153938	1.79053	0.143886	0	0.224863	0.0882155	0.36571	0.67798	0.0629351	0.0562523	0.0368897	0	0	0.0349577	0	0	0.0277878	0	0	0.13541	0	0	0
ENSMUSG00000004268.11	ENSMUSG00000004268	Emg1	50.6728	62.1267	91.8585	46.4897	45.165	44.1469	49.7168	55.7796	42.845	40.5084	40.4569	43.8632	57.6757	94.2066	63.5578	65.7237	62.8795	56.6692	59.764	64.9315	58.863	63.8142	53.7685	47.3384
ENSMUSG00000004270.13	ENSMUSG00000004270	Lpcat3	62.0908	66.2356	45.0392	74.9283	58.4338	69.4819	61.7169	61.4651	61.0726	64.0009	70.0796	52.0705	58.8644	51.6327	54.0419	94.0854	77.4324	65.217	63.8763	78.5423	74.7866	69.0349	76.9959	50.8713
ENSMUSG00000004285.12	ENSMUSG00000004285	Atp6v1f	184.509	264.749	292.891	156.907	171.616	194.537	224.911	227.805	156.526	118.75	170.188	217.708	132.824	208.064	159.659	155.354	248.76	129.527	132.794	202.19	130.043	186.66	225.237	215.138
ENSMUSG00000004296.14	ENSMUSG00000004296	Il12b	0.392775	0	0.0491917	0.00927213	0	0.273852	0	0	0.10799	0.043663	0.0415291	0.050162	0	0	0	0	0	0.0632797	0	0	0	0	0	0
ENSMUSG00000004317.14	ENSMUSG00000004317	Clcn5	1.11232	0.926527	0.699298	0.720582	1.45794	0.909327	0.538299	1.35268	1.51638	1.2933	1.16325	1.12879	0.553015	0.381993	0.520842	0.41803	0.45381	0.396393	0.474089	0.585061	0.453533	0.418847	0.170893	0.449398
ENSMUSG00000004319.15	ENSMUSG00000004319	Clcn3	8.72236	9.32965	3.75741	8.04984	8.31066	8.21959	7.38828	6.3621	8.85243	9.27611	9.04076	6.53597	7.8957	5.5152	6.7994	8.37423	4.41457	7.02526	7.89486	6.83315	6.71979	7.80994	4.29073	3.97345
ENSMUSG00000004328.15	ENSMUSG00000004328	Hif3a	0	0	0	0.0022454	0	0	0.0421705	0	0.02995	0.0109217	0.0311598	0	0	0.0361418	0	0	0.028585	0.00513574	0.00554954	0	0	0	0	0
ENSMUSG00000004341.8	ENSMUSG00000004341	Gpx6	0.215968	0	0.372885	0.122047	0	0.116677	0	0.278086	0.0949846	0.108863	0.0827388	0.0224348	0.355821	0.355407	1.08206	1.09059	0	1.75114	1.36966	1.05351	1.4406	0.370588	0.663768	0
ENSMUSG00000004344.12	ENSMUSG00000004344	Gpx5	0	0	0	0	0	0	0	0	0	0	0	0	0	0	0	0	0	0	0	0	0	0	0	0
ENSMUSG00000004347.17	ENSMUSG00000004347	Pde1c	0.362803	0.0591423	0.0089885	0.0111562	0.189395	0.125984	0	0.00720457	0.0532705	0.0711218	0.0205744	0.0374519	0.0351823	0.0970541	0.872275	0.0113349	0.0912246	0.0412795	0.018802	0.0532001	0.0828216	0	0	0
ENSMUSG00000004356.8	ENSMUSG00000004356	Utp20	5.59881	11.8544	8.699	5.60662	8.4736	5.58544	9.80611	7.82767	5.38551	4.40326	6.37496	9.10317	4.55185	8.87799	5.26296	4.79354	5.23666	4.37795	6.0203	7.37245	5.02539	12.4062	8.27778	9.01796
ENSMUSG00000004359.16	ENSMUSG00000004359	Spic	2.62607	2.3518	2.16311	1.55358	2.20796	1.87588	1.94589	2.272	1.30649	1.15034	1.15623	2.32599	0.941446	1.37057	0.959532	0.802171	1.37111	1.70895	2.67537	1.21205	1.34399	2.07457	1.17657	1.45296
ENSMUSG00000004360.9	ENSMUSG00000004360	9330159F19Rik	0	0	0.0802206	0	0	0	0	0	0	0	0	0	0	0	0	0	0	0	0	0	0	0	0	0
ENSMUSG00000004364.14	ENSMUSG00000004364	Cul3	43.4658	69.3815	42.0234	68.4503	67.2271	50.8013	56.9741	57.0283	44.3722	40.1327	55.2829	59.5476	54.4308	53.2943	47.3963	69.4213	64.2267	46.2329	51.5015	55.2079	57.0205	60.6721	83.8331	23.4112
ENSMUSG00000004366.4	ENSMUSG00000004366	Sst	0	0	0	0	0	0	0	0	0	0	0	0	0	0	0	0	0	0	0	0	0	0	0	0
ENSMUSG00000004371.15	ENSMUSG00000004371	Il11	0.017628	0.0392289	0	0.0246938	0	0.189449	0	0.0160757	0.062812	0.0343799	0	0.138536	0	0	0	0	0	0	0	0	0	0	0	0
ENSMUSG00000004383.18	ENSMUSG00000004383	Large1	3.21028	2.52014	3.30733	2.41951	3.92056	2.80367	2.05562	3.52498	3.3872	3.45012	3.2444	3.78819	1.41055	1.35377	1.14593	1.07512	1.07124	1.67515	0.858216	0.902663	1.01651	1.33339	1.04137	0.19314
ENSMUSG00000004393.10	ENSMUSG00000004393	Ddx56	23.5584	26.5874	26.1035	22.7902	22.2508	20.0282	28.1346	25.6792	21.9807	23.2058	22.3219	21.8471	16.0688	18.6177	19.1101	15.4149	22.9365	16.7598	19.1808	22.1917	15.4391	19.0983	13.8373	15.7495
ENSMUSG00000004394.12	ENSMUSG00000004394	Tmed4	35.0958	27.8344	31.1294	36.2206	33.2725	30.0227	33.509	31.1069	33.9891	35.3065	33.3939	35.1069	32.2768	29.8019	30.5335	38.4032	38.4253	31.7918	31.1218	34.0837	28.2427	34.7161	31.9828	25.577
ENSMUSG00000004415.15	ENSMUSG00000004415	Col26a1	0	0	0	0.0161753	0	0.202408	0	0.104656	0	0	0	0	0.00991406	0	0	0	0	0	0	0	0	0	0	0
ENSMUSG00000004446.12	ENSMUSG00000004446	Bid	8.62559	10.7655	5.38985	5.32133	8.25724	9.06213	5.87749	7.4466	8.63129	8.78425	6.7378	7.38872	7.74688	7.04313	5.90745	6.82667	6.17357	8.18775	4.55513	3.71431	6.59197	9.36658	8.91518	6.55486
ENSMUSG00000004451.14	ENSMUSG00000004451	Ralb	13.4238	15.5818	13.1782	10.4185	11.9708	14.6166	18.2441	12.608	12.396	11.0474	12.4011	15.3214	6.97787	9.13991	7.60486	6.80861	6.65886	9.70796	7.71099	8.77536	7.86617	9.93309	8.04992	6.15857
ENSMUSG00000004455.16	ENSMUSG00000004455	Ppp1cc	51.4345	72.2881	59.6284	57.568	75.1138	56.2154	62.5675	59.7646	47.1252	40.5584	61.0293	63.8513	61.638	83.5009	76.2071	70.1483	70.763	55.9298	50.3942	78.2468	71.6831	73.5953	115.593	84.8708
ENSMUSG00000004460.17	ENSMUSG00000004460	Dnajb11	65.7284	52.0127	63.5689	72.4204	80.0337	56.8423	84.6084	75.4626	46.4868	61.9343	64.4881	68.8924	60.9639	64.9671	91.0206	69.0571	69.884	57.698	91.1743	101.208	60.8856	92.4604	63.4625	47.3847
ENSMUSG00000004462.7	ENSMUSG00000004462	Tbccd1	5.94505	6.71331	8.58349	5.39262	12.932	14.009	8.95229	8.06273	8.7706	7.58955	7.94125	14.0733	8.07495	10.5573	13.888	8.97045	6.61299	14.748	6.77967	12.2949	16.0841	10.3028	11.2453	7.0786
ENSMUSG00000004473.10	ENSMUSG00000004473	Clec11a	0.525523	0.983574	1.72551	0.578649	0.6587	0.851945	0.856704	1.15484	0.509845	0.92205	0.687637	0.452959	0.580655	1.15046	0.661882	1.00622	0.498508	0.663077	0.561677	0.662635	0.652529	0.67654	0.523059	0.115349
ENSMUSG00000004500.9	ENSMUSG00000004500	Zfp324	1.12183	0.490311	1.05619	0.950554	0.832445	1.16754	1.5135	0.909557	1.18765	1.33843	1.40366	0.772003	1.31945	1.20145	0.879396	0.501611	0.837527	1.5155	1.48519	0.771998	0.884175	0.816396	0.71951	0.484231
ENSMUSG00000004508.6	ENSMUSG00000004508	Gab2	0.690599	0.769688	0.862334	0.493234	0.467482	1.16589	0.457612	0.619893	0.944	0.735146	0.859389	1.07876	0.31012	0.488557	0.420274	0.246754	0.275013	0.632251	0.445727	0.489545	0.433377	0.237784	0.306523	0.638522
ENSMUSG00000004530.12	ENSMUSG00000004530	Coro1c	14.6284	13.1371	13.0725	14.9281	13.8824	14.2545	18.0536	16.4885	53.1186	13.4108	15.295	17.1105	10.8731	9.76583	8.5405	8.73805	12.0447	11.6829	9.80134	8.21045	7.61822	7.9212	5.88153	8.65783
ENSMUSG00000004535.12	ENSMUSG00000004535	Tax1bp1	38.9321	32.1612	27.645	40.9653	43.574	38.1298	33.4866	34.1428	36.8429	45.2088	40.9112	38.364	42.9795	34.0624	38.883	46.3446	41.7486	39.2874	42.2202	35.9626	44.4684	48.927	51.4981	38.2784
ENSMUSG00000004540.7	ENSMUSG00000004540	Psg17	0	0	0	0	0	0	0	0.0434776	0	0	0.0169029	0	0	0	0	0	0	0	0	0	0	0	0	0
ENSMUSG00000004542.15	ENSMUSG00000004542	Psg19	0	0	0	0.00979398	0	0	0	0	0	0	0	0	0	0	0	0	0	0	0.0239369	0	0	0	0	0
ENSMUSG00000004552.16	ENSMUSG00000004552	Ctse	0.134798	0.147434	0.376309	0.452234	0	0.460709	0.0101327	0.231244	0.209847	0.142789	0.364052	0.129284	0.111652	0.0970306	0.0291843	0.191347	0	0.0833492	0.0429156	0	0.109241	0.196857	0	0
ENSMUSG00000004558.15	ENSMUSG00000004558	Ndrg2	315.39	279.452	313.584	431.688	355.052	353.067	400.654	347.473	446.566	495.859	353.136	340.408	945.75	636.216	932.361	554.374	573.501	788.383	716.045	740.427	646.523	598.406	622.021	634.892
ENSMUSG00000004561.14	ENSMUSG00000004561	Mettl17	8.41927	5.8337	8.81185	7.04916	8.20583	8.06227	7.5899	6.1831	6.61989	7.17386	8.51974	6.75836	6.72368	10.8191	8.1439	5.88384	5.31963	11.5051	8.05676	8.64884	10.4682	8.33837	12.1428	9.15056
ENSMUSG00000004562.16	ENSMUSG00000004562	Arhgef40	6.3263	8.49067	24.0681	6.019	12.9473	8.76515	10.1218	8.91584	8.55656	4.93251	7.79948	7.6229	7.30611	8.94661	7.63629	7.02294	10.0018	7.24267	7.81397	8.88865	9.79563	8.77036	11.0037	22.8386
ENSMUSG00000004565.15	ENSMUSG00000004565	Pnpla6	6.45786	7.35992	10.0818	7.64515	6.37162	4.22404	4.36958	6.34698	4.51462	4.88599	8.59758	8.47074	9.19636	10.7585	7.76343	10.4466	10.7172	12.2731	7.49859	12.2092	11.7201	11.0914	13.4999	61.2699
ENSMUSG00000004567.16	ENSMUSG00000004567	Mcoln1	21.5024	29.8638	38.1081	20.6137	30.0684	22.9499	30.277	32.7873	16.3965	18.4208	26.0903	21.21	18.497	26.1189	25.9408	19.4725	59.3518	15.6981	19.9827	30.7342	28.1791	20.5281	12.4269	49.9023
ENSMUSG00000004568.13	ENSMUSG00000004568	Arhgef18	2.80974	2.95664	2.99346	3.5124	2.51786	2.98465	2.96776	2.585	3.23401	3.58192	2.56062	2.74108	5.36557	3.22158	4.88439	4.10004	2.60831	2.73684	3.30081	3.20117	3.42113	2.14509	1.95552	4.10375
ENSMUSG00000004591.16	ENSMUSG00000004591	Pkn2	5.97828	3.44661	2.17468	6.38864	3.65173	5.95432	3.45384	4.49677	6.35421	6.19638	5.23447	6.06855	5.78614	4.44724	6.21575	5.44146	5.71216	4.41235	4.02865	4.04193	4.09303	5.46718	7.66948	1.51615
ENSMUSG00000004609.11	ENSMUSG00000004609	Cd33	0.215736	0.219302	0.960629	0.223223	2.89999	0.169828	0.916574	0.470339	0.412526	0.295361	0.0596206	0.131878	0.0794469	0.0882583	0.189282	0.178332	0.110389	0.0548418	0.179391	0.286503	0.166053	0	0.0280827	0
ENSMUSG00000004610.4	ENSMUSG00000004610	Etfb	696.998	750.55	1734.93	688.154	750.718	570.53	802.226	1119.28	490.238	508.687	656.389	759.991	700.683	1497.15	759.21	708.247	1334.22	688.962	717.698	1248.24	720.958	953.276	1414.55	3277.98
ENSMUSG00000004612.9	ENSMUSG00000004612	Nkg7	2.16823	3.37698	2.03599	0.943502	3.83431	2.24647	0.597	1.75806	1.92104	0.902365	0.684321	0.805425	1.78259	1.95681	3.90429	1.09916	6.24351	1.90943	2.40455	1.48321	1.8668	1.83925	4.11757	20.7413
ENSMUSG00000004626.14	ENSMUSG00000004626	Stxbp2	37.2181	89.2833	57.6628	146.716	108.119	35.7867	107.556	53.992	107.232	74.4704	94.0876	91.691	93.533	53.0501	64.2652	63.9701	66.2637	30.4499	95.2479	57.6811	69.154	64.4996	83.0338	78.5547
ENSMUSG00000004630.18	ENSMUSG00000004630	Pcp2	0	0	0	0	0	0	0	0	0	0	0	0	0	0	0	0	0	0	0	0	0	0	0	0
ENSMUSG00000004631.15	ENSMUSG00000004631	Sgce	4.16712	3.16928	4.59665	3.06073	3.52192	4.31153	3.6038	3.355	3.48054	3.60318	4.9714	3.83435	5.29519	3.77613	3.18411	5.66429	6.52886	3.05607	3.22601	2.64905	3.57386	4.1687	2.17257	1.85541
ENSMUSG00000004633.17	ENSMUSG00000004633	Chn2	29.2709	29.1715	20.8487	39.4559	35.6573	28.1796	32.639	21.139	27.1503	28.8318	29.0629	29.2176	25.7815	21.5846	24.2855	23.2775	27.9021	29.4658	23.105	21.6361	25.2005	24.3377	16.2471	15.6768
ENSMUSG00000004637.15	ENSMUSG00000004637	Wwox	3.05767	3.04888	3.565	3.00301	3.76153	4.68904	4.21795	3.60205	3.63409	2.88952	3.35552	2.95069	3.97161	3.78425	4.3449	2.84353	6.40267	4.75418	3.59398	4.17078	5.62934	3.76509	5.77031	2.18787
ENSMUSG00000004642.13	ENSMUSG00000004642	Slbp	13.7356	8.57619	8.5314	14.534	17.3007	11.648	7.30979	6.80502	8.80153	6.75686	12.8393	9.10256	8.53282	12.2508	5.69284	9.32764	5.44609	11.4573	8.16994	7.3467	9.83625	8.75005	6.32017	2.44179
ENSMUSG00000004651.6	ENSMUSG00000004651	Tyr	0	0	0	0	0	0	0	0	0	0	0	0	0	0	0	0	0	0	0	0	0	0	0	0
ENSMUSG00000004654.6	ENSMUSG00000004654	Ghrhr	0	0.148221	0.242677	0.0103666	0	0.0108634	0.179801	0	0.0235894	0.0297324	0	0	0	0	0	0.111566	0	0.118179	0	0	0.0196843	0	0	0
ENSMUSG00000004655.5	ENSMUSG00000004655	Aqp1	30.884	38.3977	37.2566	36.9429	22.2304	29.7579	41.1229	52.2317	48.6912	45.5316	40.8665	36.5223	44.132	32.4877	25.3833	25.1545	24.8459	37.4066	42.1819	46.7311	33.8471	22.3595	37.2397	24.0641
ENSMUSG00000004661.15	ENSMUSG00000004661	Arid3b	0.584964	2.70174	7.52215	0.406319	0.233603	0.709391	0.504145	3.14727	0.830227	0.55977	0.540049	1.01045	0.664919	0.426749	0.45664	0.75007	0.29747	0.496565	0.346609	1.19108	1.71048	0.152017	0.594764	21.5484
ENSMUSG00000004665.10	ENSMUSG00000004665	Cnn2	5.50979	5.26596	8.64547	3.93897	3.69679	4.92407	5.61606	5.76074	5.42449	5.05516	5.41504	5.88866	3.73235	5.17116	3.26912	4.51389	4.97613	4.03124	4.19174	4.81282	4.94767	2.50455	3.34149	3.92526
ENSMUSG00000004667.18	ENSMUSG00000004667	Polr2e	46.7311	55.329	70.4537	44.2366	40.7354	45.7235	52.5607	58.6204	41.8728	42.1143	45.9768	37.788	31.4002	43.2051	31.7514	39.5568	50.9849	30.01	27.4846	38.1613	34.7972	30.1085	38.2803	30.2055
ENSMUSG00000004668.14	ENSMUSG00000004668	Abca13	0.00458937	0	0	0	0	0	0	0	0.00372683	0	0	0	0	0	0	0	0	0	0	0	0	0	0	0
ENSMUSG00000004677.17	ENSMUSG00000004677	Myo9b	9.20393	6.75701	9.84142	8.21392	7.79502	11.1026	8.91054	10.0635	17.8829	17.5082	11.1151	9.71576	4.95737	4.51032	6.7031	4.1781	5.47736	14.9568	4.57133	4.75132	4.08532	5.22102	7.02632	9.80778
ENSMUSG00000004698.11	ENSMUSG00000004698	Hdac9	0.327498	0.123807	0.310648	0.192399	0.42427	0.250471	0.13215	0.283494	0.236255	0.330616	0.319149	0.19094	0.224778	0.238997	0.221795	0.209593	0.0359997	0.125587	0.108163	0.167894	0.226691	0.138679	0.11619	0.303207
ENSMUSG00000004707.14	ENSMUSG00000004707	Ly9	2.75065	1.86962	1.6386	1.80571	2.3006	2.37233	1.82288	2.72487	1.84453	2.07366	1.63568	1.74382	1.32431	1.98466	1.29669	0.713267	1.09668	1.54927	1.98219	1.85992	1.45896	1.5478	1.16735	0.973402
ENSMUSG00000004709.14	ENSMUSG00000004709	Cd244a	0.127292	0.20925	0.200153	0.0818591	0.214434	0.31816	0.117238	0.164863	0.183114	0.0822096	0.110231	0.209152	0.104081	0	0.215126	0	0.385105	0.032743	0.0309872	0	0.0669601	0	0	0.028962
ENSMUSG00000004730.15	ENSMUSG00000004730	Adgre1	11.4973	4.72385	2.23361	5.99541	3.44346	6.70204	3.26166	5.72411	7.13577	5.89677	4.91013	5.30612	5.04409	3.85148	3.98704	2.24507	2.97665	7.0998	8.51173	4.10365	2.39715	1.88386	2.04674	1.30792
ENSMUSG00000004748.5	ENSMUSG00000004748	Mtfp1	20.1778	12.9372	16.1535	20.2546	13.2656	13.108	19.4365	14.1985	13.0184	12.3108	17.6699	16.4721	29.3917	32.1225	30.2035	22.1745	22.7888	27.2723	23.1892	25.161	24.6518	33.4968	15.9562	24.7774
ENSMUSG00000004768.14	ENSMUSG00000004768	Rab23	2.50655	3.01728	2.84199	2.00806	1.57351	2.69743	2.29369	2.26299	3.06076	2.9039	3.72572	2.2216	1.69314	2.72975	5.74991	2.94533	2.11847	4.31765	3.33228	2.85269	5.4596	3.02901	1.73639	1.39659
ENSMUSG00000004771.12	ENSMUSG00000004771	Rab11a	158.299	187.288	187.334	156.66	169.238	171.619	152.336	183.732	128.843	131.519	144.924	193.03	137.146	149.468	143.289	124.903	219.948	118.156	115.172	165.153	136.746	179.089	205.363	138.891
ENSMUSG00000004788.11	ENSMUSG00000004788	Eif2b2	14.8709	22.0958	23.7355	14.0992	10.7957	15.047	14.5904	23.347	12.9649	15.7392	16.4507	16.4779	12.2307	17.9043	17.354	12.7509	27.763	10.4932	13.6548	22.0787	16.2203	17.3498	22.5776	25.8402
ENSMUSG00000004789.10	ENSMUSG00000004789	Dlst	90.2257	75.2578	60.7297	91.7228	91.3295	82.714	102.307	73.1386	76.4612	80.1434	85.7253	77.6871	61.6897	58.7224	72.8061	80.122	79.7719	76.624	67.9653	69.2218	66.4672	77.2607	62.3128	75.6012
ENSMUSG00000004791.7	ENSMUSG00000004791	Pgf	0.0801879	0.0720497	0.180903	0.0100913	0	0.0318889	0.0159029	0.0614674	0.114905	0.0350093	0.0697303	0.103074	0	0.150041	0	0	0	0	0.0250601	0.0521798	0	0	0	0.652226
ENSMUSG00000004798.14	ENSMUSG00000004798	Ulk2	6.0376	5.22426	3.65541	9.79434	7.00863	6.62182	5.10402	5.52791	8.11507	12.8812	7.86934	7.15393	11.7885	7.36811	10.5765	9.52147	6.62935	11.4531	10.9668	7.18066	8.46899	9.12161	8.73989	7.84681
ENSMUSG00000004814.10	ENSMUSG00000004814	Ccl24	3.08333	12.3567	9.12129	4.85704	2.62723	4.95549	7.50088	5.44273	6.31899	3.63647	2.27997	2.96376	6.69653	4.71132	6.30252	3.05826	9.6345	15.2	13.0259	16.2571	7.26468	6.15499	23.6782	2.52103
ENSMUSG00000004815.12	ENSMUSG00000004815	Dgkq	3.16485	2.72351	2.44485	4.24658	2.444	3.70258	4.72074	2.08555	2.78567	2.81443	4.24174	2.62254	3.21832	3.44178	2.70097	3.44691	3.27546	4.37925	3.62163	4.21219	5.1452	5.64838	3.90846	17.7053
ENSMUSG00000004821.1	ENSMUSG00000004821	Tmed11	0	0	0	0	0	0	0	0	0	0	0	0	0	0	0	0	0	0	0	0	0	0	0	0
ENSMUSG00000004837.2	ENSMUSG00000004837	Grap	2.79923	4.25575	6.27065	3.36702	2.53704	3.4201	3.91651	4.33396	3.40059	2.60404	2.80217	4.10436	3.40623	4.31538	2.81676	2.12496	4.61395	3.97966	3.76775	3.48589	3.41778	1.98914	3.96195	3.22184
ENSMUSG00000004842.18	ENSMUSG00000004842	Pou1f1	0	0	0	0	0	0	0	0	0	0	0	0	0	0	0	0	0	0	0	0	0	0	0	0
ENSMUSG00000004843.7	ENSMUSG00000004843	Chmp2b	22.0649	23.5939	12.6883	18.7005	23.9028	21.0194	18.6326	19.9417	22.4804	23.4683	21.711	21.4772	14.9313	13.7605	14.8855	15.2067	12.2928	13.7024	11.9418	13.4511	12.2945	8.83951	11.5146	3.08116
ENSMUSG00000004846.10	ENSMUSG00000004846	Plod3	16.703	15.0496	7.85919	17.2399	14.2592	14.751	7.07131	7.64334	12.8576	15.7643	11.3438	11.1727	17.4633	9.01075	13.619	13.826	9.11743	14.6434	17.1668	8.6165	17.0289	8.71721	6.89715	9.32118
ENSMUSG00000004849.14	ENSMUSG00000004849	Ap1s1	45.8316	47.948	50.0396	44.1679	45.697	51.17	54.8861	52.5741	42.1562	34.8072	47.0681	46.0556	21.9766	32.851	26.7101	28.6966	33.4612	31.2779	25.6828	29.7968	24.2164	35.3689	27.7195	26.3048
ENSMUSG00000004864.13	ENSMUSG00000004864	Mapk13	0.198677	0.201483	0.345442	0.493546	0.1387	0.387627	0.658214	1.06366	0.441545	0.189412	0.339069	0	0.279863	0.333667	0.0427982	0.720694	0	0.0798748	0.108283	0.877332	0.0200182	0.455645	0	0
ENSMUSG00000004865.16	ENSMUSG00000004865	Srpk1	7.93146	13.5661	8.84156	16.9732	8.56829	14.0331	11.9218	11.0302	13.7886	11.3795	10.8364	19.9228	8.49342	7.41781	10.8135	6.46341	9.97908	5.00934	6.14332	8.26777	7.88956	11.1102	8.48904	7.45378
ENSMUSG00000004872.15	ENSMUSG00000004872	Pax3	0	0	0	0	0	0	0	0	0	0	0	0	0	0	0	0	0	0	0	0	0	0	0	0.0275036
ENSMUSG00000004880.11	ENSMUSG00000004880	Lbr	4.17787	2.67298	4.33494	5.7436	4.88711	4.51239	2.82267	4.24052	2.87159	4.51239	4.08067	4.53224	5.34693	4.09507	4.44124	2.99178	3.20408	6.90838	6.98059	3.95294	4.21862	4.75208	2.42381	3.98826
ENSMUSG00000004885.5	ENSMUSG00000004885	Crabp2	0	0	0	0	0	0	0	0	0	0	0	0	0	0	0	0	0	0	0	0	0	0	0	0
ENSMUSG00000004891.16	ENSMUSG00000004891	Nes	1.03881	0.928381	0.976731	0.732369	0.783215	0.677026	1.39776	1.215	1.61521	0.740671	0.908558	1.26634	0.397881	0.567731	0.432902	0.558862	0.494685	0.505129	0.463775	0.459374	0.582736	0.459349	1.02185	0.350875
ENSMUSG00000004892.13	ENSMUSG00000004892	Bcan	0	0	0	0	0	0	0	0	0	0	0	0	0	0	0	0	0	0	0	0	0	0	0	0
ENSMUSG00000004894.10	ENSMUSG00000004894	Hapln2	0	0	0	0	0	0	0	0	0	0	0	0	0	0	0	0	0	0	0	0	0	0	0	0
ENSMUSG00000004895.9	ENSMUSG00000004895	Prcc	9.04647	10.4508	9.79922	11.6954	11.6948	10.0044	9.68483	10.1855	10.2057	9.33833	11.8127	11.6294	13.3144	12.6699	13.0997	11.5568	13.4779	12.9822	13.8063	14.3709	12.2095	12.0185	11.3129	14.9797
ENSMUSG00000004896.16	ENSMUSG00000004896	Rrnad1	3.25294	4.10423	3.32334	3.60423	2.18271	2.29191	5.38783	3.52571	2.49006	1.85679	3.60733	3.43245	3.96142	3.4472	4.47009	3.66593	3.93873	1.78781	2.44801	3.59718	3.44576	3.40685	3.5058	12.9254
ENSMUSG00000004897.16	ENSMUSG00000004897	Hdgf	91.0243	96.4119	64.3024	112.681	110.565	95.7757	115.391	78.639	96.9852	81.4874	96.6248	108.987	110.842	94.1805	112.906	98.3442	120.017	106.462	99.6931	97.3826	86.853	124.487	105.909	46.0178
ENSMUSG00000004902.7	ENSMUSG00000004902	Slc25a18	0	0	0	0.016145	0	0	0	0	0	0	0	0	0.0147902	0	0	0	0	0	0	0	0	0	0	0.0469688
ENSMUSG00000004929.12	ENSMUSG00000004929	Thop1	5.91613	6.21722	3.90717	6.74995	4.45916	4.58779	5.77155	4.44621	5.66686	5.04768	4.64674	6.63455	4.47999	3.23031	3.05412	2.67025	2.03551	3.47756	3.6712	3.76087	3.32756	2.93082	2.92466	3.45083
ENSMUSG00000004931.11	ENSMUSG00000004931	Apba3	36.0537	44.8954	47.1577	29.6518	47.2778	37.628	37.8921	49.3844	28.0197	27.9733	29.5166	33.8361	41.4041	46.3513	42.3485	44.4559	45.5113	34.1124	39.2154	67.9984	43.0019	42.1968	58.3695	65.38
ENSMUSG00000004933.17	ENSMUSG00000004933	Matk	0.369334	0.148744	0.638635	0.555024	1.08608	0.57266	0.745695	0.891873	0.697705	0.387429	0.220464	0.457571	0.422511	0.108291	0.0816237	0.0220251	0.488997	0.133876	0.0490613	0.0770127	0.171394	0.582098	0.240355	0.546852
ENSMUSG00000004934.14	ENSMUSG00000004934	Pias4	7.63754	5.91226	3.98229	4.81329	3.96349	4.5003	4.83232	3.6118	6.13329	4.73148	5.22806	3.92022	5.62882	4.59437	7.13836	6.68972	4.9414	6.70785	7.17845	6.24753	5.6584	5.14235	4.17974	5.27371
ENSMUSG00000004936.8	ENSMUSG00000004936	Map2k1	21.4983	16.5081	6.66609	26.8587	17.8859	21.0536	18.0087	12.5922	23.077	24.7359	22.0314	17.097	18.9952	12.7707	21.4737	15.1078	13.2195	21.3403	17.0423	13.0003	16.4517	21.2382	11.6982	10.8345
ENSMUSG00000004937.6	ENSMUSG00000004937	Sgta	46.2133	50.2272	46.2692	52.7126	40.9327	45.7261	53.6674	43.5235	50.5317	50.0922	48.4064	48.0587	46.2478	41.4513	40.5266	44.8095	42.8328	46.1564	44.5338	46.7823	40.9538	42.8282	38.1783	35.349
ENSMUSG00000004939.7	ENSMUSG00000004939	Nmrk2	0	0	0	0	0	0	0	0	0	0	0	0	0	0.0126456	0	0	0	0	0	0	0	0	0	0
ENSMUSG00000004945.15	ENSMUSG00000004945	Tmem242	50.3822	50.5747	73.9469	49.4516	45.52	45.7327	56.0626	66.7135	42.1745	39.7679	53.3153	49.9938	47.833	74.6888	59.5441	69.5766	63.8223	53.6982	58.0986	63.2032	57.37	74.6336	78.6543	70.8867
ENSMUSG00000004947.15	ENSMUSG00000004947	Dtx2	1.84192	1.70456	1.60301	1.82189	0.988414	1.61174	1.50288	1.86505	1.31392	1.3855	2.38038	2.11168	2.31613	1.66271	1.5879	1.72212	1.02297	2.00096	1.95096	2.24626	1.93112	1.44912	2.83611	3.14288
ENSMUSG00000004948.12	ENSMUSG00000004948	Zp3	0	0	0	0.0373504	0	0	0	0	0	0	0	0	0	0.0381847	0.0753532	0	0	0	0	0	0	0	0	0
ENSMUSG00000004951.10	ENSMUSG00000004951	Hspb1	67.6451	101.364	50.4203	61.6823	88.5971	62.7454	52.6844	139.33	95.0462	60.3506	88.6164	77.1109	60.1334	34.5168	28.332	47.0797	68.364	12.0738	43.1336	47.203	33.2778	30.9751	48.1324	44.4953
ENSMUSG00000004952.13	ENSMUSG00000004952	Rasa4	1.52677	1.58167	1.62381	0.734945	1.6737	2.64778	3.10052	1.35839	1.027	1.12701	0.567498	1.13202	0.527179	1.33625	1.11274	0.311026	2.04925	0.8729	1.07202	2.09576	1.04842	0.387229	1.04043	0.771431
ENSMUSG00000004961.7	ENSMUSG00000004961	Syt5	0	0	0.288109	0	0	0.112136	0.226947	0.191249	0.067363	0.0426583	0	0	0.0327538	0.109874	0	0.0198985	0	0.0508502	0	0.102808	0.577388	0.129228	0	0
ENSMUSG00000004980.16	ENSMUSG00000004980	Hnrnpa2b1	233.134	191.072	183.69	257.393	274.475	221.842	246.022	234.726	172.87	179.388	245.738	220.203	219.791	352.655	188.488	243.14	281.362	236.638	273.618	239.215	232.616	274.657	339.524	267.877
ENSMUSG00000004988.9	ENSMUSG00000004988	Fxyd4	0	0	0	0	0	0	0	0	0	0	0	0	0	0	0	0	0	0	0	0	0	0	0	0
ENSMUSG00000004994.12	ENSMUSG00000004994	Ccdc130	4.44095	18.4148	5.19075	7.79851	2.87108	3.68675	3.903	3.8615	5.87007	2.9555	6.68527	3.50244	3.17423	3.95366	5.60883	8.80366	6.75289	11.1421	6.66784	12.2646	7.06555	12.5925	2.9721	20.2335
ENSMUSG00000004996.9	ENSMUSG00000004996	Mri1	19.4003	24.3033	17.3512	16.2683	12.9779	14.199	23.5369	17.5273	18.8248	16.7318	21.1021	16.0048	13.5158	10.8318	17.5463	10.738	16.7183	15.4025	15.7172	20.1199	16.7134	15.8434	15.9001	10.4506
ENSMUSG00000005034.15	ENSMUSG00000005034	Prkacb	6.91234	5.35473	3.71651	6.95904	5.83985	6.61917	6.02727	6.02308	7.97025	8.34762	6.17533	6.71358	9.74594	7.03406	9.58709	8.49151	4.8474	9.76055	8.04675	7.40875	8.26952	7.89054	6.31785	5.00547
ENSMUSG00000005043.13	ENSMUSG00000005043	Sgsh	1.96109	2.00541	1.74098	1.87064	1.36759	2.06209	1.40756	2.07623	2.36906	2.86128	2.08084	1.80568	2.14663	1.40896	1.98579	1.29397	3.41025	2.35839	1.95901	1.74336	1.39586	1.02985	1.04016	1.37461
ENSMUSG00000005045.16	ENSMUSG00000005045	Chd5	0.0161401	0.0239808	0.084183	0.00223348	0.0232829	0.011052	0.0335016	0.0523081	0.00839003	0.014396	0	0.0126906	0.0055329	0	0	0.0403768	0.0508902	0	0.00555412	0	0	0	0	0
ENSMUSG00000005054.7	ENSMUSG00000005054	Cstb	333.31	341.616	469.341	221.588	348.825	426.941	378.899	535.299	278.341	165.973	318.153	460.983	105.738	172.639	120.604	130.312	176.544	118.744	104.64	142.737	110.218	115.892	153.537	88.7545
ENSMUSG00000005057.13	ENSMUSG00000005057	Sh2b2	1.18628	2.40406	1.09191	1.12319	0.555445	0.769024	1.08494	1.10828	0.756091	1.68283	1.06879	1.24782	1.25071	0.936623	0.60752	0.726226	1.06917	1.51811	1.78842	1.09709	1.52594	1.80803	1.41538	0.545585
ENSMUSG00000005069.12	ENSMUSG00000005069	Pex5	30.842	27.0332	27.5709	40.3149	37.953	31.1554	34.0006	30.9459	34.3886	38.5197	36.1841	30.0279	37.8725	34.5246	37.4887	46.4161	39.7725	37.3628	35.6793	37.3717	36.7121	42.7981	39.4202	46.6692
ENSMUSG00000005078.16	ENSMUSG00000005078	Jkamp	14.856	11.9972	15.4178	12.2353	15.7593	12.8679	9.36684	15.5027	13.3755	12.9513	13.7276	13.3381	11.2284	12.1903	13.3485	12.469	10.2544	12.7792	9.89339	19.8913	10.2524	17.2678	11.7679	16.1139
ENSMUSG00000005087.17	ENSMUSG00000005087	Cd44	3.38757	2.77871	2.0794	2.1726	2.77425	2.83087	1.67429	3.64738	3.14441	2.08416	1.91938	2.13064	1.34311	2.27578	1.49466	0.800191	1.68563	2.1751	3.23734	2.25577	1.36698	1.86286	0.965905	1.69298
ENSMUSG00000005089.15	ENSMUSG00000005089	Slc1a2	19.3623	17.0109	20.3737	7.39807	8.84501	8.48597	15.2019	16.5971	14.3839	21.3815	8.77014	20.1468	44.2956	51.6386	64.2712	24.6353	49.9495	63.4052	66.1546	94.7095	66.7769	34.9565	70.18	41.8179
ENSMUSG00000005102.13	ENSMUSG00000005102	Eif2ak4	1.35649	1.39304	0.807132	1.63341	1.98819	1.53869	1.01984	1.31323	1.59597	1.62862	0.911837	1.28146	2.19437	1.05042	1.69953	1.38819	0.845113	2.31049	1.68301	1.55291	1.54151	1.87203	1.21352	0.752384
ENSMUSG00000005103.12	ENSMUSG00000005103	Wdr1	26.7984	27.0047	22.5556	19.9757	20.916	25.4596	25.8428	22.0182	32.7059	21.2955	40.8234	22.9031	18.7534	16.1429	16.9734	13.9789	14.8888	17.3118	25.3442	15.3741	14.6661	14.0237	12.867	12.9034
ENSMUSG00000005107.13	ENSMUSG00000005107	Slc2a9	9.50649	5.01521	11.0097	10.6932	8.51626	10.9343	7.99808	8.87389	9.34338	10.8587	10.4225	7.56412	14.9953	12.8128	18.0469	21.4505	19.4095	18.5892	17.5682	24.0355	17.1196	19.951	17.5011	13.358
ENSMUSG00000005124.10	ENSMUSG00000005124	Ccn4	0.452173	0.27963	0.0776189	0.242168	0.493397	0.35868	0.546444	0.482587	0.443139	0.365397	0.409087	0.877803	0.299916	0.221525	0.117086	0.312079	0.205435	0.180122	0.308551	0.325192	0.211385	0.451805	0.275755	0.462703
ENSMUSG00000005125.13	ENSMUSG00000005125	Ndrg1	8.2893	9.74027	14.2262	4.56569	8.79766	11.484	6.55494	20.6847	11.8293	10.7693	8.26319	11.3988	17.0411	28.5675	20.2194	18.957	9.90707	8.65878	34.0858	28.7989	20.0897	6.81343	7.06535	4.66074
ENSMUSG00000005131.4	ENSMUSG00000005131	4930550C14Rik	0.162755	0	0.0743964	0	0	0.157218	0.164886	0.352798	0.324753	0.0808432	0.233011	0.712206	0	0	0.129626	0.0326202	1.00822	0.332973	0.0315512	0	0	0	0	0
ENSMUSG00000005142.10	ENSMUSG00000005142	Man2b1	33.6158	34.8987	29.1706	37.2453	31.149	38.464	34.9025	30.7538	41.1349	40.9019	32.2901	36.9852	32.3471	24.2501	30.1589	25.0312	28.7927	34.0053	31.0255	29.7047	32.7507	29.5778	28.7388	29.6119
ENSMUSG00000005148.8	ENSMUSG00000005148	Klf5	0.132255	0.171633	0.747202	0.21142	0.116342	0.144338	0.30314	0.549525	0.199928	0.103914	0.132837	0.154215	0.0383503	0.0413361	0.0108898	0.0655267	0.204869	0.0425115	0.0520432	0.0402527	0.0096219	0.186403	0.261661	0
ENSMUSG00000005150.16	ENSMUSG00000005150	Wdr83	25.6312	53.8361	57.8086	19.5243	17.2623	20.8438	24.315	42.324	19.8904	16.7051	24.72	31.1643	23.6175	42.6166	21.4968	43.347	86.8857	19.5923	27.5783	45.1322	32.0266	29.9131	53.1118	31.0502
ENSMUSG00000005161.15	ENSMUSG00000005161	Prdx2	354.858	345.353	535.65	354.91	401.078	345.357	403.402	458.431	296.865	242.198	357.554	340.202	252.283	384.263	310.786	341.972	532.684	253.874	245.35	432.142	300.097	383	427.04	361.27
ENSMUSG00000005198.15	ENSMUSG00000005198	Polr2a	4.6073	5.15225	2.72854	4.61129	5.12173	4.81487	4.28535	3.30236	5.61457	4.88897	4.3264	5.29567	4.77651	3.16144	5.32595	4.52806	4.70264	5.3002	4.57485	3.55894	4.78774	4.22276	3.98632	2.90907
ENSMUSG00000005202.2	ENSMUSG00000005202	Shbg	0.0780158	0	0	0	0	0	0	0	0	0	0	0	0	0	0	0	0	0.0130464	0	0	0	0	0	0
ENSMUSG00000005204.12	ENSMUSG00000005204	Senp3	33.8153	44.8048	50.6208	45.0552	47.9439	38.5505	44.6742	38.3822	30.769	27.4541	35.7028	41.322	32.6372	33.6305	38.7015	28.4055	40.6118	33.7646	25.4504	36.7484	28.942	43.2599	47.7559	59.7504
ENSMUSG00000005220.10	ENSMUSG00000005220	Corin	0.446946	0.503246	0.195165	0.154343	0.339714	0.276382	0.149472	0.372136	0.815021	0.511634	0.127651	0.132758	0.084201	0.0783835	0.0637303	0.0141236	0	0.0876716	0.0163157	0.018851	0.0542245	0.0453348	0	0
ENSMUSG00000005225.15	ENSMUSG00000005225	Plekha8	16.8062	10.9626	7.93256	18.5547	13.9103	11.8076	11.2855	11.7177	12.2267	10.1443	13.0655	14.1664	8.78892	6.18041	8.70234	11.9388	8.40925	8.41978	7.06489	9.43227	7.92038	9.37176	4.55552	1.42742
ENSMUSG00000005232.11	ENSMUSG00000005232	G6pc2	0	0	0	0	0	0	0	0	0	0	0	0	0	0	0	0	0	0	0	0	0	0	0	0
ENSMUSG00000005233.16	ENSMUSG00000005233	Spc25	8.8173	6.24356	4.24195	13.9856	11.2375	9.29051	11.4804	8.92932	8.32716	6.62344	10.7838	9.85962	5.91678	2.5355	1.59216	6.1122	2.99611	4.45787	3.42956	2.31114	2.579	5.65877	1.61276	0.590623
ENSMUSG00000005237.14	ENSMUSG00000005237	Dnah2	0.11763	0.015574	0.999351	0.00704817	0	0.0148096	0	0.183056	0.00576922	0.0146519	0.00458351	0.0113049	0.00555328	0	0	0	0	0.0137755	0.0646243	0.00761738	0.00757204	0	0.0235986	0.0410916
[truncated: 53,528 more rows]

## Sheet: salmon_counts_results_raw_mouse
ensembl	ensembl_gene_id	mgi_symbol	X3118WTV	X3119WTV	X798WTV	X802KOV	X804WTV	X814WTC	X820KOV	X821KOC	X827WTC	X841WTV	X842WTV	X844WTC	X845KOC	X850KOC	X851KOC	X856KOV	X857KOV	X903KOC	X904KOV	X906WTC	X909WTV	X912KOC	X915WTV	X918KOV
[truncated: 54,347 more rows]
