# Supplementary material for: A genetic mouse model of lean-NAFLD unveils sexual dimorphism in the liver-heart axis
Source: Commun Biol. 2024 Mar 22;7:356. doi: 10.1038/s42003-024-06035-6 (PMC10959946; doi:10.1038/s42003-024-06035-6)
Supplement: Supplementary file 4 — Supplementary Data 2 [file 42003_2024_6035_MOESM4_ESM.xls]

## Sheet: Table Legend
	Supplementary Data 2 – RNA-sequencing analysis in the liver of females Lrpprc KO vs. WT. Transcripts were classified as down- (cluster #1), up-regulated (cluster #2) or non-specific to either of these groups based on their log2 fold-change. For each comparison, the Cytoscape ClueGO plugin was used to cluster transcripts significantly enriched following enrichment analyses of GO terms (Molecular F…

## Sheet: ClueGO Results
	Term	Ontology Source	GOGroups	% Associated Genes	Nr. Genes	Cluster	Genes Cluster #1	Genes Cluster #2	%Genes Cluster #1	%Genes Cluster #2	%Genes Cluster #1.adjusted.to.input.list.size	%Genes Cluster #2.adjusted.to.input.list.size	Associated Genes Found
GO:0000038	very long-chain fatty acid metabolic process	GO_BiologicalProcess-EBI-UniProt-GOA-ACAP-ARAP_13.05.2021_00h00	Group00	40	14	Specific for Cluster #1	[Abcd3, Abcd4, Acox1, Acsl1, Elovl2, Elovl5, Pex2, Pex5, Slc27a2, Slc27a5, Tecr]	[Acot2, Elovl1, Hacd1]	78.5714	21.4286	76.8475	23.1525	[Abcd3, Abcd4, Acot2, Acox1, Acsl1, Elovl1, Elovl2, Elovl5, Hacd1, Pex2, Pex5, Slc27a2, Slc27a5, Tecr]
GO:0005767	secondary lysosome	GO_CellularComponent-EBI-UniProt-GOA-ACAP-ARAP_13.05.2021_00h00	Group01	66.6667	12	Specific for Cluster #2	[Hrg, Irgm1, Lamp2, Pik3c3, Plekhm1]	[Cln3, Fth1, Ftl1, Lamp1, Map1lc3b, Plekhm2, Sqstm1]	41.6667	58.3333	39.2686	60.7314	[Cln3, Fth1, Ftl1, Hrg, Irgm1, Lamp1, Lamp2, Map1lc3b, Pik3c3, Plekhm1, Plekhm2, Sqstm1]
GO:0097421	liver regeneration	GO_BiologicalProcess-EBI-UniProt-GOA-ACAP-ARAP_13.05.2021_00h00	Group02	37.7778	17	None Specific Cluster	[Cpb2, Csnk2a1, Egfr, Pnpt1, Ptpn3, Rgn, Srsf5, Vtn]	[Ccnd1, Hmox1, Ihh, Npm1, Prmt5, Rpl19, Sulf2, Tyms, Ucp2]	47.0588	52.9412	44.5877	55.4124	[Ccnd1, Cpb2, Csnk2a1, Egfr, Hmox1, Ihh, Npm1, Pnpt1, Prmt5, Ptpn3, Rgn, Rpl19, Srsf5, Sulf2, Tyms, Ucp2, Vtn]
GO:0120227	acyl-CoA binding	GO_MolecularFunction-EBI-UniProt-GOA-ACAP-ARAP_13.05.2021_00h00	Group03	43.3333	13	Specific for Cluster #1	[Acbd4, Acbd5, Acot12, Dbi, Eci2, Eci3, Gcdh, Hnf4a, Naa80, Pank1, Pank3, Scp2]	[Pitpna]	92.3077	7.69231	91.5703	8.42971	[Acbd4, Acbd5, Acot12, Dbi, Eci2, Eci3, Gcdh, Hnf4a, Naa80, Pank1, Pank3, Pitpna, Scp2]
GO:2001140	positive regulation of phospholipid transport	GO_BiologicalProcess-EBI-UniProt-GOA-ACAP-ARAP_13.05.2021_00h00	Group04	57.1429	8	Specific for Cluster #1	[Abca3, Apoa1, Apoe, Dbi, Tmem30a]	[Abcb1a, Abcb4, Prelid1]	62.5	37.5	60.1391	39.8609	[Abca3, Abcb1a, Abcb4, Apoa1, Apoe, Dbi, Prelid1, Tmem30a]
KEGG:00052	Galactose metabolism	KEGG_13.05.2021	Group05	46.875	15	None Specific Cluster	[G6pc, Galm, Galt, Ganc, Glb1, Mgam, Pfkm, Pgm1]	[Akr1b3, Akr1b7, G6pc3, Galk1, Gla, Pgm2, Ugp2]	53.3333	46.6667	50.8491	49.1509	[Akr1b3, Akr1b7, G6pc, G6pc3, Galk1, Galm, Galt, Ganc, Gla, Glb1, Mgam, Pfkm, Pgm1, Pgm2, Ugp2]
KEGG:00071	Fatty acid degradation	KEGG_13.05.2021	Group06	36.5385	19	Specific for Cluster #1	[Acadsb, Acat1, Acat3, Acox1, Acsl1, Acsl5, Adh1, Adh4, Aldh2, Aldh3a2, Aldh7a1, Aldh9a1, Eci2, Eci3, Gcdh, Hadh]	[Acsl4, Aldh1b1, Cyp4a31]	84.2105	15.7895	82.8412	17.1588	[Acadsb, Acat1, Acat3, Acox1, Acsl1, Acsl4, Acsl5, Adh1, Adh4, Aldh1b1, Aldh2, Aldh3a2, Aldh7a1, Aldh9a1, Cyp4a31, Eci2, Eci3, Gcdh, Hadh]
KEGG:00120	Primary bile acid biosynthesis	KEGG_13.05.2021	Group07	55.5556	10	Specific for Cluster #1	[Acnat1, Acnat2, Akr1d1, Baat, Cyp27a1, Cyp7b1, Cyp8b1, Hsd3b7, Scp2, Slc27a5]	[]	100	0	100	0	[Acnat1, Acnat2, Akr1d1, Baat, Cyp27a1, Cyp7b1, Cyp8b1, Hsd3b7, Scp2, Slc27a5]
KEGG:00240	Pyrimidine metabolism	KEGG_13.05.2021	Group08	39.6552	23	None Specific Cluster	[Cmpk2, Dpyd, Dpys, Enpp3, Entpd8, Nme3, Nme7, Nt5e, Pnp, Rrm2, Tk1, Tk2, Tymp, Upb1]	[Entpd6, Nme1, Nme2, Nme6, Nt5c3, Nt5c3b, Rrm1, Tyms, Umps]	60.8696	39.1304	58.4742	41.5258	[Cmpk2, Dpyd, Dpys, Enpp3, Entpd6, Entpd8, Nme1, Nme2, Nme3, Nme6, Nme7, Nt5c3, Nt5c3b, Nt5e, Pnp, Rrm1, Rrm2, Tk1, Tk2, Tymp, Tyms, Umps, Upb1]
KEGG:00260	Glycine, serine and threonine metabolism	KEGG_13.05.2021	Group09	50	20	Specific for Cluster #1	[Agxt, Aldh7a1, Amt, Bhmt, Cbs, Dmgdh, Gamt, Gcsh, Gldc, Gnmt, Grhpr, Maob, Pipox, Sardh, Sds, Shmt1, Shmt2]	[Maoa, Pgam1, Psph]	85	15	83.6859	16.3141	[Agxt, Aldh7a1, Amt, Bhmt, Cbs, Dmgdh, Gamt, Gcsh, Gldc, Gnmt, Grhpr, Maoa, Maob, Pgam1, Pipox, Psph, Sardh, Sds, Shmt1, Shmt2]
KEGG:00280	Valine, leucine and isoleucine degradation	KEGG_13.05.2021	Group10	40.3509	23	Specific for Cluster #1	[Abat, Acad8, Acadsb, Acat1, Acat3, Aldh2, Aldh3a2, Aldh6a1, Aldh7a1, Aldh9a1, Aox3, Bcat2, Hadh, Hibadh, Hibch, Hmgcs1, Hmgcs2, Hsd17b10, Ivd, Mccc2, Pccb]	[Acsf3, Aldh1b1]	91.3043	8.69565	90.4807	9.51932	[Abat, Acad8, Acadsb, Acat1, Acat3, Acsf3, Aldh1b1, Aldh2, Aldh3a2, Aldh6a1, Aldh7a1, Aldh9a1, Aox3, Bcat2, Hadh, Hibadh, Hibch, Hmgcs1, Hmgcs2, Hsd17b10, Ivd, Mccc2, Pccb]
KEGG:00310	Lysine degradation	KEGG_13.05.2021	Group11	32.8125	21	Specific for Cluster #1	[Aadat, Aass, Acat1, Acat3, Aldh2, Aldh3a2, Aldh7a1, Aldh9a1, Bbox1, Gcdh, Hadh, Hykk, Kmt5b, Kmt5c, Nsd3, Pipox, Setd1a, Setdb1]	[Aldh1b1, Colgalt1, Kmt5a]	85.7143	14.2857	84.4513	15.5487	[Aadat, Aass, Acat1, Acat3, Aldh1b1, Aldh2, Aldh3a2, Aldh7a1, Aldh9a1, Bbox1, Colgalt1, Gcdh, Hadh, Hykk, Kmt5a, Kmt5b, Kmt5c, Nsd3, Pipox, Setd1a, Setdb1]
KEGG:00330	Arginine and proline metabolism	KEGG_13.05.2021	Group12	38.8889	21	None Specific Cluster	[Agmat, Aldh2, Aldh3a2, Aldh7a1, Aldh9a1, Arg1, Gamt, Lap3, Maob, Oat, Prodh, Sat2]	[Aldh1b1, Ckb, Maoa, Odc1, P4ha2, Pycr2, Sat1, Smox, Srm]	57.1429	42.8571	54.6892	45.3108	[Agmat, Aldh1b1, Aldh2, Aldh3a2, Aldh7a1, Aldh9a1, Arg1, Ckb, Gamt, Lap3, Maoa, Maob, Oat, Odc1, P4ha2, Prodh, Pycr2, Sat1, Sat2, Smox, Srm]
KEGG:00380	Tryptophan metabolism	KEGG_13.05.2021	Group13	40.3846	21	Specific for Cluster #1	[Aadat, Acat1, Acat3, Afmid, Aldh2, Aldh3a2, Aldh7a1, Aldh8a1, Aldh9a1, Aox3, Cat, Gcdh, Haao, Hadh, Ido2, Inmt, Kmo, Maob, Tdo2]	[Aldh1b1, Maoa]	90.4762	9.52381	89.583	10.417	[Aadat, Acat1, Acat3, Afmid, Aldh1b1, Aldh2, Aldh3a2, Aldh7a1, Aldh8a1, Aldh9a1, Aox3, Cat, Gcdh, Haao, Hadh, Ido2, Inmt, Kmo, Maoa, Maob, Tdo2]
KEGG:00410	beta-Alanine metabolism	KEGG_13.05.2021	Group14	41.9355	13	Specific for Cluster #1	[Abat, Acox1, Aldh2, Aldh3a2, Aldh6a1, Aldh7a1, Aldh9a1, Dpyd, Dpys, Hibch, Upb1]	[Aldh1b1, Smox]	84.6154	15.3846	83.2742	16.7258	[Abat, Acox1, Aldh1b1, Aldh2, Aldh3a2, Aldh6a1, Aldh7a1, Aldh9a1, Dpyd, Dpys, Hibch, Smox, Upb1]
KEGG:00480	Glutathione metabolism	KEGG_13.05.2021	Group15	42.2535	30	None Specific Cluster	[Chac2, Ggt6, Gpx1, Gsta3, Gstk1, Gstm6, Gstm7, Gstt1, Gstt3, Idh1, Lap3, Mgst1, Nat8f1, Nat8f2, Prdx6, Rrm2]	[Gpx3, Gpx7, Gss, Gsta2, Gstm3, Gstm5, Gstp1, Gstp2, Idh2, Odc1, Pgd, Rrm1, Srm, Txndc12]	53.3333	46.6667	50.8491	49.1509	[Chac2, Ggt6, Gpx1, Gpx3, Gpx7, Gss, Gsta2, Gsta3, Gstk1, Gstm3, Gstm5, Gstm6, Gstm7, Gstp1, Gstp2, Gstt1, Gstt3, Idh1, Idh2, Lap3, Mgst1, Nat8f1, Nat8f2, Odc1, Pgd, Prdx6, Rrm1, Rrm2, Srm, Txndc12]
KEGG:00510	N-Glycan biosynthesis	KEGG_13.05.2021	Group16	34	17	None Specific Cluster	[Alg11, Alg5, Ddost, Dpm1, Dpm3, Ganab, Glt28d2, Man1a, Rpn1, St6gal1]	[Alg12, Alg3, Alg8, Mgat4b, Srd5a3, Stt3b, Tusc3]	58.8235	41.1765	56.3926	43.6074	[Alg11, Alg12, Alg3, Alg5, Alg8, Ddost, Dpm1, Dpm3, Ganab, Glt28d2, Man1a, Mgat4b, Rpn1, Srd5a3, St6gal1, Stt3b, Tusc3]
KEGG:00520	Amino sugar and nucleotide sugar metabolism	KEGG_13.05.2021	Group17	38	19	Specific for Cluster #2	[Cmah, Cyb5r3, Galt, Pgm1, Pmm2]	[Amdhd2, Cyb5r1, Galk1, Gfpt1, Gpi1, Hexa, Mpi, Nagk, Pgm2, Pgm3, Pmm1, Uap1l1, Ugdh, Ugp2]	26.3158	73.6842	24.4312	75.5688	[Amdhd2, Cmah, Cyb5r1, Cyb5r3, Galk1, Galt, Gfpt1, Gpi1, Hexa, Mpi, Nagk, Pgm1, Pgm2, Pgm3, Pmm1, Pmm2, Uap1l1, Ugdh, Ugp2]
KEGG:00561	Glycerolipid metabolism	KEGG_13.05.2021	Group18	37.0968	23	None Specific Cluster	[Agpat2, Aldh2, Aldh3a2, Aldh7a1, Aldh9a1, Dgat2, Dgka, Lipc, Mgll, Plpp3]	[Agpat3, Agpat5, Akr1b3, Akr1b7, Aldh1b1, Dgkd, Dgkz, Gla, Gpat3, Lpl, Plpp1, Plpp2, Pnpla2]	43.4783	56.5217	41.0493	58.9507	[Agpat2, Agpat3, Agpat5, Akr1b3, Akr1b7, Aldh1b1, Aldh2, Aldh3a2, Aldh7a1, Aldh9a1, Dgat2, Dgka, Dgkd, Dgkz, Gla, Gpat3, Lipc, Lpl, Mgll, Plpp1, Plpp2, Plpp3, Pnpla2]
KEGG:00620	Pyruvate metabolism	KEGG_13.05.2021	Group19	50	22	Specific for Cluster #1	[Acacb, Acat1, Acat3, Acot12, Acss2, Adh1, Adh4, Aldh2, Aldh3a2, Aldh7a1, Aldh9a1, Glo1, Grhpr, Ldhd, Mdh1, Pck1, Pcx]	[Aldh1b1, Mdh2, Pck2, Pdhb, Pkm]	77.2727	22.7273	75.4769	24.5231	[Acacb, Acat1, Acat3, Acot12, Acss2, Adh1, Adh4, Aldh1b1, Aldh2, Aldh3a2, Aldh7a1, Aldh9a1, Glo1, Grhpr, Ldhd, Mdh1, Mdh2, Pck1, Pck2, Pcx, Pdhb, Pkm]
KEGG:00630	Glyoxylate and dicarboxylate metabolism	KEGG_13.05.2021	Group20	59.375	19	Specific for Cluster #1	[Acat1, Acat3, Aco1, Acss2, Afmid, Agxt, Amt, Cat, Gcsh, Gldc, Glul, Grhpr, Hao1, Mdh1, Pccb, Shmt1, Shmt2]	[Cs, Mdh2]	89.4737	10.5263	88.4985	11.5015	[Acat1, Acat3, Aco1, Acss2, Afmid, Agxt, Amt, Cat, Cs, Gcsh, Gldc, Glul, Grhpr, Hao1, Mdh1, Mdh2, Pccb, Shmt1, Shmt2]
KEGG:00770	Pantothenate and CoA biosynthesis	KEGG_13.05.2021	Group21	65	13	Specific for Cluster #1	[Aldh2, Aldh3a2, Bcat2, Dpyd, Dpys, Enpp3, Pank1, Pank3, Upb1, Vnn1, Vnn3]	[Aldh1b1, Ppcs]	84.6154	15.3846	83.2742	16.7258	[Aldh1b1, Aldh2, Aldh3a2, Bcat2, Dpyd, Dpys, Enpp3, Pank1, Pank3, Ppcs, Upb1, Vnn1, Vnn3]
KEGG:03018	RNA degradation	KEGG_13.05.2021	Group22	29.7619	25	Specific for Cluster #2	[Btg1, Cnot8, Dcps, Dis3l, Edc3, Pfkm, Pnpt1, Tob1]	[Btg3, Cnot9, Dis3, Eno1, Exosc1, Exosc2, Exosc5, Exosc7, Hspa9, Hspd1, Lsm2, Lsm3, Lsm8, Mphosph6, Pabpc1, Pabpc4, Wdr61]	32	68	29.8734	70.1266	[Btg1, Btg3, Cnot8, Cnot9, Dcps, Dis3, Dis3l, Edc3, Eno1, Exosc1, Exosc2, Exosc5, Exosc7, Hspa9, Hspd1, Lsm2, Lsm3, Lsm8, Mphosph6, Pabpc1, Pabpc4, Pfkm, Pnpt1, Tob1, Wdr61]
KEGG:03320	PPAR signaling pathway	KEGG_13.05.2021	Group23	32.5843	29	Specific for Cluster #1	[Acox1, Acsl1, Acsl5, Apoa1, Apoc3, Cyp27a1, Cyp8b1, Dbi, Fabp1, Fabp2, Hmgcs1, Hmgcs2, Ilk, Nr1h3, Pck1, Pltp, Rxra, Scp2, Slc27a1, Slc27a2, Slc27a5, Ubc]	[Acsl4, Cd36, Cyp4a31, Fabp4, Lpl, Pck2, Pparg]	75.8621	24.1379	73.9923	26.0077	[Acox1, Acsl1, Acsl4, Acsl5, Apoa1, Apoc3, Cd36, Cyp27a1, Cyp4a31, Cyp8b1, Dbi, Fabp1, Fabp2, Fabp4, Hmgcs1, Hmgcs2, Ilk, Lpl, Nr1h3, Pck1, Pck2, Pltp, Pparg, Rxra, Scp2, Slc27a1, Slc27a2, Slc27a5, Ubc]
KEGG:04142	Lysosome	KEGG_13.05.2021	Group24	30.5344	40	Specific for Cluster #2	[Abca2, Ctsc, Ctsh, Ctso, Dnase2b, Glb1, Hgsnat, Hyal1, Lamp2, Pla2g15]	[Aga, Ap1s1, Arsa, Atp6ap1, Atp6v0b, Atp6v0c, Atp6v0d1, Atp6v1h, Cd63, Cd68, Cln3, Clta, Ctns, Ctsa, Ctsd, Ctsl, Ctsz, Dnase2a, Fuca2, Galns, Gla, Gusb, Hexa, Igf2r, Lamp1, Lgmn, M6pr, Neu1, Npc2, Ppt1]	25	75	23.18	76.82	[Abca2, Aga, Ap1s1, Arsa, Atp6ap1, Atp6v0b, Atp6v0c, Atp6v0d1, Atp6v1h, Cd63, Cd68, Cln3, Clta, Ctns, Ctsa, Ctsc, Ctsd, Ctsh, Ctsl, Ctso, Ctsz, Dnase2a, Dnase2b, Fuca2, Galns, Gla, Glb1, Gusb, Hexa, Hgsnat, Hyal1, Igf2r, Lamp1, Lamp2, Lgmn, M6pr, Neu1, Npc2, Pla2g15, Ppt1]
KEGG:04146	Peroxisome	KEGG_13.05.2021	Group25	48.8372	42	Specific for Cluster #1	[Abcd3, Abcd4, Acnat1, Acnat2, Acox1, Acsl1, Acsl5, Agxt, Baat, Cat, Crot, Decr2, Dhrs4, Eci2, Eci3, Ephx2, Gstk1, Hacl1, Hao1, Idh1, Mvk, Nudt12, Nudt7, Paox, Pecr, Pex11b, Pex2, Pex5, Pex6, Pex7, Phyh, Pipox, Pmvk, Prdx1, Pxmp2, Scp2, Slc27a2, Sod1, Xdh]	[Acsl4, Idh2, Mpv17]	92.8571	7.14286	92.1679	7.83206	[Abcd3, Abcd4, Acnat1, Acnat2, Acox1, Acsl1, Acsl4, Acsl5, Agxt, Baat, Cat, Crot, Decr2, Dhrs4, Eci2, Eci3, Ephx2, Gstk1, Hacl1, Hao1, Idh1, Idh2, Mpv17, Mvk, Nudt12, Nudt7, Paox, Pecr, Pex11b, Pex2, Pex5, Pex6, Pex7, Phyh, Pipox, Pmvk, Prdx1, Pxmp2, Scp2, Slc27a2, Sod1, Xdh]
GO:0070328	triglyceride homeostasis	GO_BiologicalProcess-EBI-UniProt-GOA-ACAP-ARAP_13.05.2021_00h00	Group26	43.5897	17	Specific for Cluster #1	[Apoa1, Apoc3, Apoe, Dgat2, Hnf4a, Il18, Lipc, Nr1h3, Nr1h4, Pla2g12b, Xbp1]	[Adora1, Apoa4, Apoc2, Fitm2, Lpl, Mtln]	64.7059	35.2941	62.4003	37.5997	[Adora1, Apoa1, Apoa4, Apoc2, Apoc3, Apoe, Dgat2, Fitm2, Hnf4a, Il18, Lipc, Lpl, Mtln, Nr1h3, Nr1h4, Pla2g12b, Xbp1]
KEGG:04216	Ferroptosis	KEGG_13.05.2021	Group27	42.5	17	Specific for Cluster #2	[1300017J02Rik, Acsl1, Acsl5, Atg5, Cp, Sat2, Steap3]	[Acsl4, Fth1, Ftl1, Gss, Hmox1, Map1lc3b, Sat1, Slc3a2, Vdac2, Vdac3]	41.1765	58.8235	38.7879	61.2121	[1300017J02Rik, Acsl1, Acsl4, Acsl5, Atg5, Cp, Fth1, Ftl1, Gss, Hmox1, Map1lc3b, Sat1, Sat2, Slc3a2, Steap3, Vdac2, Vdac3]
KEGG:04610	Complement and coagulation cascades	KEGG_13.05.2021	Group28	47.3118	44	Specific for Cluster #1	[C1ra, C1s1, C3, C8a, C8b, C8g, C9, Cd59b, Cfb, Cfh, Cfhr1, Cfhr2, Cfhr3, Cfi, Cpb2, F10, F11, F13b, F2, F7, F9, Fga, Fgb, Fgg, Hc, Klkb1, Kng1, Masp1, Masp2, Mbl1, Mbl2, Plg, Proc, Pros1, Serpina1a, Serpina1b, Serpina1c, Serpina1d, Serpinc1, Serpind1, Serpinf2, Serping1, Vtn]	[F2r]	97.7273	2.27273	97.4953	2.50469	[C1ra, C1s1, C3, C8a, C8b, C8g, C9, Cd59b, Cfb, Cfh, Cfhr1, Cfhr2, Cfhr3, Cfi, Cpb2, F10, F11, F13b, F2, F2r, F7, F9, Fga, Fgb, Fgg, Hc, Klkb1, Kng1, Masp1, Masp2, Mbl1, Mbl2, Plg, Proc, Pros1, Serpina1a, Serpina1b, Serpina1c, Serpina1d, Serpinc1, Serpind1, Serpinf2, Serping1, Vtn]
KEGG:04975	Fat digestion and absorption	KEGG_13.05.2021	Group29	39.5349	17	Specific for Cluster #1	[Acat1, Acat3, Agpat2, Apoa1, Apob, Dgat2, Fabp1, Fabp2, Mttp, Pla2g12b, Plpp3, Slc27a1]	[Apoa4, Cd36, Pla2g12a, Plpp1, Plpp2]	70.5882	29.4118	68.4797	31.5203	[Acat1, Acat3, Agpat2, Apoa1, Apoa4, Apob, Cd36, Dgat2, Fabp1, Fabp2, Mttp, Pla2g12a, Pla2g12b, Plpp1, Plpp2, Plpp3, Slc27a1]
KEGG:04976	Bile secretion	KEGG_13.05.2021	Group30	38	38	Specific for Cluster #1	[Acnat1, Acnat2, Aqp8, Aqp9, Baat, Kcnn2, Nr0b2, Nr1h4, Prkaca, Prkacb, Rxra, Slc10a1, Slc10a2, Slc22a7, Slc27a5, Slco1a1, Slco1b2, Sult2a7, Sult2a8, Ugt1a1, Ugt1a5, Ugt1a6b, Ugt1a7c, Ugt2a3, Ugt2b1, Ugt2b36, Ugt2b37, Ugt2b38, Ugt2b5]	[Abcb1a, Abcb4, Abcg2, Adcy6, Atp1a1, Car2, Ephx1, Slc51b, Sult2a5]	76.3158	23.6842	74.4694	25.5306	[Abcb1a, Abcb4, Abcg2, Acnat1, Acnat2, Adcy6, Aqp8, Aqp9, Atp1a1, Baat, Car2, Ephx1, Kcnn2, Nr0b2, Nr1h4, Prkaca, Prkacb, Rxra, Slc10a1, Slc10a2, Slc22a7, Slc27a5, Slc51b, Slco1a1, Slco1b2, Sult2a5, Sult2a7, Sult2a8, Ugt1a1, Ugt1a5, Ugt1a6b, Ugt1a7c, Ugt2a3, Ugt2b1, Ugt2b36, Ugt2b37, Ugt2b38, Ugt2b5]
GO:0006631	fatty acid metabolic process	GO_BiologicalProcess-EBI-UniProt-GOA-ACAP-ARAP_13.05.2021_00h00	Group31	34.8519	153	Specific for Cluster #1	[Aasdh, Abcd3, Abcd4, Abhd3, Acacb, Acad11, Acadsb, Acat1, Acat3, Acnat1, Acnat2, Acot12, Acox1, Acsl1, Acsl5, Acsm1, Acsm5, Acss2, Adh4, Adipor2, Adtrp, Agt, Akr1c14, Akr1c20, Akr1c6, Aldh3a2, Apoa1, Avpr1a, Baat, C3, Ceacam1, Ces1d, Ces1f, Crot, Cyp2a12, Cyp2b13, Cyp2b9, Cyp2c23, Cyp2c29, Cyp2c37, Cyp2c38, Cyp2c39, Cyp2c40, Cyp2c50, Cyp2c54, Cyp2c67, Cyp2c68, Cyp2c69, Cyp2c70, Cyp2d10, Cyp2d26,…	[Acot2, Acsf3, Acsl4, Aig1, Akr1b3, Akr1b7, Apoa4, Apoc2, Cd36, Cygb, Cyp2c55, Cyp4a31, Degs1, Eif6, Elovl1, Ephx1, Fabp4, Galk1, Gstp1, Hacd1, Lpl, Mapk3, Mif, Mtln, Mtor, Pck2, Pparg, Prxl2b, Ptgr1, Tbxas1]	80.3922	19.6078	78.7751	21.2249	[Aasdh, Abcd3, Abcd4, Abhd3, Acacb, Acad11, Acadsb, Acat1, Acat3, Acnat1, Acnat2, Acot12, Acot2, Acox1, Acsf3, Acsl1, Acsl4, Acsl5, Acsm1, Acsm5, Acss2, Adh4, Adipor2, Adtrp, Agt, Aig1, Akr1b3, Akr1b7, Akr1c14, Akr1c20, Akr1c6, Aldh3a2, Apoa1, Apoa4, Apoc2, Avpr1a, Baat, C3, Cd36, Ceacam1, Ces1d, Ces1f, Crot, Cygb, Cyp2a12, Cyp2b13, Cyp2b9, Cyp2c23, Cyp2c29, Cyp2c37, Cyp2c38, Cyp2c39, Cyp2c40, Cy…
GO:0000469	cleavage involved in rRNA processing	GO_BiologicalProcess-EBI-UniProt-GOA-ACAP-ARAP_13.05.2021_00h00	Group32	41.3793	12	Specific for Cluster #2	[Rcl1]	[Bms1, Exosc2, Exosc7, Nhp2, Nob1, Nol9, Npm1, Rrs1, Tbc1d1, Tbl3, Tsr1]	8.33333	91.6667	7.60366	92.3963	[Bms1, Exosc2, Exosc7, Nhp2, Nob1, Nol9, Npm1, Rcl1, Rrs1, Tbc1d1, Tbl3, Tsr1]
GO:0007039	protein catabolic process in the vacuole	GO_BiologicalProcess-EBI-UniProt-GOA-ACAP-ARAP_13.05.2021_00h00	Group33	52.6316	10	Specific for Cluster #2	[Atp13a2, Cd81, Lamp2, Lrp1]	[Ccdc115, Cln3, Dpp7, Grn, Tmem199, Vps13a]	40	60	37.636	62.364	[Atp13a2, Ccdc115, Cd81, Cln3, Dpp7, Grn, Lamp2, Lrp1, Tmem199, Vps13a]
GO:0008286	insulin receptor signaling pathway	GO_BiologicalProcess-EBI-UniProt-GOA-ACAP-ARAP_13.05.2021_00h00	Group34	26.3514	39	Specific for Cluster #1	[Agt, Bcar1, Bcar3, Csrp3, Eif4ebp2, Foxo4, Gpld1, Grb7, Insr, Irs1, Irs2, Kank1, Mup1, Mup11, Mup12, Mup16, Mup18, Mup3, Mup7, Mup9, Nr1h4, Pid1, Pip4k2b, Ptprj, Rarres2, Serpina12, Shc1, Slc2a8, Socs3, Srebf1]	[Baiap2l1, Cdk4, Eif4ebp1, Gnai2, Nucks1, Pak1, Pip4k2c, Rhoq, Src]	76.9231	23.0769	75.1086	24.8914	[Agt, Baiap2l1, Bcar1, Bcar3, Cdk4, Csrp3, Eif4ebp1, Eif4ebp2, Foxo4, Gnai2, Gpld1, Grb7, Insr, Irs1, Irs2, Kank1, Mup1, Mup11, Mup12, Mup16, Mup18, Mup3, Mup7, Mup9, Nr1h4, Nucks1, Pak1, Pid1, Pip4k2b, Pip4k2c, Ptprj, Rarres2, Rhoq, Serpina12, Shc1, Slc2a8, Socs3, Src, Srebf1]
GO:0000470	maturation of LSU-rRNA	GO_BiologicalProcess-EBI-UniProt-GOA-ACAP-ARAP_13.05.2021_00h00	Group35	50	16	Specific for Cluster #2	[]	[Eif6, Ftsj3, Gtpbp4, Mak16, Nhp2, Nifk, Nol9, Nop2, Npm1, Nsa2, Pes1, Rpf2, Rpl35, Rrp15, Rsl1d1, Snu13]	0	100	0	100	[Eif6, Ftsj3, Gtpbp4, Mak16, Nhp2, Nifk, Nol9, Nop2, Npm1, Nsa2, Pes1, Rpf2, Rpl35, Rrp15, Rsl1d1, Snu13]
GO:0009262	deoxyribonucleotide metabolic process	GO_BiologicalProcess-EBI-UniProt-GOA-ACAP-ARAP_13.05.2021_00h00	Group36	37.5	15	Specific for Cluster #1	[Ak3, Cmpk2, Gda, Pnp, Rrm2, Samhd1, Shmt1, Tk2, Tymp, Xdh]	[Nt5c3, Nudt18, Rrm1, Tbpl1, Tyms]	66.6667	33.3333	64.4187	35.5813	[Ak3, Cmpk2, Gda, Nt5c3, Nudt18, Pnp, Rrm1, Rrm2, Samhd1, Shmt1, Tbpl1, Tk2, Tymp, Tyms, Xdh]
GO:0009303	rRNA transcription	GO_BiologicalProcess-EBI-UniProt-GOA-ACAP-ARAP_13.05.2021_00h00	Group37	42.4242	14	None Specific Cluster	[Ang, Ddx11, Dedd, Nop53, Sirt7, Spin1]	[Cd3eap, Mtor, Ncl, Npm1, Npm3, Polr1c, Polr1e, Spns1]	42.8571	57.1429	40.4381	59.5619	[Ang, Cd3eap, Ddx11, Dedd, Mtor, Ncl, Nop53, Npm1, Npm3, Polr1c, Polr1e, Sirt7, Spin1, Spns1]
GO:0019482	beta-alanine metabolic process	GO_BiologicalProcess-EBI-UniProt-GOA-ACAP-ARAP_13.05.2021_00h00	Group38	100	5	Specific for Cluster #1	[Aasdh, Aldh6a1, Dpyd, Dpys, Upb1]	[]	100	0	100	0	[Aasdh, Aldh6a1, Dpyd, Dpys, Upb1]
GO:0019626	short-chain fatty acid catabolic process	GO_BiologicalProcess-EBI-UniProt-GOA-ACAP-ARAP_13.05.2021_00h00	Group39	83.3333	5	Specific for Cluster #1	[Ces1d, Ces1f, Pck1, Phyh]	[Pck2]	80	20	78.3593	21.6406	[Ces1d, Ces1f, Pck1, Pck2, Phyh]
GO:0022618	ribonucleoprotein complex assembly	GO_BiologicalProcess-EBI-UniProt-GOA-ACAP-ARAP_13.05.2021_00h00	Group40	24.2105	46	Specific for Cluster #2	[Adar, Hexim1, Nop53, Prpf6, Prpf8, Xab2]	[Atr, Brix1, Clns1a, Cpsf6, Ddx28, Denr, Dicer1, Eif2d, Eif2s2, Eif3a, Eif3b, Eif3c, Eif3g, Eif3i, Eif3j2, Eif3k, Eif6, Gemin5, Lsm2, Mrto4, Nop2, Ppan, Prmt5, Prmt7, Pwp2, Rpf2, Rpl23a, Rpl3, Rplp0, Rps14, Rps5, Rrs1, Ruvbl1, Snrpc, Snrpf, Snu13, Srpk1, Tarbp2, Tnip1, Usp39]	13.0435	86.9565	11.9552	88.0448	[Adar, Atr, Brix1, Clns1a, Cpsf6, Ddx28, Denr, Dicer1, Eif2d, Eif2s2, Eif3a, Eif3b, Eif3c, Eif3g, Eif3i, Eif3j2, Eif3k, Eif6, Gemin5, Hexim1, Lsm2, Mrto4, Nop2, Nop53, Ppan, Prmt5, Prmt7, Prpf6, Prpf8, Pwp2, Rpf2, Rpl23a, Rpl3, Rplp0, Rps14, Rps5, Rrs1, Ruvbl1, Snrpc, Snrpf, Snu13, Srpk1, Tarbp2, Tnip1, Usp39, Xab2]
GO:0032928	regulation of superoxide anion generation	GO_BiologicalProcess-EBI-UniProt-GOA-ACAP-ARAP_13.05.2021_00h00	Group41	41.3793	12	None Specific Cluster	[Agt, Agtr1a, Crp, Egfr, Il18, Sod1]	[Aatf, App, Clec7a, Cyba, Gnai2, Gstp1]	50	50	47.513	52.487	[Aatf, Agt, Agtr1a, App, Clec7a, Crp, Cyba, Egfr, Gnai2, Gstp1, Il18, Sod1]
GO:0001889	liver development	GO_BiologicalProcess-EBI-UniProt-GOA-ACAP-ARAP_13.05.2021_00h00	Group42	30.6122	60	Specific for Cluster #1	[Acat1, Arg1, Asl, Baat, Ceacam1, Cebpa, Cited2, Cpb2, Csnk2a1, Egfr, Fgf1, Fgl1, Hmgcs1, Hnf1a, Hnf1b, Hnf4a, Hp, Il18, Lsr, Met, Mpst, Onecut1, Onecut2, Otc, Pck1, Pcsk9, Pnpt1, Proc, Prox1, Ptpn3, Qdpr, Rgn, Slco1b2, Slco2b1, Smad3, Srd5a1, Srsf5, Stat5b, Ugt1a1, Upb1, Vtn, Xbp1]	[Arf6, Ccnd1, Cebpg, Cobl, Gata6, Hmox1, Igf2r, Ihh, Kras, Krt18, Npm1, Pck2, Pkm, Prmt5, Rpl19, Sulf2, Tyms, Ucp2]	70	30	67.8685	32.1315	[Acat1, Arf6, Arg1, Asl, Baat, Ccnd1, Ceacam1, Cebpa, Cebpg, Cited2, Cobl, Cpb2, Csnk2a1, Egfr, Fgf1, Fgl1, Gata6, Hmgcs1, Hmox1, Hnf1a, Hnf1b, Hnf4a, Hp, Igf2r, Ihh, Il18, Kras, Krt18, Lsr, Met, Mpst, Npm1, Onecut1, Onecut2, Otc, Pck1, Pck2, Pcsk9, Pkm, Pnpt1, Prmt5, Proc, Prox1, Ptpn3, Qdpr, Rgn, Rpl19, Slco1b2, Slco2b1, Smad3, Srd5a1, Srsf5, Stat5b, Sulf2, Tyms, Ucp2, Ugt1a1, Upb1, Vtn, Xbp1]
GO:0035751	regulation of lysosomal lumen pH	GO_BiologicalProcess-EBI-UniProt-GOA-ACAP-ARAP_13.05.2021_00h00	Group43	52.9412	9	Specific for Cluster #2	[Tmem175]	[Atp6v0c, Ccdc115, Cln3, Cln6, Grn, Ppt1, Tmem199, Vps33a]	11.1111	88.8889	10.1652	89.8348	[Atp6v0c, Ccdc115, Cln3, Cln6, Grn, Ppt1, Tmem175, Tmem199, Vps33a]
GO:0042278	purine nucleoside metabolic process	GO_BiologicalProcess-EBI-UniProt-GOA-ACAP-ARAP_13.05.2021_00h00	Group44	40.625	13	None Specific Cluster	[Ahcy, Gamt, Gda, Gnmt, Macrod1, Nt5e, Pnp, Xdh]	[Aprt, Hprt, Mtap, Nt5c3, Pcmt1]	61.5385	38.4615	59.1566	40.8434	[Ahcy, Aprt, Gamt, Gda, Gnmt, Hprt, Macrod1, Mtap, Nt5c3, Nt5e, Pcmt1, Pnp, Xdh]
GO:0042470	melanosome	GO_CellularComponent-EBI-UniProt-GOA-ACAP-ARAP_13.05.2021_00h00	Group45	36.1111	39	None Specific Cluster	[Ahcy, Cnp, Dct, Fasn, Ganab, Gchfr, Hsp90b1, Pdia3, Pdia4, Pdia6, Rab32, Rab5b, Rab5c, Rnase4, Rpn1, Serpinf1, Sytl1]	[Ankrd27, Anxa2, Atp6v1b2, Calu, Capg, Cct4, Cd63, Ctns, Ctsd, Dtnbp1, Flot1, Gna13, Hspa8, Lamp1, Nap1l1, Rab35, Rab7, Ran, Sec22b, Slc1a4, Slc3a2, Ywhaz]	43.5897	56.4103	41.1591	58.8409	[Ahcy, Ankrd27, Anxa2, Atp6v1b2, Calu, Capg, Cct4, Cd63, Cnp, Ctns, Ctsd, Dct, Dtnbp1, Fasn, Flot1, Ganab, Gchfr, Gna13, Hsp90b1, Hspa8, Lamp1, Nap1l1, Pdia3, Pdia4, Pdia6, Rab32, Rab35, Rab5b, Rab5c, Rab7, Ran, Rnase4, Rpn1, Sec22b, Serpinf1, Slc1a4, Slc3a2, Sytl1, Ywhaz]
GO:0045824	negative regulation of innate immune response	GO_BiologicalProcess-EBI-UniProt-GOA-ACAP-ARAP_13.05.2021_00h00	Group46	33.7662	26	Specific for Cluster #1	[Adar, Arg1, Ceacam1, Clec2d, Dhx58, H2-T23, Isg15, Lgals9, Parp14, Pzp, Samhd1, Serpinb9, Serping1, Stat2, Tap1, Tap2, Trafd1, Trex1, Trim21, Ythdf3]	[Dnaja3, Grn, Lyar, Pparg, Ttll12, Usp18]	76.9231	23.0769	75.1086	24.8914	[Adar, Arg1, Ceacam1, Clec2d, Dhx58, Dnaja3, Grn, H2-T23, Isg15, Lgals9, Lyar, Parp14, Pparg, Pzp, Samhd1, Serpinb9, Serping1, Stat2, Tap1, Tap2, Trafd1, Trex1, Trim21, Ttll12, Usp18, Ythdf3]
GO:0051205	protein insertion into membrane	GO_BiologicalProcess-EBI-UniProt-GOA-ACAP-ARAP_13.05.2021_00h00	Group47	33.8983	20	Specific for Cluster #2	[Bbc3, Bcs1l, Ncoa3, Rtp3, Rtp4, Tirap, Tram1]	[Arsa, Ccdc47, Emc3, Emc8, Get4, Samm50, Sh3glb1, Timm10, Timm13, Timm9, Tomm22, Tomm40, Ubl4a]	35	65	32.7701	67.2299	[Arsa, Bbc3, Bcs1l, Ccdc47, Emc3, Emc8, Get4, Ncoa3, Rtp3, Rtp4, Samm50, Sh3glb1, Timm10, Timm13, Timm9, Tirap, Tomm22, Tomm40, Tram1, Ubl4a]
GO:0090181	regulation of cholesterol metabolic process	GO_BiologicalProcess-EBI-UniProt-GOA-ACAP-ARAP_13.05.2021_00h00	Group48	44.7368	17	Specific for Cluster #1	[Apob, Apoe, Ces1d, Dgat2, Ephx2, Fgf1, Lmf1, Pex2, Scap, Scp2, Sec14l2, Serpina12, Sod1, Srebf1, Thrb]	[Fmo5, Ttc39b]	88.2353	11.7647	87.1618	12.8382	[Apob, Apoe, Ces1d, Dgat2, Ephx2, Fgf1, Fmo5, Lmf1, Pex2, Scap, Scp2, Sec14l2, Serpina12, Sod1, Srebf1, Thrb, Ttc39b]
GO:0034340	response to type I interferon	GO_BiologicalProcess-EBI-UniProt-GOA-ACAP-ARAP_13.05.2021_00h00	Group49	36.5385	19	Specific for Cluster #1	[Adar, Ifitm2, Ifitm3, Ifnar2, Irf7, Isg15, Mx2, Samhd1, Shmt2, Stat1, Stat2, Tbk1, Trex1, Trim56, Ythdf3, Zbp1]	[Ttll12, Ube2k, Usp18]	84.2105	15.7895	82.8412	17.1588	[Adar, Ifitm2, Ifitm3, Ifnar2, Irf7, Isg15, Mx2, Samhd1, Shmt2, Stat1, Stat2, Tbk1, Trex1, Trim56, Ttll12, Ube2k, Usp18, Ythdf3, Zbp1]
GO:0060337	type I interferon signaling pathway	GO_BiologicalProcess-EBI-UniProt-GOA-ACAP-ARAP_13.05.2021_00h00	Group49	36.3636	16	Specific for Cluster #1	[Adar, Ifitm2, Ifitm3, Ifnar2, Irf7, Isg15, Samhd1, Stat1, Stat2, Tbk1, Trex1, Ythdf3, Zbp1]	[Ttll12, Ube2k, Usp18]	81.25	18.75	79.6859	20.3141	[Adar, Ifitm2, Ifitm3, Ifnar2, Irf7, Isg15, Samhd1, Stat1, Stat2, Tbk1, Trex1, Ttll12, Ube2k, Usp18, Ythdf3, Zbp1]
GO:0008206	bile acid metabolic process	GO_BiologicalProcess-EBI-UniProt-GOA-ACAP-ARAP_13.05.2021_00h00	Group50	42.8571	18	Specific for Cluster #1	[Akr1d1, Baat, Ces1d, Cyp27a1, Cyp7b1, Cyp8b1, Fgfr4, Gba2, Hnf1a, Hsd17b10, Nr1h4, Nr5a2, Pex2, Prox1, Scp2, Slc27a2, Slc27a5, Stard4]	[]	100	0	100	0	[Akr1d1, Baat, Ces1d, Cyp27a1, Cyp7b1, Cyp8b1, Fgfr4, Gba2, Hnf1a, Hsd17b10, Nr1h4, Nr5a2, Pex2, Prox1, Scp2, Slc27a2, Slc27a5, Stard4]
GO:0006699	bile acid biosynthetic process	GO_BiologicalProcess-EBI-UniProt-GOA-ACAP-ARAP_13.05.2021_00h00	Group50	56	14	Specific for Cluster #1	[Akr1d1, Baat, Ces1d, Cyp27a1, Cyp7b1, Cyp8b1, Fgfr4, Hnf1a, Hsd17b10, Pex2, Prox1, Slc27a2, Slc27a5, Stard4]	[]	100	0	100	0	[Akr1d1, Baat, Ces1d, Cyp27a1, Cyp7b1, Cyp8b1, Fgfr4, Hnf1a, Hsd17b10, Pex2, Prox1, Slc27a2, Slc27a5, Stard4]
GO:0030371	translation repressor activity	GO_BiologicalProcess-EBI-UniProt-GOA-ACAP-ARAP_13.05.2021_00h00	Group51	45.8333	11	Specific for Cluster #1	[Cpeb2, Cpeb4, Dhfr, Eif4ebp2, Ireb2, Paip2b, Pura, Shmt1, Shmt2]	[Eif4ebp1, Tyms]	81.8182	18.1818	80.2899	19.7101	[Cpeb2, Cpeb4, Dhfr, Eif4ebp1, Eif4ebp2, Ireb2, Paip2b, Pura, Shmt1, Shmt2, Tyms]
GO:0000900	translation repressor activity, mRNA regulatory element binding	GO_BiologicalProcess-EBI-UniProt-GOA-ACAP-ARAP_13.05.2021_00h00	Group51	61.5385	8	Specific for Cluster #1	[Cpeb2, Cpeb4, Dhfr, Paip2b, Pura, Shmt1, Shmt2]	[Tyms]	87.5	12.5	86.3698	13.6302	[Cpeb2, Cpeb4, Dhfr, Paip2b, Pura, Shmt1, Shmt2, Tyms]
GO:0031227	intrinsic component of endoplasmic reticulum membrane	GO_CellularComponent-EBI-UniProt-GOA-ACAP-ARAP_13.05.2021_00h00	Group52	30.2326	52	Specific for Cluster #1	[Amfr, B2m, Calr, Cyp2e1, Derl2, Derl3, Dgat2, Dpm3, Edem1, Elovl2, Elovl5, Ext1, Fkbp8, H2-K1, H2-T23, Hsd11b1, Insig1, Insig2, Lrit1, Marchf6, Ncoa3, Pdia3, Porcn, Retreg1, Rrbp1, Saraf, Slc27a2, Slc27a5, Slc37a4, Sppl2b, Tap1, Tap2, Tapbp, Tapt1, Tecr, Tm7sf2, Tram1, Xbp1]	[Acer3, Atf6, Ccdc47, Cln3, Derl1, Elovl1, Emc3, Emc8, Esyt2, Fitm2, H2-Q1, Hacd1, Rhbdd1, Zfyve27]	73.0769	26.9231	71.0737	28.9263	[Acer3, Amfr, Atf6, B2m, Calr, Ccdc47, Cln3, Cyp2e1, Derl1, Derl2, Derl3, Dgat2, Dpm3, Edem1, Elovl1, Elovl2, Elovl5, Emc3, Emc8, Esyt2, Ext1, Fitm2, Fkbp8, H2-K1, H2-Q1, H2-T23, Hacd1, Hsd11b1, Insig1, Insig2, Lrit1, Marchf6, Ncoa3, Pdia3, Porcn, Retreg1, Rhbdd1, Rrbp1, Saraf, Slc27a2, Slc27a5, Slc37a4, Sppl2b, Tap1, Tap2, Tapbp, Tapt1, Tecr, Tm7sf2, Tram1, Xbp1, Zfyve27]
GO:0030176	integral component of endoplasmic reticulum membrane	GO_CellularComponent-EBI-UniProt-GOA-ACAP-ARAP_13.05.2021_00h00	Group52	30.4878	50	Specific for Cluster #1	[Amfr, B2m, Calr, Derl2, Derl3, Dgat2, Dpm3, Edem1, Elovl2, Elovl5, Ext1, Fkbp8, H2-K1, H2-T23, Hsd11b1, Insig1, Insig2, Lrit1, Marchf6, Ncoa3, Pdia3, Porcn, Retreg1, Rrbp1, Saraf, Slc27a2, Slc27a5, Slc37a4, Sppl2b, Tap1, Tap2, Tapbp, Tapt1, Tecr, Tm7sf2, Tram1, Xbp1]	[Acer3, Atf6, Ccdc47, Cln3, Derl1, Elovl1, Emc3, Emc8, Fitm2, H2-Q1, Hacd1, Rhbdd1, Zfyve27]	74	26	72.0392	27.9608	[Acer3, Amfr, Atf6, B2m, Calr, Ccdc47, Cln3, Derl1, Derl2, Derl3, Dgat2, Dpm3, Edem1, Elovl1, Elovl2, Elovl5, Emc3, Emc8, Ext1, Fitm2, Fkbp8, H2-K1, H2-Q1, H2-T23, Hacd1, Hsd11b1, Insig1, Insig2, Lrit1, Marchf6, Ncoa3, Pdia3, Porcn, Retreg1, Rhbdd1, Rrbp1, Saraf, Slc27a2, Slc27a5, Slc37a4, Sppl2b, Tap1, Tap2, Tapbp, Tapt1, Tecr, Tm7sf2, Tram1, Xbp1, Zfyve27]
GO:0034033	purine nucleoside bisphosphate biosynthetic process	GO_BiologicalProcess-EBI-UniProt-GOA-ACAP-ARAP_13.05.2021_00h00	Group53	35.5556	16	Specific for Cluster #1	[Acacb, Acat1, Acsl1, Acsl5, Acss2, Elovl5, Gcdh, Pank1, Pank3, Papss2, Pdk1]	[Acsl4, Ak6, Elovl1, Pdhb, Ppcs]	68.75	31.25	66.5721	33.4279	[Acacb, Acat1, Acsl1, Acsl4, Acsl5, Acss2, Ak6, Elovl1, Elovl5, Gcdh, Pank1, Pank3, Papss2, Pdhb, Pdk1, Ppcs]
GO:0034030	ribonucleoside bisphosphate biosynthetic process	GO_BiologicalProcess-EBI-UniProt-GOA-ACAP-ARAP_13.05.2021_00h00	Group53	35.5556	16	Specific for Cluster #1	[Acacb, Acat1, Acsl1, Acsl5, Acss2, Elovl5, Gcdh, Pank1, Pank3, Papss2, Pdk1]	[Acsl4, Ak6, Elovl1, Pdhb, Ppcs]	68.75	31.25	66.5721	33.4279	[Acacb, Acat1, Acsl1, Acsl4, Acsl5, Acss2, Ak6, Elovl1, Elovl5, Gcdh, Pank1, Pank3, Papss2, Pdhb, Pdk1, Ppcs]
GO:0010872	regulation of cholesterol esterification	GO_BiologicalProcess-EBI-UniProt-GOA-ACAP-ARAP_13.05.2021_00h00	Group54	66.6667	8	Specific for Cluster #1	[Abca2, Agt, Agtr1a, Apoa1, Apoe, Stard4]	[Apoa4, Lamtor1]	75	25	73.0872	26.9128	[Abca2, Agt, Agtr1a, Apoa1, Apoa4, Apoe, Lamtor1, Stard4]
GO:0034435	cholesterol esterification	GO_BiologicalProcess-EBI-UniProt-GOA-ACAP-ARAP_13.05.2021_00h00	Group54	60	9	Specific for Cluster #1	[Abca2, Agt, Agtr1a, Apoa1, Apoe, Lcat, Stard4]	[Apoa4, Lamtor1]	77.7778	22.2222	76.0095	23.9905	[Abca2, Agt, Agtr1a, Apoa1, Apoa4, Apoe, Lamtor1, Lcat, Stard4]
GO:0016471	vacuolar proton-transporting V-type ATPase complex	GO_CellularComponent-EBI-UniProt-GOA-ACAP-ARAP_13.05.2021_00h00	Group55	47.8261	11	Specific for Cluster #2	[]	[Atp6v0b, Atp6v0c, Atp6v0d1, Atp6v1b2, Atp6v1c1, Atp6v1e1, Atp6v1f, Atp6v1g1, Atp6v1h, Ccdc115, Tmem199]	0	100	0	100	[Atp6v0b, Atp6v0c, Atp6v0d1, Atp6v1b2, Atp6v1c1, Atp6v1e1, Atp6v1f, Atp6v1g1, Atp6v1h, Ccdc115, Tmem199]
GO:0046961	proton-transporting ATPase activity, rotational mechanism	GO_BiologicalProcess-EBI-UniProt-GOA-ACAP-ARAP_13.05.2021_00h00	Group55	47.8261	11	Specific for Cluster #2	[]	[Atp6v0b, Atp6v0c, Atp6v0d1, Atp6v0e, Atp6v1c1, Atp6v1d, Atp6v1e1, Atp6v1f, Atp6v1g1, Atp6v1h, Ppif]	0	100	0	100	[Atp6v0b, Atp6v0c, Atp6v0d1, Atp6v0e, Atp6v1c1, Atp6v1d, Atp6v1e1, Atp6v1f, Atp6v1g1, Atp6v1h, Ppif]
GO:0008652	cellular amino acid biosynthetic process	GO_BiologicalProcess-EBI-UniProt-GOA-ACAP-ARAP_13.05.2021_00h00	Group56	41.2698	26	Specific for Cluster #1	[Aass, Abat, Adi1, Agxt, Asl, Bcat2, Bhmt, Bhmt2, Cbs, Dhfr, Dpyd, Gls2, Glul, Mthfd1, Nags, Oat, Otc, Shmt1, Shmt2, Upb1]	[Cln3, Gls, Mri1, Mtap, Psph, Pycr2]	76.9231	23.0769	75.1086	24.8914	[Aass, Abat, Adi1, Agxt, Asl, Bcat2, Bhmt, Bhmt2, Cbs, Cln3, Dhfr, Dpyd, Gls, Gls2, Glul, Mri1, Mtap, Mthfd1, Nags, Oat, Otc, Psph, Pycr2, Shmt1, Shmt2, Upb1]
GO:1901607	alpha-amino acid biosynthetic process	GO_BiologicalProcess-EBI-UniProt-GOA-ACAP-ARAP_13.05.2021_00h00	Group56	36.3636	24	Specific for Cluster #1	[Aass, Adi1, Agxt, Asl, Bhmt, Bhmt2, Cbs, Dhfr, Gls2, Glul, Mthfd1, Nags, Oat, Otc, Pah, Sds, Shmt1, Shmt2]	[Cln3, Gls, Mri1, Mtap, Psph, Pycr2]	75	25	73.0872	26.9128	[Aass, Adi1, Agxt, Asl, Bhmt, Bhmt2, Cbs, Cln3, Dhfr, Gls, Gls2, Glul, Mri1, Mtap, Mthfd1, Nags, Oat, Otc, Pah, Psph, Pycr2, Sds, Shmt1, Shmt2]
GO:0009084	glutamine family amino acid biosynthetic process	GO_BiologicalProcess-EBI-UniProt-GOA-ACAP-ARAP_13.05.2021_00h00	Group56	50	9	Specific for Cluster #1	[Asl, Gls2, Glul, Nags, Oat, Otc]	[Cln3, Gls, Pycr2]	66.6667	33.3333	64.4187	35.5813	[Asl, Cln3, Gls, Gls2, Glul, Nags, Oat, Otc, Pycr2]
GO:0044090	positive regulation of vacuole organization	GO_BiologicalProcess-EBI-UniProt-GOA-ACAP-ARAP_13.05.2021_00h00	Group57	61.5385	8	Specific for Cluster #2	[Pip4k2b, Rab3gap1, Ulk1]	[Anxa2, Grn, Pip4k2c, Ralb, Sh3glb1]	37.5	62.5	35.1971	64.8029	[Anxa2, Grn, Pip4k2b, Pip4k2c, Rab3gap1, Ralb, Sh3glb1, Ulk1]
GO:0000045	autophagosome assembly	GO_BiologicalProcess-EBI-UniProt-GOA-ACAP-ARAP_13.05.2021_00h00	Group57	36.4583	35	None Specific Cluster	[Atg101, Atg14, Atg2a, Atg3, Atg5, Atg9a, Ift20, Irgm1, Irgm2, Nprl2, Nsfl1c, Pik3c3, Pip4k2b, Rab3gap1, Rnase4, Rnf5, Scfd1, Trp53inp2, Ulk1, Ulk2]	[Atg12, Chmp4b, Ctsd, Fez2, Map1lc3b, Nupr1, Pacs2, Pip4k2c, Rab1b, Rab7, Ralb, Sec22b, Sh3glb1, Stx12, Vmp1]	57.1429	42.8571	54.6892	45.3108	[Atg101, Atg12, Atg14, Atg2a, Atg3, Atg5, Atg9a, Chmp4b, Ctsd, Fez2, Ift20, Irgm1, Irgm2, Map1lc3b, Nprl2, Nsfl1c, Nupr1, Pacs2, Pik3c3, Pip4k2b, Pip4k2c, Rab1b, Rab3gap1, Rab7, Ralb, Rnase4, Rnf5, Scfd1, Sec22b, Sh3glb1, Stx12, Trp53inp2, Ulk1, Ulk2, Vmp1]
GO:2000785	regulation of autophagosome assembly	GO_BiologicalProcess-EBI-UniProt-GOA-ACAP-ARAP_13.05.2021_00h00	Group57	42.8571	15	None Specific Cluster	[Ift20, Nprl2, Pip4k2b, Rab3gap1, Rnf5, Scfd1, Ulk1]	[Chmp4b, Fez2, Nupr1, Pip4k2c, Rab1b, Ralb, Sec22b, Sh3glb1]	46.6667	53.3333	44.1989	55.8011	[Chmp4b, Fez2, Ift20, Nprl2, Nupr1, Pip4k2b, Pip4k2c, Rab1b, Rab3gap1, Ralb, Rnf5, Scfd1, Sec22b, Sh3glb1, Ulk1]
KEGG:00040	Pentose and glucuronate interconversions	KEGG_13.05.2021	Group58	54.2857	19	Specific for Cluster #1	[Dcxr, Dhdh, Sord, Ugt1a1, Ugt1a5, Ugt1a6b, Ugt1a7c, Ugt2a3, Ugt2b1, Ugt2b36, Ugt2b37, Ugt2b38, Ugt2b5]	[Akr1b3, Akr1b7, Gusb, Ugdh, Ugp2, Xylb]	68.4211	31.5789	66.2315	33.7685	[Akr1b3, Akr1b7, Dcxr, Dhdh, Gusb, Sord, Ugdh, Ugp2, Ugt1a1, Ugt1a5, Ugt1a6b, Ugt1a7c, Ugt2a3, Ugt2b1, Ugt2b36, Ugt2b37, Ugt2b38, Ugt2b5, Xylb]
KEGG:00053	Ascorbate and aldarate metabolism	KEGG_13.05.2021	Group58	61.2903	19	Specific for Cluster #1	[Aldh2, Aldh3a2, Aldh7a1, Aldh9a1, Gulo, Rgn, Ugt1a1, Ugt1a5, Ugt1a6b, Ugt1a7c, Ugt2a3, Ugt2b1, Ugt2b36, Ugt2b37, Ugt2b38, Ugt2b5]	[Aldh1b1, Gusb, Ugdh]	84.2105	15.7895	82.8412	17.1588	[Aldh1b1, Aldh2, Aldh3a2, Aldh7a1, Aldh9a1, Gulo, Gusb, Rgn, Ugdh, Ugt1a1, Ugt1a5, Ugt1a6b, Ugt1a7c, Ugt2a3, Ugt2b1, Ugt2b36, Ugt2b37, Ugt2b38, Ugt2b5]
KEGG:00860	Porphyrin and chlorophyll metabolism	KEGG_13.05.2021	Group58	44.186	19	Specific for Cluster #1	[Cp, Fech, Mmab, Ppox, Ugt1a1, Ugt1a5, Ugt1a6b, Ugt1a7c, Ugt2a3, Ugt2b1, Ugt2b36, Ugt2b37, Ugt2b38, Ugt2b5, Uros]	[Cox10, Eprs, Gusb, Hmox1]	78.9474	21.0526	77.2449	22.7551	[Cox10, Cp, Eprs, Fech, Gusb, Hmox1, Mmab, Ppox, Ugt1a1, Ugt1a5, Ugt1a6b, Ugt1a7c, Ugt2a3, Ugt2b1, Ugt2b36, Ugt2b37, Ugt2b38, Ugt2b5, Uros]
GO:0006633	fatty acid biosynthetic process	GO_BiologicalProcess-EBI-UniProt-GOA-ACAP-ARAP_13.05.2021_00h00	Group59	31.1688	48	Specific for Cluster #1	[Abcd3, Abhd3, Acacb, Acsm1, Acsm5, Acss2, Agt, Apoa1, Avpr1a, Ceacam1, Decr2, Elovl2, Elovl5, Fads1, Fasn, Gstm7, H2-Ke6, Hnf1a, Hnf4a, Insig1, Insig2, Lipc, Lpgat1, Mgll, Mlxipl, Nr1h3, Oxsm, Pccb, Pecr, Ptgds, Rgn, Scap, Slc45a3, Srebf1, Tecr, Wdtc1]	[Acsf3, Apoa4, Apoc2, Degs1, Eif6, Elovl1, Gstp1, Hacd1, Lpl, Mif, Prxl2b, Tbxas1]	75	25	73.0872	26.9128	[Abcd3, Abhd3, Acacb, Acsf3, Acsm1, Acsm5, Acss2, Agt, Apoa1, Apoa4, Apoc2, Avpr1a, Ceacam1, Decr2, Degs1, Eif6, Elovl1, Elovl2, Elovl5, Fads1, Fasn, Gstm7, Gstp1, H2-Ke6, Hacd1, Hnf1a, Hnf4a, Insig1, Insig2, Lipc, Lpgat1, Lpl, Mgll, Mif, Mlxipl, Nr1h3, Oxsm, Pccb, Pecr, Prxl2b, Ptgds, Rgn, Scap, Slc45a3, Srebf1, Tbxas1, Tecr, Wdtc1]
GO:0072330	monocarboxylic acid biosynthetic process	GO_BiologicalProcess-EBI-UniProt-GOA-ACAP-ARAP_13.05.2021_00h00	Group59	33.3333	68	Specific for Cluster #1	[Abcd3, Abhd3, Acacb, Acsm1, Acsm5, Acss2, Agt, Agxt, Akr1d1, Aldh8a1, Apoa1, Avpr1a, Baat, Ceacam1, Ces1d, Cyp27a1, Cyp7b1, Cyp8b1, Decr2, Elovl2, Elovl5, Fads1, Fasn, Fgfr4, Gamt, Gstm7, H2-Ke6, Hnf1a, Hnf4a, Hsd17b10, Insig1, Insig2, Kmo, Lipc, Lpgat1, Mgll, Mlxipl, Nr1h3, Oxsm, Pccb, Pecr, Pex2, Prox1, Ptgds, Rdh10, Rgn, Scap, Sds, Slc27a2, Slc27a5, Slc45a3, Srebf1, Stard4, Tecr, Wdtc1]	[Acsf3, Apoa4, Apoc2, Degs1, Eif6, Elovl1, Gstp1, Hacd1, Lpl, Mif, Pkm, Prxl2b, Tbxas1]	80.8824	19.1176	79.2953	20.7046	[Abcd3, Abhd3, Acacb, Acsf3, Acsm1, Acsm5, Acss2, Agt, Agxt, Akr1d1, Aldh8a1, Apoa1, Apoa4, Apoc2, Avpr1a, Baat, Ceacam1, Ces1d, Cyp27a1, Cyp7b1, Cyp8b1, Decr2, Degs1, Eif6, Elovl1, Elovl2, Elovl5, Fads1, Fasn, Fgfr4, Gamt, Gstm7, Gstp1, H2-Ke6, Hacd1, Hnf1a, Hnf4a, Hsd17b10, Insig1, Insig2, Kmo, Lipc, Lpgat1, Lpl, Mgll, Mif, Mlxipl, Nr1h3, Oxsm, Pccb, Pecr, Pex2, Pkm, Prox1, Prxl2b, Ptgds, Rdh10…
GO:0042304	regulation of fatty acid biosynthetic process	GO_BiologicalProcess-EBI-UniProt-GOA-ACAP-ARAP_13.05.2021_00h00	Group59	42.2222	19	Specific for Cluster #1	[Agt, Apoa1, Avpr1a, Ceacam1, Elovl5, Hnf4a, Insig1, Insig2, Lpgat1, Mlxipl, Nr1h3, Rgn, Scap, Slc45a3, Srebf1, Wdtc1]	[Apoa4, Apoc2, Eif6]	84.2105	15.7895	82.8412	17.1588	[Agt, Apoa1, Apoa4, Apoc2, Avpr1a, Ceacam1, Eif6, Elovl5, Hnf4a, Insig1, Insig2, Lpgat1, Mlxipl, Nr1h3, Rgn, Scap, Slc45a3, Srebf1, Wdtc1]
GO:0032527	protein exit from endoplasmic reticulum	GO_BiologicalProcess-EBI-UniProt-GOA-ACAP-ARAP_13.05.2021_00h00	Group60	38.6364	17	Specific for Cluster #1	[Bcap31, Cd81, Derl2, Derl3, Edem1, Hsp90b1, Insig1, Os9, Sar1b, Sec16b, Tmem30a, Vcp]	[Derl1, Rhbdd1, Sar1a, Slc51b, Ube2g2]	70.5882	29.4118	68.4797	31.5203	[Bcap31, Cd81, Derl1, Derl2, Derl3, Edem1, Hsp90b1, Insig1, Os9, Rhbdd1, Sar1a, Sar1b, Sec16b, Slc51b, Tmem30a, Ube2g2, Vcp]
GO:0070861	regulation of protein exit from endoplasmic reticulum	GO_BiologicalProcess-EBI-UniProt-GOA-ACAP-ARAP_13.05.2021_00h00	Group60	52	13	Specific for Cluster #1	[Bcap31, Cd81, Derl2, Derl3, Edem1, Insig1, Os9, Sar1b, Sec16b, Tmem30a]	[Sar1a, Slc51b, Ube2g2]	76.9231	23.0769	75.1086	24.8914	[Bcap31, Cd81, Derl2, Derl3, Edem1, Insig1, Os9, Sar1a, Sar1b, Sec16b, Slc51b, Tmem30a, Ube2g2]
GO:0070863	positive regulation of protein exit from endoplasmic reticulum	GO_BiologicalProcess-EBI-UniProt-GOA-ACAP-ARAP_13.05.2021_00h00	Group60	57.1429	8	Specific for Cluster #1	[Bcap31, Cd81, Edem1, Sar1b, Sec16b, Tmem30a]	[Sar1a, Slc51b]	75	25	73.0872	26.9128	[Bcap31, Cd81, Edem1, Sar1a, Sar1b, Sec16b, Slc51b, Tmem30a]
GO:0009069	serine family amino acid metabolic process	GO_BiologicalProcess-EBI-UniProt-GOA-ACAP-ARAP_13.05.2021_00h00	Group61	45.9459	17	Specific for Cluster #1	[Agxt, Amt, Baat, Cbs, Cdo1, Dhfr, Gcsh, Gldc, Glyat, Gm4952, Mpst, Mthfd1, Scly, Sds, Shmt1, Shmt2]	[Psph]	94.1176	5.88235	93.5416	6.45839	[Agxt, Amt, Baat, Cbs, Cdo1, Dhfr, Gcsh, Gldc, Glyat, Gm4952, Mpst, Mthfd1, Psph, Scly, Sds, Shmt1, Shmt2]
GO:0006544	glycine metabolic process	GO_BiologicalProcess-EBI-UniProt-GOA-ACAP-ARAP_13.05.2021_00h00	Group61	62.5	10	Specific for Cluster #1	[Agxt, Amt, Baat, Dhfr, Gcsh, Gldc, Glyat, Gm4952, Shmt1, Shmt2]	[]	100	0	100	0	[Agxt, Amt, Baat, Dhfr, Gcsh, Gldc, Glyat, Gm4952, Shmt1, Shmt2]
GO:0009071	serine family amino acid catabolic process	GO_BiologicalProcess-EBI-UniProt-GOA-ACAP-ARAP_13.05.2021_00h00	Group61	75	9	Specific for Cluster #1	[Agxt, Amt, Cdo1, Gcsh, Gldc, Scly, Sds, Shmt1, Shmt2]	[]	100	0	100	0	[Agxt, Amt, Cdo1, Gcsh, Gldc, Scly, Sds, Shmt1, Shmt2]
KEGG:04979	Cholesterol metabolism	KEGG_13.05.2021	Group62	36.7347	18	None Specific Cluster	[Apoa1, Apob, Apoc3, Apoe, Apoh, Cyp27a1, Lcat, Lipc, Lrp1, Pcsk9, Pltp]	[Apoa4, Apoc2, Cd36, Lpl, Npc2, Vdac2, Vdac3]	61.1111	38.8889	58.7205	41.2795	[Apoa1, Apoa4, Apob, Apoc2, Apoc3, Apoe, Apoh, Cd36, Cyp27a1, Lcat, Lipc, Lpl, Lrp1, Npc2, Pcsk9, Pltp, Vdac2, Vdac3]
GO:0034369	plasma lipoprotein particle remodeling	GO_BiologicalProcess-EBI-UniProt-GOA-ACAP-ARAP_13.05.2021_00h00	Group62	52	13	Specific for Cluster #1	[Apoa1, Apob, Apoe, Apom, Lcat, Lipc, Mttp, Nr1h4, Pla2g12b, Pltp]	[Apoa4, Lpl, Pla2g7]	76.9231	23.0769	75.1086	24.8914	[Apoa1, Apoa4, Apob, Apoe, Apom, Lcat, Lipc, Lpl, Mttp, Nr1h4, Pla2g12b, Pla2g7, Pltp]
GO:0034372	very-low-density lipoprotein particle remodeling	GO_BiologicalProcess-EBI-UniProt-GOA-ACAP-ARAP_13.05.2021_00h00	Group62	77.7778	7	Specific for Cluster #1	[Apoa1, Apoe, Lcat, Lipc, Nr1h4]	[Apoa4, Lpl]	71.4286	28.5714	69.3541	30.6459	[Apoa1, Apoa4, Apoe, Lcat, Lipc, Lpl, Nr1h4]
GO:0034470	ncRNA processing	GO_BiologicalProcess-EBI-UniProt-GOA-ACAP-ARAP_13.05.2021_00h00	Group63	27.1053	103	Specific for Cluster #2	[Adar, Elp4, Frg1, Helb, Hexim1, Hsd17b10, Mettl8, Mterf4, Nop53, Osgepl1, Polr3k, Prkra, Prorp, Rcl1, Rnf113a2, Sirt7, Stat3, Tprkb, Tsen34, Tut7, Tyw5, Utp11, Zcchc8]	[Adat2, Bms1, Brix1, Bysl, Ddx21, Ddx27, Ddx52, Ddx56, Dhx37, Dicer1, Dis3, Dph3, Drosha, Ebna1bp2, Eif6, Epb41, Exosc1, Exosc2, Exosc5, Exosc7, Fdxacb1, Ftsj3, Gar1, Gtpbp4, Lage3, Lyar, Mak16, Mettl1, Mettl15, Mphosph6, Mrm3, Mrto4, Ncl, Nhp2, Nifk, Nob1, Nol10, Nol8, Nol9, Nop2, Npm1, Npm3, Nsa2, Nsun2, Pdcd11, Pes1, Pop7, Ppan, Pus1, Pus7, Pusl1, Pwp2, Riok3, Rpf2, Rpl14, Rpl35, Rpp38, Rps14,…	22.3301	77.6699	20.651	79.349	[Adar, Adat2, Bms1, Brix1, Bysl, Ddx21, Ddx27, Ddx52, Ddx56, Dhx37, Dicer1, Dis3, Dph3, Drosha, Ebna1bp2, Eif6, Elp4, Epb41, Exosc1, Exosc2, Exosc5, Exosc7, Fdxacb1, Frg1, Ftsj3, Gar1, Gtpbp4, Helb, Hexim1, Hsd17b10, Lage3, Lyar, Mak16, Mettl1, Mettl15, Mettl8, Mphosph6, Mrm3, Mrto4, Mterf4, Ncl, Nhp2, Nifk, Nob1, Nol10, Nol8, Nol9, Nop2, Nop53, Npm1, Npm3, Nsa2, Nsun2, Osgepl1, Pdcd11, Pes1, Pol…
GO:0006364	rRNA processing	GO_BiologicalProcess-EBI-UniProt-GOA-ACAP-ARAP_13.05.2021_00h00	Group63	30.3571	68	Specific for Cluster #2	[Frg1, Helb, Mterf4, Nop53, Rcl1, Sirt7, Utp11]	[Bms1, Brix1, Bysl, Ddx21, Ddx27, Ddx52, Ddx56, Dhx37, Dis3, Ebna1bp2, Eif6, Exosc1, Exosc2, Exosc5, Exosc7, Fdxacb1, Ftsj3, Gar1, Gtpbp4, Lyar, Mak16, Mettl15, Mphosph6, Mrm3, Mrto4, Ncl, Nhp2, Nifk, Nob1, Nol10, Nol8, Nol9, Nop2, Npm1, Npm3, Nsa2, Pdcd11, Pes1, Pop7, Ppan, Pwp2, Riok3, Rpf2, Rpl14, Rpl35, Rpp38, Rps14, Rps24, Rrp15, Rrp9, Rrs1, Rsl1d1, Snu13, Tbc1d1, Tbl3, Tnip1, Tsr1, Utp18, W…	10.2941	89.7059	9.41038	90.5896	[Bms1, Brix1, Bysl, Ddx21, Ddx27, Ddx52, Ddx56, Dhx37, Dis3, Ebna1bp2, Eif6, Exosc1, Exosc2, Exosc5, Exosc7, Fdxacb1, Frg1, Ftsj3, Gar1, Gtpbp4, Helb, Lyar, Mak16, Mettl15, Mphosph6, Mrm3, Mrto4, Mterf4, Ncl, Nhp2, Nifk, Nob1, Nol10, Nol8, Nol9, Nop2, Nop53, Npm1, Npm3, Nsa2, Pdcd11, Pes1, Pop7, Ppan, Pwp2, Rcl1, Riok3, Rpf2, Rpl14, Rpl35, Rpp38, Rps14, Rps24, Rrp15, Rrp9, Rrs1, Rsl1d1, Sirt7, Sn…
GO:0016072	rRNA metabolic process	GO_BiologicalProcess-EBI-UniProt-GOA-ACAP-ARAP_13.05.2021_00h00	Group63	30.4721	71	Specific for Cluster #2	[Dis3l, Frg1, Helb, Mterf4, Nop53, Rcl1, Sirt7, Utp11]	[Bms1, Brix1, Bysl, Ddx21, Ddx27, Ddx52, Ddx56, Dhx37, Dicer1, Dis3, Drosha, Ebna1bp2, Eif6, Exosc1, Exosc2, Exosc5, Exosc7, Fdxacb1, Ftsj3, Gar1, Gtpbp4, Lyar, Mak16, Mettl15, Mphosph6, Mrm3, Mrto4, Ncl, Nhp2, Nifk, Nob1, Nol10, Nol8, Nol9, Nop2, Npm1, Npm3, Nsa2, Pdcd11, Pes1, Pop7, Ppan, Pwp2, Riok3, Rpf2, Rpl14, Rpl35, Rpp38, Rps14, Rps24, Rrp15, Rrp9, Rrs1, Rsl1d1, Snu13, Tbc1d1, Tbl3, Tnip1…	11.2676	88.7324	10.3099	89.6901	[Bms1, Brix1, Bysl, Ddx21, Ddx27, Ddx52, Ddx56, Dhx37, Dicer1, Dis3, Dis3l, Drosha, Ebna1bp2, Eif6, Exosc1, Exosc2, Exosc5, Exosc7, Fdxacb1, Frg1, Ftsj3, Gar1, Gtpbp4, Helb, Lyar, Mak16, Mettl15, Mphosph6, Mrm3, Mrto4, Mterf4, Ncl, Nhp2, Nifk, Nob1, Nol10, Nol8, Nol9, Nop2, Nop53, Npm1, Npm3, Nsa2, Pdcd11, Pes1, Pop7, Ppan, Pwp2, Rcl1, Riok3, Rpf2, Rpl14, Rpl35, Rpp38, Rps14, Rps24, Rrp15, Rrp9, …
GO:0002183	cytoplasmic translational initiation	GO_BiologicalProcess-EBI-UniProt-GOA-ACAP-ARAP_13.05.2021_00h00	Group64	40	14	Specific for Cluster #2	[Eif4a2]	[Denr, Eif2b3, Eif2d, Eif2s2, Eif3a, Eif3b, Eif3c, Eif3g, Eif3i, Eif3j2, Eif3k, Eif4a1, Eif4ebp1]	7.14286	92.8571	6.51002	93.49	[Denr, Eif2b3, Eif2d, Eif2s2, Eif3a, Eif3b, Eif3c, Eif3g, Eif3i, Eif3j2, Eif3k, Eif4a1, Eif4a2, Eif4ebp1]
GO:0008135	translation factor activity, RNA binding	GO_BiologicalProcess-EBI-UniProt-GOA-ACAP-ARAP_13.05.2021_00h00	Group64	32.1429	27	Specific for Cluster #2	[Abtb1, Cpeb2, Cpeb4, Efna1, Eif4a2, Mtrf1l]	[Denr, Eef1b2, Eef1g, Eif2b3, Eif2d, Eif2s2, Eif3a, Eif3b, Eif3c, Eif3g, Eif3i, Eif3j2, Eif3k, Eif4a1, Eif4e2, Eif4g3, Eif5a, Eif6, Etf1, Gtpbp2, Tsfm]	22.2222	77.7778	20.549	79.451	[Abtb1, Cpeb2, Cpeb4, Denr, Eef1b2, Eef1g, Efna1, Eif2b3, Eif2d, Eif2s2, Eif3a, Eif3b, Eif3c, Eif3g, Eif3i, Eif3j2, Eif3k, Eif4a1, Eif4a2, Eif4e2, Eif4g3, Eif5a, Eif6, Etf1, Gtpbp2, Mtrf1l, Tsfm]
GO:0090079	translation regulator activity, nucleic acid binding	GO_BiologicalProcess-EBI-UniProt-GOA-ACAP-ARAP_13.05.2021_00h00	Group64	35.9223	37	Specific for Cluster #2	[Abtb1, Cpeb2, Cpeb4, Ctif, Dhfr, Efna1, Eif4a2, Larp1, Mif4gd, Mtrf1l, Paip2b, Pura, Shmt1, Shmt2]	[C1qbp, Denr, Eef1b2, Eef1g, Eif2b3, Eif2d, Eif2s2, Eif3a, Eif3b, Eif3c, Eif3g, Eif3i, Eif3j2, Eif3k, Eif4a1, Eif4e2, Eif4g3, Eif5a, Eif6, Etf1, Gtpbp2, Tsfm, Tyms]	37.8378	62.1622	35.5259	64.474	[Abtb1, C1qbp, Cpeb2, Cpeb4, Ctif, Denr, Dhfr, Eef1b2, Eef1g, Efna1, Eif2b3, Eif2d, Eif2s2, Eif3a, Eif3b, Eif3c, Eif3g, Eif3i, Eif3j2, Eif3k, Eif4a1, Eif4a2, Eif4e2, Eif4g3, Eif5a, Eif6, Etf1, Gtpbp2, Larp1, Mif4gd, Mtrf1l, Paip2b, Pura, Shmt1, Shmt2, Tsfm, Tyms]
GO:0042572	retinol metabolic process	GO_BiologicalProcess-EBI-UniProt-GOA-ACAP-ARAP_13.05.2021_00h00	Group65	34.6939	17	Specific for Cluster #1	[Adh1, Adh4, Ces1d, Ces1e, Ces1f, Ces2a, Dgat2, Dhrs3, Lipe, Rdh10, Rdh11, Rdh7]	[Akr1b3, Bco1, Dhrs13, Pnpla2, Rdh13]	70.5882	29.4118	68.4797	31.5203	[Adh1, Adh4, Akr1b3, Bco1, Ces1d, Ces1e, Ces1f, Ces2a, Dgat2, Dhrs13, Dhrs3, Lipe, Pnpla2, Rdh10, Rdh11, Rdh13, Rdh7]
GO:0016101	diterpenoid metabolic process	GO_BiologicalProcess-EBI-UniProt-GOA-ACAP-ARAP_13.05.2021_00h00	Group65	32.9268	27	Specific for Cluster #1	[Adh1, Adh4, Aldh3a2, Aldh8a1, Bco2, Ces1d, Ces1e, Ces1f, Ces2a, Cyp3a13, Dgat2, Dhrs3, Dhrs4, Egfr, Lipe, Pecr, Rarres2, Rdh10, Rdh11, Rdh7, Srd5a1]	[Akr1b3, Bco1, Cyp2c55, Dhrs13, Pnpla2, Rdh13]	77.7778	22.2222	76.0095	23.9905	[Adh1, Adh4, Akr1b3, Aldh3a2, Aldh8a1, Bco1, Bco2, Ces1d, Ces1e, Ces1f, Ces2a, Cyp2c55, Cyp3a13, Dgat2, Dhrs13, Dhrs3, Dhrs4, Egfr, Lipe, Pecr, Pnpla2, Rarres2, Rdh10, Rdh11, Rdh13, Rdh7, Srd5a1]
GO:0001523	retinoid metabolic process	GO_BiologicalProcess-EBI-UniProt-GOA-ACAP-ARAP_13.05.2021_00h00	Group65	30.2632	23	Specific for Cluster #1	[Adh1, Adh4, Aldh8a1, Bco2, Ces1d, Ces1e, Ces1f, Ces2a, Cyp3a13, Dgat2, Dhrs3, Dhrs4, Lipe, Rarres2, Rdh10, Rdh11, Rdh7]	[Akr1b3, Bco1, Cyp2c55, Dhrs13, Pnpla2, Rdh13]	73.913	26.087	71.9482	28.0518	[Adh1, Adh4, Akr1b3, Aldh8a1, Bco1, Bco2, Ces1d, Ces1e, Ces1f, Ces2a, Cyp2c55, Cyp3a13, Dgat2, Dhrs13, Dhrs3, Dhrs4, Lipe, Pnpla2, Rarres2, Rdh10, Rdh11, Rdh13, Rdh7]
GO:0042402	cellular biogenic amine catabolic process	GO_BiologicalProcess-EBI-UniProt-GOA-ACAP-ARAP_13.05.2021_00h00	Group66	52	13	Specific for Cluster #1	[Acox1, Afmid, Dmgdh, Haao, Ido2, Kmo, Paox, Slc26a1, Tdo2]	[Dhps, Maoa, Sat1, Smox]	69.2308	30.7692	67.0703	32.9297	[Acox1, Afmid, Dhps, Dmgdh, Haao, Ido2, Kmo, Maoa, Paox, Sat1, Slc26a1, Smox, Tdo2]
GO:0006598	polyamine catabolic process	GO_BiologicalProcess-EBI-UniProt-GOA-ACAP-ARAP_13.05.2021_00h00	Group66	100	6	None Specific Cluster	[Acox1, Paox, Slc26a1]	[Dhps, Sat1, Smox]	50	50	47.513	52.487	[Acox1, Dhps, Paox, Sat1, Slc26a1, Smox]
GO:0008216	spermidine metabolic process	GO_BiologicalProcess-EBI-UniProt-GOA-ACAP-ARAP_13.05.2021_00h00	Group66	57.1429	8	Specific for Cluster #1	[Acox1, Agmat, Paox, Sat2, Slc26a1]	[Dhps, Sat1, Srm]	62.5	37.5	60.1391	39.8609	[Acox1, Agmat, Dhps, Paox, Sat1, Sat2, Slc26a1, Srm]
GO:0009445	putrescine metabolic process	GO_BiologicalProcess-EBI-UniProt-GOA-ACAP-ARAP_13.05.2021_00h00	Group66	63.6364	7	Specific for Cluster #1	[Acox1, Agmat, Paox, Sat2, Slc26a1]	[Odc1, Sat1]	71.4286	28.5714	69.3541	30.6459	[Acox1, Agmat, Odc1, Paox, Sat1, Sat2, Slc26a1]
GO:0009062	fatty acid catabolic process	GO_BiologicalProcess-EBI-UniProt-GOA-ACAP-ARAP_13.05.2021_00h00	Group67	41.5094	44	Specific for Cluster #1	[Abcd3, Abcd4, Abhd3, Acacb, Acad11, Acat1, Acat3, Acox1, Acsl5, Adtrp, Ces1d, Ces1f, Crot, Dbi, Echdc1, Eci2, Eci3, Etfa, Etfdh, Faah, Fabp1, Gcdh, Hacl1, Hadh, Hao1, Hsd17b10, Irs1, Irs2, Ivd, Lipe, Lonp2, Nudt7, Pck1, Pex2, Pex5, Pex7, Phyh, Scp2, Slc27a2]	[Acot2, Aig1, Mtln, Mtor, Pck2]	88.6364	11.3636	87.5943	12.4057	[Abcd3, Abcd4, Abhd3, Acacb, Acad11, Acat1, Acat3, Acot2, Acox1, Acsl5, Adtrp, Aig1, Ces1d, Ces1f, Crot, Dbi, Echdc1, Eci2, Eci3, Etfa, Etfdh, Faah, Fabp1, Gcdh, Hacl1, Hadh, Hao1, Hsd17b10, Irs1, Irs2, Ivd, Lipe, Lonp2, Mtln, Mtor, Nudt7, Pck1, Pck2, Pex2, Pex5, Pex7, Phyh, Scp2, Slc27a2]
GO:0019395	fatty acid oxidation	GO_BiologicalProcess-EBI-UniProt-GOA-ACAP-ARAP_13.05.2021_00h00	Group67	34.4828	40	Specific for Cluster #1	[Abcd3, Abcd4, Acacb, Acad11, Acat1, Acat3, Acox1, Acsl5, Adh4, Adipor2, Crot, Cyp4v3, Dbi, Dgat2, Echdc1, Eci2, Eci3, Etfa, Etfdh, Fabp1, Gcdh, Hacl1, Hadh, Hao1, Hsd17b10, Irs1, Irs2, Ivd, Lonp2, Pex2, Pex5, Pex7, Phyh, Scp2, Slc27a2]	[Cd36, Cygb, Mtln, Mtor, Pparg]	87.5	12.5	86.3698	13.6302	[Abcd3, Abcd4, Acacb, Acad11, Acat1, Acat3, Acox1, Acsl5, Adh4, Adipor2, Cd36, Crot, Cygb, Cyp4v3, Dbi, Dgat2, Echdc1, Eci2, Eci3, Etfa, Etfdh, Fabp1, Gcdh, Hacl1, Hadh, Hao1, Hsd17b10, Irs1, Irs2, Ivd, Lonp2, Mtln, Mtor, Pex2, Pex5, Pex7, Phyh, Pparg, Scp2, Slc27a2]
GO:0072329	monocarboxylic acid catabolic process	GO_BiologicalProcess-EBI-UniProt-GOA-ACAP-ARAP_13.05.2021_00h00	Group67	41.0853	53	Specific for Cluster #1	[Abcd3, Abcd4, Abhd3, Acacb, Acad11, Acat1, Acat3, Acox1, Acsl5, Adtrp, Agxt, Akr1d1, Ces1d, Ces1f, Crot, Cyp4f14, Cyp4f15, Dbi, Echdc1, Eci2, Eci3, Etfa, Etfdh, Faah, Fabp1, Fah, Gcdh, Hacl1, Hadh, Hao1, Hsd17b10, Idnk, Irs1, Irs2, Ivd, Ldhd, Lipe, Lonp2, Nudt7, Pck1, Pex2, Pex5, Pex7, Phyh, Scp2, Slc27a2]	[Acot2, Aig1, Cyp4a31, Mtln, Mtor, Pck2, Pgd]	86.7924	13.2075	85.6088	14.3912	[Abcd3, Abcd4, Abhd3, Acacb, Acad11, Acat1, Acat3, Acot2, Acox1, Acsl5, Adtrp, Agxt, Aig1, Akr1d1, Ces1d, Ces1f, Crot, Cyp4a31, Cyp4f14, Cyp4f15, Dbi, Echdc1, Eci2, Eci3, Etfa, Etfdh, Faah, Fabp1, Fah, Gcdh, Hacl1, Hadh, Hao1, Hsd17b10, Idnk, Irs1, Irs2, Ivd, Ldhd, Lipe, Lonp2, Mtln, Mtor, Nudt7, Pck1, Pck2, Pex2, Pex5, Pex7, Pgd, Phyh, Scp2, Slc27a2]
GO:0006635	fatty acid beta-oxidation	GO_BiologicalProcess-EBI-UniProt-GOA-ACAP-ARAP_13.05.2021_00h00	Group67	37.037	30	Specific for Cluster #1	[Abcd3, Abcd4, Acacb, Acad11, Acat1, Acat3, Acox1, Acsl5, Crot, Dbi, Echdc1, Eci2, Eci3, Etfa, Etfdh, Fabp1, Gcdh, Hadh, Hsd17b10, Irs1, Irs2, Ivd, Lonp2, Pex2, Pex5, Pex7, Scp2, Slc27a2]	[Mtln, Mtor]	93.3333	6.66667	92.6865	7.31354	[Abcd3, Abcd4, Acacb, Acad11, Acat1, Acat3, Acox1, Acsl5, Crot, Dbi, Echdc1, Eci2, Eci3, Etfa, Etfdh, Fabp1, Gcdh, Hadh, Hsd17b10, Irs1, Irs2, Ivd, Lonp2, Mtln, Mtor, Pex2, Pex5, Pex7, Scp2, Slc27a2]
GO:0030301	cholesterol transport	GO_BiologicalProcess-EBI-UniProt-GOA-ACAP-ARAP_13.05.2021_00h00	Group68	33.9806	35	Specific for Cluster #1	[Abca2, Abca3, Abca8a, Apoa1, Apob, Apoe, Apof, Apom, Ces1d, Cyp8b1, Eepd1, Hnf1a, Lcat, Lipc, Lrp1, Lrp6, Nr1h3, Pcsk9, Pltp, Pon1, Relch, Scp2, Sec24a, Stard4]	[Abcb1a, Abcb4, Anxa2, Apoa4, Apoc2, Cd36, Lamtor1, Npc2, Stx12, Tsku, Ttc39b]	68.5714	31.4286	66.3872	33.6128	[Abca2, Abca3, Abca8a, Abcb1a, Abcb4, Anxa2, Apoa1, Apoa4, Apob, Apoc2, Apoe, Apof, Apom, Cd36, Ces1d, Cyp8b1, Eepd1, Hnf1a, Lamtor1, Lcat, Lipc, Lrp1, Lrp6, Npc2, Nr1h3, Pcsk9, Pltp, Pon1, Relch, Scp2, Sec24a, Stard4, Stx12, Tsku, Ttc39b]
GO:0032374	regulation of cholesterol transport	GO_BiologicalProcess-EBI-UniProt-GOA-ACAP-ARAP_13.05.2021_00h00	Group68	33.3333	22	Specific for Cluster #1	[Abca2, Abca3, Abca8a, Apoa1, Apoe, Ces1d, Cyp8b1, Eepd1, Lrp1, Nr1h3, Pcsk9, Pltp, Pon1, Scp2, Sec24a]	[Abcb1a, Abcb4, Anxa2, Apoa4, Apoc2, Lamtor1, Ttc39b]	68.1818	31.8182	65.9839	34.0161	[Abca2, Abca3, Abca8a, Abcb1a, Abcb4, Anxa2, Apoa1, Apoa4, Apoc2, Apoe, Ces1d, Cyp8b1, Eepd1, Lamtor1, Lrp1, Nr1h3, Pcsk9, Pltp, Pon1, Scp2, Sec24a, Ttc39b]
GO:0032376	positive regulation of cholesterol transport	GO_BiologicalProcess-EBI-UniProt-GOA-ACAP-ARAP_13.05.2021_00h00	Group68	36.5854	15	Specific for Cluster #1	[Abca3, Abca8a, Apoa1, Apoe, Ces1d, Cyp8b1, Eepd1, Lrp1, Nr1h3, Pltp, Pon1, Scp2]	[Abcb1a, Abcb4, Anxa2]	80	20	78.3593	21.6406	[Abca3, Abca8a, Abcb1a, Abcb4, Anxa2, Apoa1, Apoe, Ces1d, Cyp8b1, Eepd1, Lrp1, Nr1h3, Pltp, Pon1, Scp2]
GO:0033344	cholesterol efflux	GO_BiologicalProcess-EBI-UniProt-GOA-ACAP-ARAP_13.05.2021_00h00	Group68	38.8889	21	Specific for Cluster #1	[Abca2, Abca3, Abca8a, Apoa1, Apob, Apoe, Apof, Apom, Ces1d, Eepd1, Lrp1, Nr1h3, Pltp, Pon1]	[Apoa4, Apoc2, Lamtor1, Npc2, Stx12, Tsku, Ttc39b]	66.6667	33.3333	64.4187	35.5813	[Abca2, Abca3, Abca8a, Apoa1, Apoa4, Apob, Apoc2, Apoe, Apof, Apom, Ces1d, Eepd1, Lamtor1, Lrp1, Npc2, Nr1h3, Pltp, Pon1, Stx12, Tsku, Ttc39b]
GO:0034032	purine nucleoside bisphosphate metabolic process	GO_BiologicalProcess-EBI-UniProt-GOA-ACAP-ARAP_13.05.2021_00h00	Group69	41.3793	48	Specific for Cluster #1	[Aadat, Aass, Acacb, Acadsb, Acat1, Acnat1, Acnat2, Acot12, Acsl1, Acsl5, Acsm1, Acsm5, Acss2, Baat, Ces1d, Crot, Dgat2, Elovl5, Fasn, Gcdh, Glyat, Hmgcs1, Hmgcs2, Hnf4a, Mccc2, Mvk, Nudt7, Oxsm, Pank1, Pank3, Papss2, Pdk1, Pipox, Pmvk, Scp2, Suclg2, Sult1b1, Tdo2]	[Acot2, Acot9, Acsl4, Ak6, Cs, Elovl1, Fitm2, Pdhb, Ppcs, Sult1c2]	79.1667	20.8333	77.4769	22.5231	[Aadat, Aass, Acacb, Acadsb, Acat1, Acnat1, Acnat2, Acot12, Acot2, Acot9, Acsl1, Acsl4, Acsl5, Acsm1, Acsm5, Acss2, Ak6, Baat, Ces1d, Crot, Cs, Dgat2, Elovl1, Elovl5, Fasn, Fitm2, Gcdh, Glyat, Hmgcs1, Hmgcs2, Hnf4a, Mccc2, Mvk, Nudt7, Oxsm, Pank1, Pank3, Papss2, Pdhb, Pdk1, Pipox, Pmvk, Ppcs, Scp2, Suclg2, Sult1b1, Sult1c2, Tdo2]
GO:0006637	acyl-CoA metabolic process	GO_BiologicalProcess-EBI-UniProt-GOA-ACAP-ARAP_13.05.2021_00h00	Group69	41.2371	40	Specific for Cluster #1	[Aadat, Aass, Acacb, Acadsb, Acat1, Acnat1, Acnat2, Acot12, Acsl1, Acsl5, Acsm1, Acsm5, Acss2, Baat, Ces1d, Dgat2, Elovl5, Fasn, Gcdh, Glyat, Hmgcs1, Hmgcs2, Hnf4a, Mvk, Nudt7, Oxsm, Pdk1, Pipox, Pmvk, Scp2, Suclg2, Tdo2]	[Acot2, Acot9, Acsl4, Cs, Elovl1, Fitm2, Pdhb, Ppcs]	80	20	78.3593	21.6406	[Aadat, Aass, Acacb, Acadsb, Acat1, Acnat1, Acnat2, Acot12, Acot2, Acot9, Acsl1, Acsl4, Acsl5, Acsm1, Acsm5, Acss2, Baat, Ces1d, Cs, Dgat2, Elovl1, Elovl5, Fasn, Fitm2, Gcdh, Glyat, Hmgcs1, Hmgcs2, Hnf4a, Mvk, Nudt7, Oxsm, Pdhb, Pdk1, Pipox, Pmvk, Ppcs, Scp2, Suclg2, Tdo2]
GO:0033875	ribonucleoside bisphosphate metabolic process	GO_BiologicalProcess-EBI-UniProt-GOA-ACAP-ARAP_13.05.2021_00h00	Group69	41.3793	48	Specific for Cluster #1	[Aadat, Aass, Acacb, Acadsb, Acat1, Acnat1, Acnat2, Acot12, Acsl1, Acsl5, Acsm1, Acsm5, Acss2, Baat, Ces1d, Crot, Dgat2, Elovl5, Fasn, Gcdh, Glyat, Hmgcs1, Hmgcs2, Hnf4a, Mccc2, Mvk, Nudt7, Oxsm, Pank1, Pank3, Papss2, Pdk1, Pipox, Pmvk, Scp2, Suclg2, Sult1b1, Tdo2]	[Acot2, Acot9, Acsl4, Ak6, Cs, Elovl1, Fitm2, Pdhb, Ppcs, Sult1c2]	79.1667	20.8333	77.4769	22.5231	[Aadat, Aass, Acacb, Acadsb, Acat1, Acnat1, Acnat2, Acot12, Acot2, Acot9, Acsl1, Acsl4, Acsl5, Acsm1, Acsm5, Acss2, Ak6, Baat, Ces1d, Crot, Cs, Dgat2, Elovl1, Elovl5, Fasn, Fitm2, Gcdh, Glyat, Hmgcs1, Hmgcs2, Hnf4a, Mccc2, Mvk, Nudt7, Oxsm, Pank1, Pank3, Papss2, Pdhb, Pdk1, Pipox, Pmvk, Ppcs, Scp2, Suclg2, Sult1b1, Sult1c2, Tdo2]
GO:0006084	acetyl-CoA metabolic process	GO_BiologicalProcess-EBI-UniProt-GOA-ACAP-ARAP_13.05.2021_00h00	Group69	47.3684	18	Specific for Cluster #1	[Aadat, Aass, Acacb, Acat1, Acot12, Acss2, Fasn, Hmgcs1, Hmgcs2, Mvk, Nudt7, Pdk1, Pipox, Pmvk, Tdo2]	[Cs, Pdhb, Ppcs]	83.3333	16.6667	81.9043	18.0957	[Aadat, Aass, Acacb, Acat1, Acot12, Acss2, Cs, Fasn, Hmgcs1, Hmgcs2, Mvk, Nudt7, Pdhb, Pdk1, Pipox, Pmvk, Ppcs, Tdo2]
GO:0046624	sphingolipid transporter activity	GO_BiologicalProcess-EBI-UniProt-GOA-ACAP-ARAP_13.05.2021_00h00	Group70	50	9	None Specific Cluster	[Abca2, Gltpd2, Mttp, Pitpnb, Pltp]	[Abcb1a, Abcb4, Gltp, Plekha8]	55.5556	44.4444	53.0856	46.9144	[Abca2, Abcb1a, Abcb4, Gltp, Gltpd2, Mttp, Pitpnb, Plekha8, Pltp]
GO:0120013	lipid transfer activity	GO_BiologicalProcess-EBI-UniProt-GOA-ACAP-ARAP_13.05.2021_00h00	Group70	44.6809	21	None Specific Cluster	[Abca3, Apoa1, Apob, Apoe, Gltpd2, Mttp, Pitpnb, Pltp, Scp2, Stard4, Ttpa]	[Apoa4, C2cd2l, Gltp, Gramd1c, Npc2, Pitpna, Pitpnm1, Plekha8, Prelid1, Prelid3b]	52.381	47.619	49.8937	50.1063	[Abca3, Apoa1, Apoa4, Apob, Apoe, C2cd2l, Gltp, Gltpd2, Gramd1c, Mttp, Npc2, Pitpna, Pitpnb, Pitpnm1, Plekha8, Pltp, Prelid1, Prelid3b, Scp2, Stard4, Ttpa]
GO:0008525	phosphatidylcholine transporter activity	GO_BiologicalProcess-EBI-UniProt-GOA-ACAP-ARAP_13.05.2021_00h00	Group70	47.619	10	None Specific Cluster	[Abca3, Mttp, Pctp, Pitpnb, Pltp, Scp2]	[Abcb1a, Abcb4, Pitpna, Pitpnm1]	60	40	57.5885	42.4115	[Abca3, Abcb1a, Abcb4, Mttp, Pctp, Pitpna, Pitpnb, Pitpnm1, Pltp, Scp2]
GO:0120014	phospholipid transfer activity	GO_BiologicalProcess-EBI-UniProt-GOA-ACAP-ARAP_13.05.2021_00h00	Group70	54.1667	13	None Specific Cluster	[Abca3, Gltpd2, Mttp, Pitpnb, Pltp, Scp2]	[C2cd2l, Gltp, Pitpna, Pitpnm1, Plekha8, Prelid1, Prelid3b]	46.1538	53.8462	43.691	56.309	[Abca3, C2cd2l, Gltp, Gltpd2, Mttp, Pitpna, Pitpnb, Pitpnm1, Plekha8, Pltp, Prelid1, Prelid3b, Scp2]
GO:0120019	phosphatidylcholine transfer activity	GO_BiologicalProcess-EBI-UniProt-GOA-ACAP-ARAP_13.05.2021_00h00	Group70	85.7143	6	Specific for Cluster #1	[Abca3, Mttp, Pitpnb, Pltp, Scp2]	[Pitpna]	83.3333	16.6667	81.9043	18.0957	[Abca3, Mttp, Pitpna, Pitpnb, Pltp, Scp2]
GO:0010676	positive regulation of cellular carbohydrate metabolic process	GO_BiologicalProcess-EBI-UniProt-GOA-ACAP-ARAP_13.05.2021_00h00	Group71	35.443	28	Specific for Cluster #1	[Adra1b, Dgat2, Dyrk2, Gpld1, Hmgb1, Hnf4a, Igf1, Insr, Irs1, Irs2, Mup1, Mup11, Mup12, Mup16, Mup18, Mup3, Mup7, Mup9, P2ry1, Ppp4r3a, Rgn, Slc45a3, Tcf7l2]	[Arpp19, Cd36, Gpt2, Src, Wdr5]	82.1429	17.8571	80.6354	19.3646	[Adra1b, Arpp19, Cd36, Dgat2, Dyrk2, Gpld1, Gpt2, Hmgb1, Hnf4a, Igf1, Insr, Irs1, Irs2, Mup1, Mup11, Mup12, Mup16, Mup18, Mup3, Mup7, Mup9, P2ry1, Ppp4r3a, Rgn, Slc45a3, Src, Tcf7l2, Wdr5]
GO:0010906	regulation of glucose metabolic process	GO_BiologicalProcess-EBI-UniProt-GOA-ACAP-ARAP_13.05.2021_00h00	Group71	29.0323	45	Specific for Cluster #1	[Acacb, Adra1b, Dgat2, Dyrk2, Fgl1, Gcgr, Gnmt, Gpld1, Hmgb1, Hnf4a, Igf1, Insr, Irs1, Irs2, Khk, Mup1, Mup11, Mup12, Mup16, Mup18, Mup3, Mup7, Mup9, Nr3c1, Pdk1, Ppp1r3b, Ppp1r3c, Ppp4r3a, Rgn, Rorc, Serpina12, Sirt7, Slc45a3, Tcf7l2]	[Abcb1a, Arpp19, Cd36, Gfpt1, Gpt2, Maea, Mtor, Nln, Src, Tigar, Wdr5]	75.5556	24.4444	73.6703	26.3297	[Abcb1a, Acacb, Adra1b, Arpp19, Cd36, Dgat2, Dyrk2, Fgl1, Gcgr, Gfpt1, Gnmt, Gpld1, Gpt2, Hmgb1, Hnf4a, Igf1, Insr, Irs1, Irs2, Khk, Maea, Mtor, Mup1, Mup11, Mup12, Mup16, Mup18, Mup3, Mup7, Mup9, Nln, Nr3c1, Pdk1, Ppp1r3b, Ppp1r3c, Ppp4r3a, Rgn, Rorc, Serpina12, Sirt7, Slc45a3, Src, Tcf7l2, Tigar, Wdr5]
GO:0051055	negative regulation of lipid biosynthetic process	GO_BiologicalProcess-EBI-UniProt-GOA-ACAP-ARAP_13.05.2021_00h00	Group71	32.3529	22	Specific for Cluster #1	[Abca2, Apoe, Ceacam1, Insig1, Insig2, Mup1, Mup11, Mup12, Mup16, Mup18, Mup3, Mup7, Mup9, Nr1h4, Ormdl2, Prox1, Serpina12, Slc27a1, Sod1, Wdtc1]	[Atp1a1, Pdgfa]	90.9091	9.09091	90.0521	9.94794	[Abca2, Apoe, Atp1a1, Ceacam1, Insig1, Insig2, Mup1, Mup11, Mup12, Mup16, Mup18, Mup3, Mup7, Mup9, Nr1h4, Ormdl2, Pdgfa, Prox1, Serpina12, Slc27a1, Sod1, Wdtc1]
GO:0006111	regulation of gluconeogenesis	GO_BiologicalProcess-EBI-UniProt-GOA-ACAP-ARAP_13.05.2021_00h00	Group71	30.137	22	Specific for Cluster #1	[Dgat2, Gnmt, Hnf4a, Mup1, Mup11, Mup12, Mup16, Mup18, Mup3, Mup7, Mup9, Nr3c1, Ppp4r3a, Serpina12, Sirt7, Tcf7l2]	[Abcb1a, Arpp19, Gpt2, Maea, Nln, Wdr5]	72.7273	27.2727	70.7085	29.2915	[Abcb1a, Arpp19, Dgat2, Gnmt, Gpt2, Hnf4a, Maea, Mup1, Mup11, Mup12, Mup16, Mup18, Mup3, Mup7, Mup9, Nln, Nr3c1, Ppp4r3a, Serpina12, Sirt7, Tcf7l2, Wdr5]
GO:0005009	insulin-activated receptor activity	GO_BiologicalProcess-EBI-UniProt-GOA-ACAP-ARAP_13.05.2021_00h00	Group71	50	9	Specific for Cluster #1	[Insr, Mup1, Mup11, Mup12, Mup16, Mup18, Mup3, Mup7, Mup9]	[]	100	0	100	0	[Insr, Mup1, Mup11, Mup12, Mup16, Mup18, Mup3, Mup7, Mup9]
GO:1901605	alpha-amino acid metabolic process	GO_BiologicalProcess-EBI-UniProt-GOA-ACAP-ARAP_13.05.2021_00h00	Group72	41.1458	79	Specific for Cluster #1	[Aadat, Aass, Acadsb, Acat1, Adhfe1, Adi1, Afmid, Agmat, Agxt, Ahcy, Aldh8a1, Amdhd1, Amt, Arg1, Asl, Aspg, Baat, Bcat2, Bhmt, Bhmt2, Cbs, Cdo1, Dct, Ddah1, Dhfr, Fah, Fpgs, Ftcd, Gamt, Gcdh, Gcsh, Gldc, Gls2, Glul, Glyat, Gm4952, Gnmt, Gstz1, Haao, Hal, Hnf4a, Hpd, Hsd17b10, Ido2, Iyd, Kmo, Mpst, Mthfd1, Nags, Nit2, Nr1h4, Oat, Otc, Pah, Pipox, Prodh, Qdpr, Sardh, Scly, Sds, Shmt1, Shmt2, Tdo2, …	[Adssl1, Asrgl1, Cln3, Ddah2, Gfpt1, Gls, Gpt2, Mri1, Mtap, Odc1, Pcmt1, Psph, Pycr2, Slc7a7]	82.2785	17.7215	80.7798	19.2202	[Aadat, Aass, Acadsb, Acat1, Adhfe1, Adi1, Adssl1, Afmid, Agmat, Agxt, Ahcy, Aldh8a1, Amdhd1, Amt, Arg1, Asl, Aspg, Asrgl1, Baat, Bcat2, Bhmt, Bhmt2, Cbs, Cdo1, Cln3, Dct, Ddah1, Ddah2, Dhfr, Fah, Fpgs, Ftcd, Gamt, Gcdh, Gcsh, Gfpt1, Gldc, Gls, Gls2, Glul, Glyat, Gm4952, Gnmt, Gpt2, Gstz1, Haao, Hal, Hnf4a, Hpd, Hsd17b10, Ido2, Iyd, Kmo, Mpst, Mri1, Mtap, Mthfd1, Nags, Nit2, Nr1h4, Oat, Odc1, Otc…
GO:0009063	cellular amino acid catabolic process	GO_BiologicalProcess-EBI-UniProt-GOA-ACAP-ARAP_13.05.2021_00h00	Group72	50	47	Specific for Cluster #1	[Aadat, Aass, Abat, Acad8, Adhfe1, Afmid, Agxt, Ahcy, Aldh6a1, Aldh8a1, Amdhd1, Amt, Arg1, Cbs, Cdo1, Ddah1, Fah, Ftcd, Gcsh, Gldc, Gls2, Gstz1, Haao, Hal, Hibadh, Hibch, Hpd, Ido2, Ivd, Kmo, Mccc2, Oat, Otc, Pah, Pipox, Prodh, Qdpr, Sardh, Sds, Shmt1, Shmt2, Tdo2, Uroc1]	[Asrgl1, Ddah2, Gls, Gpt2]	91.4894	8.51064	90.6814	9.31857	[Aadat, Aass, Abat, Acad8, Adhfe1, Afmid, Agxt, Ahcy, Aldh6a1, Aldh8a1, Amdhd1, Amt, Arg1, Asrgl1, Cbs, Cdo1, Ddah1, Ddah2, Fah, Ftcd, Gcsh, Gldc, Gls, Gls2, Gpt2, Gstz1, Haao, Hal, Hibadh, Hibch, Hpd, Ido2, Ivd, Kmo, Mccc2, Oat, Otc, Pah, Pipox, Prodh, Qdpr, Sardh, Sds, Shmt1, Shmt2, Tdo2, Uroc1]
GO:0009064	glutamine family amino acid metabolic process	GO_BiologicalProcess-EBI-UniProt-GOA-ACAP-ARAP_13.05.2021_00h00	Group72	37.3333	28	Specific for Cluster #1	[Aadat, Adhfe1, Agmat, Amdhd1, Arg1, Asl, Ddah1, Fah, Fpgs, Ftcd, Gls2, Glul, Hal, Nags, Nit2, Nr1h4, Oat, Otc, Prodh, Uroc1]	[Adssl1, Asrgl1, Cln3, Ddah2, Gfpt1, Gls, Pycr2, Slc7a7]	71.4286	28.5714	69.3541	30.6459	[Aadat, Adhfe1, Adssl1, Agmat, Amdhd1, Arg1, Asl, Asrgl1, Cln3, Ddah1, Ddah2, Fah, Fpgs, Ftcd, Gfpt1, Gls, Gls2, Glul, Hal, Nags, Nit2, Nr1h4, Oat, Otc, Prodh, Pycr2, Slc7a7, Uroc1]
GO:1901606	alpha-amino acid catabolic process	GO_BiologicalProcess-EBI-UniProt-GOA-ACAP-ARAP_13.05.2021_00h00	Group72	51.25	41	Specific for Cluster #1	[Aadat, Aass, Acadsb, Acat1, Adhfe1, Afmid, Agxt, Ahcy, Aldh8a1, Amt, Arg1, Bcat2, Cbs, Cdo1, Ddah1, Fah, Gcsh, Gldc, Gls2, Gstz1, Haao, Hpd, Hsd17b10, Ido2, Kmo, Oat, Otc, Pah, Pipox, Prodh, Qdpr, Sardh, Scly, Sds, Shmt1, Shmt2, Tdo2]	[Asrgl1, Ddah2, Gls, Gpt2]	90.2439	9.7561	89.3315	10.6685	[Aadat, Aass, Acadsb, Acat1, Adhfe1, Afmid, Agxt, Ahcy, Aldh8a1, Amt, Arg1, Asrgl1, Bcat2, Cbs, Cdo1, Ddah1, Ddah2, Fah, Gcsh, Gldc, Gls, Gls2, Gpt2, Gstz1, Haao, Hpd, Hsd17b10, Ido2, Kmo, Oat, Otc, Pah, Pipox, Prodh, Qdpr, Sardh, Scly, Sds, Shmt1, Shmt2, Tdo2]
GO:0006525	arginine metabolic process	GO_BiologicalProcess-EBI-UniProt-GOA-ACAP-ARAP_13.05.2021_00h00	Group72	55	11	Specific for Cluster #1	[Agmat, Arg1, Asl, Ddah1, Fah, Nags, Oat, Otc]	[Cln3, Ddah2, Slc7a7]	72.7273	27.2727	70.7085	29.2915	[Agmat, Arg1, Asl, Cln3, Ddah1, Ddah2, Fah, Nags, Oat, Otc, Slc7a7]
GO:0006536	glutamate metabolic process	GO_BiologicalProcess-EBI-UniProt-GOA-ACAP-ARAP_13.05.2021_00h00	Group72	45.4545	15	Specific for Cluster #1	[Aadat, Adhfe1, Amdhd1, Asl, Fpgs, Ftcd, Gls2, Glul, Hal, Nags, Nr1h4, Oat, Prodh, Uroc1]	[Gls]	93.3333	6.66667	92.6865	7.31354	[Aadat, Adhfe1, Amdhd1, Asl, Fpgs, Ftcd, Gls, Gls2, Glul, Hal, Nags, Nr1h4, Oat, Prodh, Uroc1]
KEGG:00140	Steroid hormone biosynthesis	KEGG_13.05.2021	Group73	45.6522	42	Specific for Cluster #1	[Akr1d1, Cyp17a1, Cyp2b13, Cyp2b9, Cyp2c23, Cyp2c29, Cyp2c37, Cyp2c38, Cyp2c39, Cyp2c40, Cyp2c50, Cyp2c54, Cyp2c68, Cyp2c70, Cyp2d10, Cyp2d26, Cyp2d40, Cyp2e1, Cyp3a13, Cyp3a25, Cyp3a41a, Cyp7b1, H2-Ke6, Hsd11b1, Hsd17b2, Hsd17b7, Hsd3b2, Hsd3b3, Hsd3b5, Srd5a1, Ugt1a1, Ugt1a5, Ugt1a6b, Ugt1a7c, Ugt2a3, Ugt2b1, Ugt2b36, Ugt2b37, Ugt2b38, Ugt2b5]	[Cyp2c55, Srd5a3]	95.2381	4.7619	94.7657	5.23432	[Akr1d1, Cyp17a1, Cyp2b13, Cyp2b9, Cyp2c23, Cyp2c29, Cyp2c37, Cyp2c38, Cyp2c39, Cyp2c40, Cyp2c50, Cyp2c54, Cyp2c55, Cyp2c68, Cyp2c70, Cyp2d10, Cyp2d26, Cyp2d40, Cyp2e1, Cyp3a13, Cyp3a25, Cyp3a41a, Cyp7b1, H2-Ke6, Hsd11b1, Hsd17b2, Hsd17b7, Hsd3b2, Hsd3b3, Hsd3b5, Srd5a1, Srd5a3, Ugt1a1, Ugt1a5, Ugt1a6b, Ugt1a7c, Ugt2a3, Ugt2b1, Ugt2b36, Ugt2b37, Ugt2b38, Ugt2b5]
KEGG:00830	Retinol metabolism	KEGG_13.05.2021	Group73	40.2062	39	Specific for Cluster #1	[Adh1, Adh4, Aox3, Cyp2a12, Cyp2b13, Cyp2b9, Cyp2c23, Cyp2c29, Cyp2c37, Cyp2c38, Cyp2c39, Cyp2c40, Cyp2c50, Cyp2c54, Cyp2c68, Cyp2c70, Cyp3a13, Cyp3a25, Cyp3a41a, Dhrs3, Dhrs4, Rdh10, Rdh11, Rdh16f2, Rdh7, Ugt1a1, Ugt1a5, Ugt1a6b, Ugt1a7c, Ugt2a3, Ugt2b1, Ugt2b36, Ugt2b37, Ugt2b38, Ugt2b5]	[Bco1, Cyp2c55, Cyp4a31, Rdh13]	89.7436	10.2564	88.7902	11.2098	[Adh1, Adh4, Aox3, Bco1, Cyp2a12, Cyp2b13, Cyp2b9, Cyp2c23, Cyp2c29, Cyp2c37, Cyp2c38, Cyp2c39, Cyp2c40, Cyp2c50, Cyp2c54, Cyp2c55, Cyp2c68, Cyp2c70, Cyp3a13, Cyp3a25, Cyp3a41a, Cyp4a31, Dhrs3, Dhrs4, Rdh10, Rdh11, Rdh13, Rdh16f2, Rdh7, Ugt1a1, Ugt1a5, Ugt1a6b, Ugt1a7c, Ugt2a3, Ugt2b1, Ugt2b36, Ugt2b37, Ugt2b38, Ugt2b5]
KEGG:00980	Metabolism of xenobiotics by cytochrome P450	KEGG_13.05.2021	Group73	43.8356	32	Specific for Cluster #1	[Adh1, Adh4, Cyp2e1, Cyp2f2, Dhdh, Gsta3, Gstk1, Gstm6, Gstm7, Gstt1, Gstt3, Hsd11b1, Mgst1, Sult2a7, Sult2a8, Ugt1a1, Ugt1a5, Ugt1a6b, Ugt1a7c, Ugt2a3, Ugt2b1, Ugt2b36, Ugt2b37, Ugt2b38, Ugt2b5]	[Ephx1, Gsta2, Gstm3, Gstm5, Gstp1, Gstp2, Sult2a5]	78.125	21.875	76.376	23.624	[Adh1, Adh4, Cyp2e1, Cyp2f2, Dhdh, Ephx1, Gsta2, Gsta3, Gstk1, Gstm3, Gstm5, Gstm6, Gstm7, Gstp1, Gstp2, Gstt1, Gstt3, Hsd11b1, Mgst1, Sult2a5, Sult2a7, Sult2a8, Ugt1a1, Ugt1a5, Ugt1a6b, Ugt1a7c, Ugt2a3, Ugt2b1, Ugt2b36, Ugt2b37, Ugt2b38, Ugt2b5]
KEGG:00982	Drug metabolism	KEGG_13.05.2021	Group73	43.662	31	Specific for Cluster #1	[Adh1, Adh4, Aox3, Cyp2e1, Fmo1, Fmo3, Gsta3, Gstk1, Gstm6, Gstm7, Gstt1, Gstt3, Maob, Mgst1, Ugt1a1, Ugt1a5, Ugt1a6b, Ugt1a7c, Ugt2a3, Ugt2b1, Ugt2b36, Ugt2b37, Ugt2b38, Ugt2b5]	[Fmo5, Gsta2, Gstm3, Gstm5, Gstp1, Gstp2, Maoa]	77.4194	22.5806	75.6315	24.3685	[Adh1, Adh4, Aox3, Cyp2e1, Fmo1, Fmo3, Fmo5, Gsta2, Gsta3, Gstk1, Gstm3, Gstm5, Gstm6, Gstm7, Gstp1, Gstp2, Gstt1, Gstt3, Maoa, Maob, Mgst1, Ugt1a1, Ugt1a5, Ugt1a6b, Ugt1a7c, Ugt2a3, Ugt2b1, Ugt2b36, Ugt2b37, Ugt2b38, Ugt2b5]
KEGG:00983	Drug metabolism	KEGG_13.05.2021	Group73	51.087	47	Specific for Cluster #1	[Ces1c, Ces1d, Ces1e, Ces1f, Ces2a, Cyp2e1, Dpyd, Dpys, Gsta3, Gstm6, Gstm7, Gstt1, Gstt3, Mgst1, Nat1, Nat2, Nme3, Nme7, Rrm2, Tk1, Tk2, Tymp, Ugt1a1, Ugt1a5, Ugt1a6b, Ugt1a7c, Ugt2a3, Ugt2b1, Ugt2b36, Ugt2b37, Ugt2b38, Ugt2b5, Upb1, Xdh]	[Ces2g, Gsta2, Gstm3, Gstm5, Gstp1, Gstp2, Gusb, Hprt, Nme1, Nme2, Nme6, Rrm1, Umps]	72.3404	27.6596	70.3047	29.6953	[Ces1c, Ces1d, Ces1e, Ces1f, Ces2a, Ces2g, Cyp2e1, Dpyd, Dpys, Gsta2, Gsta3, Gstm3, Gstm5, Gstm6, Gstm7, Gstp1, Gstp2, Gstt1, Gstt3, Gusb, Hprt, Mgst1, Nat1, Nat2, Nme1, Nme2, Nme3, Nme6, Nme7, Rrm1, Rrm2, Tk1, Tk2, Tymp, Ugt1a1, Ugt1a5, Ugt1a6b, Ugt1a7c, Ugt2a3, Ugt2b1, Ugt2b36, Ugt2b37, Ugt2b38, Ugt2b5, Umps, Upb1, Xdh]
KEGG:05204	Chemical carcinogenesis	KEGG_13.05.2021	Group73	47.5248	48	Specific for Cluster #1	[Adh1, Adh4, Cyp2b13, Cyp2b9, Cyp2c23, Cyp2c29, Cyp2c37, Cyp2c38, Cyp2c39, Cyp2c40, Cyp2c50, Cyp2c54, Cyp2c68, Cyp2c70, Cyp2e1, Cyp3a13, Cyp3a25, Cyp3a41a, Gsta3, Gstk1, Gstm6, Gstm7, Gstt1, Gstt3, Hsd11b1, Mgst1, Nat1, Nat2, Sult2a7, Sult2a8, Ugt1a1, Ugt1a5, Ugt1a6b, Ugt1a7c, Ugt2a3, Ugt2b1, Ugt2b36, Ugt2b37, Ugt2b38, Ugt2b5]	[Cyp2c55, Ephx1, Gsta2, Gstm3, Gstm5, Gstp1, Gstp2, Sult2a5]	83.3333	16.6667	81.9043	18.0957	[Adh1, Adh4, Cyp2b13, Cyp2b9, Cyp2c23, Cyp2c29, Cyp2c37, Cyp2c38, Cyp2c39, Cyp2c40, Cyp2c50, Cyp2c54, Cyp2c55, Cyp2c68, Cyp2c70, Cyp2e1, Cyp3a13, Cyp3a25, Cyp3a41a, Ephx1, Gsta2, Gsta3, Gstk1, Gstm3, Gstm5, Gstm6, Gstm7, Gstp1, Gstp2, Gstt1, Gstt3, Hsd11b1, Mgst1, Nat1, Nat2, Sult2a5, Sult2a7, Sult2a8, Ugt1a1, Ugt1a5, Ugt1a6b, Ugt1a7c, Ugt2a3, Ugt2b1, Ugt2b36, Ugt2b37, Ugt2b38, Ugt2b5]
KEGG:00590	Arachidonic acid metabolism	KEGG_13.05.2021	Group74	30.2326	26	Specific for Cluster #1	[Cyp2b13, Cyp2b9, Cyp2c23, Cyp2c29, Cyp2c37, Cyp2c38, Cyp2c39, Cyp2c40, Cyp2c50, Cyp2c54, Cyp2c68, Cyp2c70, Cyp2e1, Cyp2j5, Cyp2j9, Ephx2, Gpx1, Pla2g12b, Ptgds]	[Cyp2c55, Cyp4a31, Gpx3, Gpx7, Pla2g12a, Prxl2b, Tbxas1]	73.0769	26.9231	71.0737	28.9263	[Cyp2b13, Cyp2b9, Cyp2c23, Cyp2c29, Cyp2c37, Cyp2c38, Cyp2c39, Cyp2c40, Cyp2c50, Cyp2c54, Cyp2c55, Cyp2c68, Cyp2c70, Cyp2e1, Cyp2j5, Cyp2j9, Cyp4a31, Ephx2, Gpx1, Gpx3, Gpx7, Pla2g12a, Pla2g12b, Prxl2b, Ptgds, Tbxas1]
KEGG:00591	Linoleic acid metabolism	KEGG_13.05.2021	Group74	38	19	Specific for Cluster #1	[Cyp2c23, Cyp2c29, Cyp2c37, Cyp2c38, Cyp2c39, Cyp2c40, Cyp2c50, Cyp2c54, Cyp2c68, Cyp2c70, Cyp2e1, Cyp2j5, Cyp2j9, Cyp3a13, Cyp3a25, Cyp3a41a, Pla2g12b]	[Cyp2c55, Pla2g12a]	89.4737	10.5263	88.4985	11.5015	[Cyp2c23, Cyp2c29, Cyp2c37, Cyp2c38, Cyp2c39, Cyp2c40, Cyp2c50, Cyp2c54, Cyp2c55, Cyp2c68, Cyp2c70, Cyp2e1, Cyp2j5, Cyp2j9, Cyp3a13, Cyp3a25, Cyp3a41a, Pla2g12a, Pla2g12b]
GO:0001676	long-chain fatty acid metabolic process	GO_BiologicalProcess-EBI-UniProt-GOA-ACAP-ARAP_13.05.2021_00h00	Group74	36.8852	45	Specific for Cluster #1	[Acsl1, Acsl5, Acsm1, Adtrp, Cyp2a12, Cyp2b13, Cyp2b9, Cyp2c23, Cyp2c29, Cyp2c37, Cyp2c38, Cyp2c39, Cyp2c40, Cyp2c50, Cyp2c54, Cyp2c67, Cyp2c68, Cyp2c69, Cyp2c70, Cyp2d10, Cyp2d26, Cyp2e1, Cyp2f2, Cyp2g1, Cyp4f14, Cyp4f15, Ephx2, Fads1, Gpx1, Gstm7, Hacl1, Lipe, Mgll, Slc27a1, Slc27a2, Slc27a5]	[Acot2, Acsl4, Aig1, Cd36, Cyp2c55, Cyp4a31, Ephx1, Gstp1, Mapk3]	80	20	78.3593	21.6406	[Acot2, Acsl1, Acsl4, Acsl5, Acsm1, Adtrp, Aig1, Cd36, Cyp2a12, Cyp2b13, Cyp2b9, Cyp2c23, Cyp2c29, Cyp2c37, Cyp2c38, Cyp2c39, Cyp2c40, Cyp2c50, Cyp2c54, Cyp2c55, Cyp2c67, Cyp2c68, Cyp2c69, Cyp2c70, Cyp2d10, Cyp2d26, Cyp2e1, Cyp2f2, Cyp2g1, Cyp4a31, Cyp4f14, Cyp4f15, Ephx1, Ephx2, Fads1, Gpx1, Gstm7, Gstp1, Hacl1, Lipe, Mapk3, Mgll, Slc27a1, Slc27a2, Slc27a5]
GO:0033559	unsaturated fatty acid metabolic process	GO_BiologicalProcess-EBI-UniProt-GOA-ACAP-ARAP_13.05.2021_00h00	Group74	35.7143	50	Specific for Cluster #1	[Acox1, Akr1c14, Akr1c20, Akr1c6, Avpr1a, Cyp2a12, Cyp2b13, Cyp2b9, Cyp2c23, Cyp2c29, Cyp2c37, Cyp2c38, Cyp2c39, Cyp2c40, Cyp2c50, Cyp2c54, Cyp2c67, Cyp2c68, Cyp2c69, Cyp2c70, Cyp2d10, Cyp2d26, Cyp2e1, Cyp2f2, Cyp2g1, Cyp4f14, Cyp4f15, Decr2, Elovl2, Elovl5, Ephx2, Fads1, Gpx1, Gstm7, Hpgd, Mgll, Ptgds, Zadh2]	[Akr1b3, Akr1b7, Cyp2c55, Cyp4a31, Elovl1, Ephx1, Gstp1, Mapk3, Mif, Prxl2b, Ptgr1, Tbxas1]	76	24	74.1373	25.8627	[Acox1, Akr1b3, Akr1b7, Akr1c14, Akr1c20, Akr1c6, Avpr1a, Cyp2a12, Cyp2b13, Cyp2b9, Cyp2c23, Cyp2c29, Cyp2c37, Cyp2c38, Cyp2c39, Cyp2c40, Cyp2c50, Cyp2c54, Cyp2c55, Cyp2c67, Cyp2c68, Cyp2c69, Cyp2c70, Cyp2d10, Cyp2d26, Cyp2e1, Cyp2f2, Cyp2g1, Cyp4a31, Cyp4f14, Cyp4f15, Decr2, Elovl1, Elovl2, Elovl5, Ephx1, Ephx2, Fads1, Gpx1, Gstm7, Gstp1, Hpgd, Mapk3, Mgll, Mif, Prxl2b, Ptgds, Ptgr1, Tbxas1, Zad…
GO:0019369	arachidonic acid metabolic process	GO_BiologicalProcess-EBI-UniProt-GOA-ACAP-ARAP_13.05.2021_00h00	Group74	38.6667	29	Specific for Cluster #1	[Cyp2a12, Cyp2b13, Cyp2b9, Cyp2c23, Cyp2c29, Cyp2c37, Cyp2c38, Cyp2c39, Cyp2c40, Cyp2c50, Cyp2c54, Cyp2c67, Cyp2c68, Cyp2c69, Cyp2c70, Cyp2d10, Cyp2d26, Cyp2e1, Cyp2f2, Cyp2g1, Cyp4f14, Cyp4f15, Fads1, Gpx1, Mgll]	[Cyp2c55, Cyp4a31, Ephx1, Mapk3]	86.2069	13.7931	84.9798	15.0202	[Cyp2a12, Cyp2b13, Cyp2b9, Cyp2c23, Cyp2c29, Cyp2c37, Cyp2c38, Cyp2c39, Cyp2c40, Cyp2c50, Cyp2c54, Cyp2c55, Cyp2c67, Cyp2c68, Cyp2c69, Cyp2c70, Cyp2d10, Cyp2d26, Cyp2e1, Cyp2f2, Cyp2g1, Cyp4a31, Cyp4f14, Cyp4f15, Ephx1, Fads1, Gpx1, Mapk3, Mgll]
GO:0019373	epoxygenase P450 pathway	GO_BiologicalProcess-EBI-UniProt-GOA-ACAP-ARAP_13.05.2021_00h00	Group74	61.2903	19	Specific for Cluster #1	[Cyp2a12, Cyp2b13, Cyp2b9, Cyp2c23, Cyp2c29, Cyp2c37, Cyp2c38, Cyp2c39, Cyp2c40, Cyp2c50, Cyp2c54, Cyp2c67, Cyp2c68, Cyp2c69, Cyp2c70, Cyp2e1, Cyp2f2, Cyp2g1]	[Cyp2c55]	94.7368	5.26316	94.2177	5.78229	[Cyp2a12, Cyp2b13, Cyp2b9, Cyp2c23, Cyp2c29, Cyp2c37, Cyp2c38, Cyp2c39, Cyp2c40, Cyp2c50, Cyp2c54, Cyp2c55, Cyp2c67, Cyp2c68, Cyp2c69, Cyp2c70, Cyp2e1, Cyp2f2, Cyp2g1]
GO:0046889	positive regulation of lipid biosynthetic process	GO_BiologicalProcess-EBI-UniProt-GOA-ACAP-ARAP_13.05.2021_00h00	Group75	35.2381	37	Specific for Cluster #1	[Acsl5, Agt, Apoa1, Apoc3, Apoe, Avpr1a, Chp1, Cnep1r1, Cyp17a1, Dbi, Dgat2, Elovl5, Fgf1, Gpld1, Hnf4a, Igf1, Lpgat1, Mlxipl, Nr1h3, Nr1h4, Pcx, Rdh10, Rgn, Scap, Scp2, Sec14l2, Sirt3, Slc27a1, Slc45a3, Sphk2, Srebf1, Stard4, Tcf7l2]	[Apoa4, Apoc2, Hsd17b13, Mtor]	89.1892	10.8108	88.1911	11.8089	[Acsl5, Agt, Apoa1, Apoa4, Apoc2, Apoc3, Apoe, Avpr1a, Chp1, Cnep1r1, Cyp17a1, Dbi, Dgat2, Elovl5, Fgf1, Gpld1, Hnf4a, Hsd17b13, Igf1, Lpgat1, Mlxipl, Mtor, Nr1h3, Nr1h4, Pcx, Rdh10, Rgn, Scap, Scp2, Sec14l2, Sirt3, Slc27a1, Slc45a3, Sphk2, Srebf1, Stard4, Tcf7l2]
GO:0019217	regulation of fatty acid metabolic process	GO_BiologicalProcess-EBI-UniProt-GOA-ACAP-ARAP_13.05.2021_00h00	Group75	33.0097	34	Specific for Cluster #1	[Acacb, Acsl5, Agt, Apoa1, Avpr1a, Ceacam1, Dbi, Dgat2, Elovl5, Fabp1, Hnf4a, Insig1, Insig2, Irs1, Irs2, Lonp2, Lpgat1, Mlxipl, Nr1h3, Pdk1, Rgn, Scap, Slc45a3, Srebf1, Trex1, Wdtc1]	[Acsl4, Apoa4, Apoc2, Eif6, Galk1, Mtln, Mtor, Pparg]	76.4706	23.5294	74.6322	25.3678	[Acacb, Acsl4, Acsl5, Agt, Apoa1, Apoa4, Apoc2, Avpr1a, Ceacam1, Dbi, Dgat2, Eif6, Elovl5, Fabp1, Galk1, Hnf4a, Insig1, Insig2, Irs1, Irs2, Lonp2, Lpgat1, Mlxipl, Mtln, Mtor, Nr1h3, Pdk1, Pparg, Rgn, Scap, Slc45a3, Srebf1, Trex1, Wdtc1]
GO:0006633	fatty acid biosynthetic process	GO_BiologicalProcess-EBI-UniProt-GOA-ACAP-ARAP_13.05.2021_00h00	Group75	31.1688	48	Specific for Cluster #1	[Abcd3, Abhd3, Acacb, Acsm1, Acsm5, Acss2, Agt, Apoa1, Avpr1a, Ceacam1, Decr2, Elovl2, Elovl5, Fads1, Fasn, Gstm7, H2-Ke6, Hnf1a, Hnf4a, Insig1, Insig2, Lipc, Lpgat1, Mgll, Mlxipl, Nr1h3, Oxsm, Pccb, Pecr, Ptgds, Rgn, Scap, Slc45a3, Srebf1, Tecr, Wdtc1]	[Acsf3, Apoa4, Apoc2, Degs1, Eif6, Elovl1, Gstp1, Hacd1, Lpl, Mif, Prxl2b, Tbxas1]	75	25	73.0872	26.9128	[Abcd3, Abhd3, Acacb, Acsf3, Acsm1, Acsm5, Acss2, Agt, Apoa1, Apoa4, Apoc2, Avpr1a, Ceacam1, Decr2, Degs1, Eif6, Elovl1, Elovl2, Elovl5, Fads1, Fasn, Gstm7, Gstp1, H2-Ke6, Hacd1, Hnf1a, Hnf4a, Insig1, Insig2, Lipc, Lpgat1, Lpl, Mgll, Mif, Mlxipl, Nr1h3, Oxsm, Pccb, Pecr, Prxl2b, Ptgds, Rgn, Scap, Slc45a3, Srebf1, Tbxas1, Tecr, Wdtc1]
GO:0045923	positive regulation of fatty acid metabolic process	GO_BiologicalProcess-EBI-UniProt-GOA-ACAP-ARAP_13.05.2021_00h00	Group75	39.5833	19	Specific for Cluster #1	[Acsl5, Agt, Apoa1, Avpr1a, Elovl5, Fabp1, Hnf4a, Irs1, Irs2, Lpgat1, Mlxipl, Nr1h3, Rgn, Slc45a3, Srebf1]	[Apoa4, Apoc2, Mtln, Pparg]	78.9474	21.0526	77.2449	22.7551	[Acsl5, Agt, Apoa1, Apoa4, Apoc2, Avpr1a, Elovl5, Fabp1, Hnf4a, Irs1, Irs2, Lpgat1, Mlxipl, Mtln, Nr1h3, Pparg, Rgn, Slc45a3, Srebf1]
GO:0042304	regulation of fatty acid biosynthetic process	GO_BiologicalProcess-EBI-UniProt-GOA-ACAP-ARAP_13.05.2021_00h00	Group75	42.2222	19	Specific for Cluster #1	[Agt, Apoa1, Avpr1a, Ceacam1, Elovl5, Hnf4a, Insig1, Insig2, Lpgat1, Mlxipl, Nr1h3, Rgn, Scap, Slc45a3, Srebf1, Wdtc1]	[Apoa4, Apoc2, Eif6]	84.2105	15.7895	82.8412	17.1588	[Agt, Apoa1, Apoa4, Apoc2, Avpr1a, Ceacam1, Eif6, Elovl5, Hnf4a, Insig1, Insig2, Lpgat1, Mlxipl, Nr1h3, Rgn, Scap, Slc45a3, Srebf1, Wdtc1]
GO:0045723	positive regulation of fatty acid biosynthetic process	GO_BiologicalProcess-EBI-UniProt-GOA-ACAP-ARAP_13.05.2021_00h00	Group75	48.1481	13	Specific for Cluster #1	[Agt, Apoa1, Avpr1a, Elovl5, Hnf4a, Lpgat1, Mlxipl, Nr1h3, Rgn, Slc45a3, Srebf1]	[Apoa4, Apoc2]	84.6154	15.3846	83.2742	16.7258	[Agt, Apoa1, Apoa4, Apoc2, Avpr1a, Elovl5, Hnf4a, Lpgat1, Mlxipl, Nr1h3, Rgn, Slc45a3, Srebf1]
GO:0030193	regulation of blood coagulation	GO_BiologicalProcess-EBI-UniProt-GOA-ACAP-ARAP_13.05.2021_00h00	Group76	46.3768	32	Specific for Cluster #1	[Abat, Adtrp, Apoe, Apoh, Ceacam1, Cpb2, F11, F2, F7, Fga, Fgb, Fgg, Hrg, Klkb1, Kng1, Plg, Proc, Pros1, Serpinc1, Serpinf2, Serping1, St3gal4, Tmprss6, Vkorc1]	[Anxa2, Anxa5, Cd36, Cd9, F2r, Nfe2l2, Pdgfa, Rpl3]	75	25	73.0872	26.9128	[Abat, Adtrp, Anxa2, Anxa5, Apoe, Apoh, Cd36, Cd9, Ceacam1, Cpb2, F11, F2, F2r, F7, Fga, Fgb, Fgg, Hrg, Klkb1, Kng1, Nfe2l2, Pdgfa, Plg, Proc, Pros1, Rpl3, Serpinc1, Serpinf2, Serping1, St3gal4, Tmprss6, Vkorc1]
GO:0030194	positive regulation of blood coagulation	GO_BiologicalProcess-EBI-UniProt-GOA-ACAP-ARAP_13.05.2021_00h00	Group76	54.5455	12	Specific for Cluster #1	[Apoh, Cpb2, F2, F7, Hrg, Plg, Serpinf2, St3gal4]	[Cd36, F2r, Nfe2l2, Rpl3]	66.6667	33.3333	64.4187	35.5813	[Apoh, Cd36, Cpb2, F2, F2r, F7, Hrg, Nfe2l2, Plg, Rpl3, Serpinf2, St3gal4]
GO:0030195	negative regulation of blood coagulation	GO_BiologicalProcess-EBI-UniProt-GOA-ACAP-ARAP_13.05.2021_00h00	Group76	49.0196	25	Specific for Cluster #1	[Abat, Adtrp, Apoe, Apoh, Ceacam1, Cpb2, F11, F2, Fga, Fgb, Fgg, Hrg, Klkb1, Kng1, Plg, Proc, Pros1, Serpinf2, Serping1, Tmprss6]	[Anxa2, Anxa5, Cd9, Pdgfa, Rpl3]	80	20	78.3593	21.6406	[Abat, Adtrp, Anxa2, Anxa5, Apoe, Apoh, Cd9, Ceacam1, Cpb2, F11, F2, Fga, Fgb, Fgg, Hrg, Klkb1, Kng1, Pdgfa, Plg, Proc, Pros1, Rpl3, Serpinf2, Serping1, Tmprss6]
GO:0061045	negative regulation of wound healing	GO_BiologicalProcess-EBI-UniProt-GOA-ACAP-ARAP_13.05.2021_00h00	Group76	40	30	Specific for Cluster #1	[Abat, Adtrp, Apoe, Apoh, Ceacam1, Cldn3, Cpb2, F11, F2, Fga, Fgb, Fgg, Hrg, Klkb1, Kng1, Phldb2, Plg, Proc, Pros1, Pten, Serpinf2, Serping1, Smad3, Tmprss6]	[Anxa2, Anxa5, Cask, Cd9, Pdgfa, Rpl3]	80	20	78.3593	21.6406	[Abat, Adtrp, Anxa2, Anxa5, Apoe, Apoh, Cask, Cd9, Ceacam1, Cldn3, Cpb2, F11, F2, Fga, Fgb, Fgg, Hrg, Klkb1, Kng1, Pdgfa, Phldb2, Plg, Proc, Pros1, Pten, Rpl3, Serpinf2, Serping1, Smad3, Tmprss6]
GO:0090303	positive regulation of wound healing	GO_BiologicalProcess-EBI-UniProt-GOA-ACAP-ARAP_13.05.2021_00h00	Group76	40.3509	23	Specific for Cluster #1	[Apoh, Cldn3, Cpb2, F2, F7, Fermt2, Hmgb1, Hrg, Kank1, Mylk, Plg, Plpp3, Serpinf2, St3gal4, Xbp1]	[Actg1, Cd36, Clec7a, F2r, Mtor, Nfe2l2, Rpl3, Smoc2]	65.2174	34.7826	62.9261	37.0739	[Actg1, Apoh, Cd36, Cldn3, Clec7a, Cpb2, F2, F2r, F7, Fermt2, Hmgb1, Hrg, Kank1, Mtor, Mylk, Nfe2l2, Plg, Plpp3, Rpl3, Serpinf2, Smoc2, St3gal4, Xbp1]
GO:0042730	fibrinolysis	GO_BiologicalProcess-EBI-UniProt-GOA-ACAP-ARAP_13.05.2021_00h00	Group76	72.7273	16	Specific for Cluster #1	[Apoh, Cpb2, F11, F2, Fga, Fgb, Fgg, Hrg, Klkb1, Plg, Pros1, Serpinf2, Serping1, Tmprss6]	[Anxa2, Rpl3]	87.5	12.5	86.3698	13.6302	[Anxa2, Apoh, Cpb2, F11, F2, Fga, Fgb, Fgg, Hrg, Klkb1, Plg, Pros1, Rpl3, Serpinf2, Serping1, Tmprss6]
GO:0051917	regulation of fibrinolysis	GO_BiologicalProcess-EBI-UniProt-GOA-ACAP-ARAP_13.05.2021_00h00	Group76	63.6364	7	Specific for Cluster #1	[Apoh, Cpb2, F11, Hrg, Klkb1, Plg, Serpinf2]	[]	100	0	100	0	[Apoh, Cpb2, F11, Hrg, Klkb1, Plg, Serpinf2]
GO:0050996	positive regulation of lipid catabolic process	GO_BiologicalProcess-EBI-UniProt-GOA-ACAP-ARAP_13.05.2021_00h00	Group77	40.625	13	None Specific Cluster	[Aadac, Acsl5, Apoa1, Apoh, Fabp1, Irs1, Irs2]	[Adora1, Apoa4, Apoc2, Fgf21, Mtln, Pnpla2]	53.8462	46.1538	51.3644	48.6356	[Aadac, Acsl5, Adora1, Apoa1, Apoa4, Apoc2, Apoh, Fabp1, Fgf21, Irs1, Irs2, Mtln, Pnpla2]
GO:0046463	acylglycerol biosynthetic process	GO_BiologicalProcess-EBI-UniProt-GOA-ACAP-ARAP_13.05.2021_00h00	Group77	48	24	Specific for Cluster #1	[Acsl1, Acsl5, Ang, Apoc3, C3, Cnep1r1, Dgat2, Gpld1, Lpgat1, Nr1h3, Nr1h4, Pck1, Pla2g15, Rgn, Slc27a1, Srebf1, Tcf7l2]	[Acsl4, Fitm2, Gpat3, Lpl, Pck2, Plpp1, Pnpla2]	70.8333	29.1667	68.7346	31.2654	[Acsl1, Acsl4, Acsl5, Ang, Apoc3, C3, Cnep1r1, Dgat2, Fitm2, Gpat3, Gpld1, Lpgat1, Lpl, Nr1h3, Nr1h4, Pck1, Pck2, Pla2g15, Plpp1, Pnpla2, Rgn, Slc27a1, Srebf1, Tcf7l2]
GO:0090207	regulation of triglyceride metabolic process	GO_BiologicalProcess-EBI-UniProt-GOA-ACAP-ARAP_13.05.2021_00h00	Group77	52.8302	28	Specific for Cluster #1	[Aadac, Acsl5, Apoa1, Apoc3, Apoe, Apoh, Atg14, C3, Cnep1r1, Dgat2, Esr1, Gpld1, Lmf1, Mboat7, Nr1h3, Nr1h4, Rgn, Serpina12, Slc27a1, Srebf1, Tcf7l2, Thrb]	[Apoa4, Apoc2, Cd36, Fgf21, Fitm2, Pnpla2]	78.5714	21.4286	76.8475	23.1525	[Aadac, Acsl5, Apoa1, Apoa4, Apoc2, Apoc3, Apoe, Apoh, Atg14, C3, Cd36, Cnep1r1, Dgat2, Esr1, Fgf21, Fitm2, Gpld1, Lmf1, Mboat7, Nr1h3, Nr1h4, Pnpla2, Rgn, Serpina12, Slc27a1, Srebf1, Tcf7l2, Thrb]
GO:0006641	triglyceride metabolic process	GO_BiologicalProcess-EBI-UniProt-GOA-ACAP-ARAP_13.05.2021_00h00	Group77	44.8276	52	Specific for Cluster #1	[Aadac, Acsl1, Acsl5, Apoa1, Apob, Apoc3, Apoe, Apof, Apoh, Atg14, C3, Cat, Cnep1r1, Cyp2e1, Dbi, Dgat2, Esr1, G6pc, Gpld1, Gpx1, Insig1, Insig2, Lipc, Lipe, Lmf1, Lpgat1, Mboat7, Mgll, Mttp, Nr1h3, Nr1h4, Pck1, Pcsk9, Rgn, Serpina12, Slc27a1, Slc27a5, Slc37a4, Srebf1, Tcf7l2, Thrb]	[Acsl4, Apoa4, Apoc2, Cd36, Fgf21, Fitm2, Galk1, Gpat3, Lpl, Pck2, Pnpla2]	78.8462	21.1538	77.1379	22.8621	[Aadac, Acsl1, Acsl4, Acsl5, Apoa1, Apoa4, Apob, Apoc2, Apoc3, Apoe, Apof, Apoh, Atg14, C3, Cat, Cd36, Cnep1r1, Cyp2e1, Dbi, Dgat2, Esr1, Fgf21, Fitm2, G6pc, Galk1, Gpat3, Gpld1, Gpx1, Insig1, Insig2, Lipc, Lipe, Lmf1, Lpgat1, Lpl, Mboat7, Mgll, Mttp, Nr1h3, Nr1h4, Pck1, Pck2, Pcsk9, Pnpla2, Rgn, Serpina12, Slc27a1, Slc27a5, Slc37a4, Srebf1, Tcf7l2, Thrb]
GO:0046464	acylglycerol catabolic process	GO_BiologicalProcess-EBI-UniProt-GOA-ACAP-ARAP_13.05.2021_00h00	Group77	40.4762	17	Specific for Cluster #1	[Aadac, Apoa1, Apob, Apoc3, Apoh, Ces1d, Faah, Gpld1, Lipc, Lipe, Lypla2, Mgll]	[Apoa4, Apoc2, Fgf21, Lpl, Pnpla2]	70.5882	29.4118	68.4797	31.5203	[Aadac, Apoa1, Apoa4, Apob, Apoc2, Apoc3, Apoh, Ces1d, Faah, Fgf21, Gpld1, Lipc, Lipe, Lpl, Lypla2, Mgll, Pnpla2]
GO:0090208	positive regulation of triglyceride metabolic process	GO_BiologicalProcess-EBI-UniProt-GOA-ACAP-ARAP_13.05.2021_00h00	Group77	60	18	Specific for Cluster #1	[Aadac, Acsl5, Apoa1, Apoc3, Apoh, Cnep1r1, Dgat2, Gpld1, Nr1h3, Rgn, Slc27a1, Srebf1, Tcf7l2]	[Apoa4, Apoc2, Cd36, Fgf21, Pnpla2]	72.2222	27.7778	70.1814	29.8186	[Aadac, Acsl5, Apoa1, Apoa4, Apoc2, Apoc3, Apoh, Cd36, Cnep1r1, Dgat2, Fgf21, Gpld1, Nr1h3, Pnpla2, Rgn, Slc27a1, Srebf1, Tcf7l2]
GO:0010866	regulation of triglyceride biosynthetic process	GO_BiologicalProcess-EBI-UniProt-GOA-ACAP-ARAP_13.05.2021_00h00	Group77	50	13	Specific for Cluster #1	[Acsl5, Apoc3, C3, Cnep1r1, Dgat2, Gpld1, Nr1h3, Nr1h4, Rgn, Slc27a1, Srebf1, Tcf7l2]	[Fitm2]	92.3077	7.69231	91.5703	8.42971	[Acsl5, Apoc3, C3, Cnep1r1, Dgat2, Fitm2, Gpld1, Nr1h3, Nr1h4, Rgn, Slc27a1, Srebf1, Tcf7l2]
GO:0010896	regulation of triglyceride catabolic process	GO_BiologicalProcess-EBI-UniProt-GOA-ACAP-ARAP_13.05.2021_00h00	Group77	56.25	9	None Specific Cluster	[Aadac, Apoa1, Apoc3, Apoh, Gpld1]	[Apoa4, Apoc2, Fgf21, Pnpla2]	55.5556	44.4444	53.0856	46.9144	[Aadac, Apoa1, Apoa4, Apoc2, Apoc3, Apoh, Fgf21, Gpld1, Pnpla2]
GO:0019432	triglyceride biosynthetic process	GO_BiologicalProcess-EBI-UniProt-GOA-ACAP-ARAP_13.05.2021_00h00	Group77	48.7805	20	Specific for Cluster #1	[Acsl1, Acsl5, Apoc3, C3, Cnep1r1, Dgat2, Gpld1, Lpgat1, Nr1h3, Nr1h4, Pck1, Rgn, Slc27a1, Srebf1, Tcf7l2]	[Acsl4, Fitm2, Gpat3, Lpl, Pck2]	75	25	73.0872	26.9128	[Acsl1, Acsl4, Acsl5, Apoc3, C3, Cnep1r1, Dgat2, Fitm2, Gpat3, Gpld1, Lpgat1, Lpl, Nr1h3, Nr1h4, Pck1, Pck2, Rgn, Slc27a1, Srebf1, Tcf7l2]
GO:0010867	positive regulation of triglyceride biosynthetic process	GO_BiologicalProcess-EBI-UniProt-GOA-ACAP-ARAP_13.05.2021_00h00	Group77	52.6316	10	Specific for Cluster #1	[Acsl5, Apoc3, Cnep1r1, Dgat2, Gpld1, Nr1h3, Rgn, Slc27a1, Srebf1, Tcf7l2]	[]	100	0	100	0	[Acsl5, Apoc3, Cnep1r1, Dgat2, Gpld1, Nr1h3, Rgn, Slc27a1, Srebf1, Tcf7l2]
GO:0010898	positive regulation of triglyceride catabolic process	GO_BiologicalProcess-EBI-UniProt-GOA-ACAP-ARAP_13.05.2021_00h00	Group77	63.6364	7	None Specific Cluster	[Aadac, Apoa1, Apoh]	[Apoa4, Apoc2, Fgf21, Pnpla2]	42.8571	57.1429	40.4381	59.5619	[Aadac, Apoa1, Apoa4, Apoc2, Apoh, Fgf21, Pnpla2]
GO:0019433	triglyceride catabolic process	GO_BiologicalProcess-EBI-UniProt-GOA-ACAP-ARAP_13.05.2021_00h00	Group77	45.1613	14	Specific for Cluster #1	[Aadac, Apoa1, Apob, Apoc3, Apoh, Gpld1, Lipc, Lipe, Mgll]	[Apoa4, Apoc2, Fgf21, Lpl, Pnpla2]	64.2857	35.7143	61.9688	38.0312	[Aadac, Apoa1, Apoa4, Apob, Apoc2, Apoc3, Apoh, Fgf21, Gpld1, Lipc, Lipe, Lpl, Mgll, Pnpla2]

## Sheet: Cluster #1
	Term	Ontology Source	GOGroups	% Associated Genes	Nr. Genes	Cluster	Genes Cluster #1	Genes Cluster #2	%Genes Cluster #1	%Genes Cluster #2	%Genes Cluster #1.adjusted.to.input.list.size	%Genes Cluster #2.adjusted.to.input.list.size	Associated Genes Found
GO:0000038	very long-chain fatty acid metabolic process	GO_BiologicalProcess-EBI-UniProt-GOA-ACAP-ARAP_13.05.2021_00h00	Group00	40	14	Specific for Cluster #1	[Abcd3, Abcd4, Acox1, Acsl1, Elovl2, Elovl5, Pex2, Pex5, Slc27a2, Slc27a5, Tecr]	[Acot2, Elovl1, Hacd1]	78.5714	21.4286	76.8475	23.1525	[Abcd3, Abcd4, Acot2, Acox1, Acsl1, Elovl1, Elovl2, Elovl5, Hacd1, Pex2, Pex5, Slc27a2, Slc27a5, Tecr]
GO:0120227	acyl-CoA binding	GO_MolecularFunction-EBI-UniProt-GOA-ACAP-ARAP_13.05.2021_00h00	Group03	43.3333	13	Specific for Cluster #1	[Acbd4, Acbd5, Acot12, Dbi, Eci2, Eci3, Gcdh, Hnf4a, Naa80, Pank1, Pank3, Scp2]	[Pitpna]	92.3077	7.69231	91.5703	8.42971	[Acbd4, Acbd5, Acot12, Dbi, Eci2, Eci3, Gcdh, Hnf4a, Naa80, Pank1, Pank3, Pitpna, Scp2]
GO:2001140	positive regulation of phospholipid transport	GO_BiologicalProcess-EBI-UniProt-GOA-ACAP-ARAP_13.05.2021_00h00	Group04	57.1429	8	Specific for Cluster #1	[Abca3, Apoa1, Apoe, Dbi, Tmem30a]	[Abcb1a, Abcb4, Prelid1]	62.5	37.5	60.1391	39.8609	[Abca3, Abcb1a, Abcb4, Apoa1, Apoe, Dbi, Prelid1, Tmem30a]
KEGG:00071	Fatty acid degradation	KEGG_13.05.2021	Group06	36.5385	19	Specific for Cluster #1	[Acadsb, Acat1, Acat3, Acox1, Acsl1, Acsl5, Adh1, Adh4, Aldh2, Aldh3a2, Aldh7a1, Aldh9a1, Eci2, Eci3, Gcdh, Hadh]	[Acsl4, Aldh1b1, Cyp4a31]	84.2105	15.7895	82.8412	17.1588	[Acadsb, Acat1, Acat3, Acox1, Acsl1, Acsl4, Acsl5, Adh1, Adh4, Aldh1b1, Aldh2, Aldh3a2, Aldh7a1, Aldh9a1, Cyp4a31, Eci2, Eci3, Gcdh, Hadh]
KEGG:00120	Primary bile acid biosynthesis	KEGG_13.05.2021	Group07	55.5556	10	Specific for Cluster #1	[Acnat1, Acnat2, Akr1d1, Baat, Cyp27a1, Cyp7b1, Cyp8b1, Hsd3b7, Scp2, Slc27a5]	[]	100	0	100	0	[Acnat1, Acnat2, Akr1d1, Baat, Cyp27a1, Cyp7b1, Cyp8b1, Hsd3b7, Scp2, Slc27a5]
KEGG:00260	Glycine, serine and threonine metabolism	KEGG_13.05.2021	Group09	50	20	Specific for Cluster #1	[Agxt, Aldh7a1, Amt, Bhmt, Cbs, Dmgdh, Gamt, Gcsh, Gldc, Gnmt, Grhpr, Maob, Pipox, Sardh, Sds, Shmt1, Shmt2]	[Maoa, Pgam1, Psph]	85	15	83.6859	16.3141	[Agxt, Aldh7a1, Amt, Bhmt, Cbs, Dmgdh, Gamt, Gcsh, Gldc, Gnmt, Grhpr, Maoa, Maob, Pgam1, Pipox, Psph, Sardh, Sds, Shmt1, Shmt2]
KEGG:00280	Valine, leucine and isoleucine degradation	KEGG_13.05.2021	Group10	40.3509	23	Specific for Cluster #1	[Abat, Acad8, Acadsb, Acat1, Acat3, Aldh2, Aldh3a2, Aldh6a1, Aldh7a1, Aldh9a1, Aox3, Bcat2, Hadh, Hibadh, Hibch, Hmgcs1, Hmgcs2, Hsd17b10, Ivd, Mccc2, Pccb]	[Acsf3, Aldh1b1]	91.3043	8.69565	90.4807	9.51932	[Abat, Acad8, Acadsb, Acat1, Acat3, Acsf3, Aldh1b1, Aldh2, Aldh3a2, Aldh6a1, Aldh7a1, Aldh9a1, Aox3, Bcat2, Hadh, Hibadh, Hibch, Hmgcs1, Hmgcs2, Hsd17b10, Ivd, Mccc2, Pccb]
KEGG:00310	Lysine degradation	KEGG_13.05.2021	Group11	32.8125	21	Specific for Cluster #1	[Aadat, Aass, Acat1, Acat3, Aldh2, Aldh3a2, Aldh7a1, Aldh9a1, Bbox1, Gcdh, Hadh, Hykk, Kmt5b, Kmt5c, Nsd3, Pipox, Setd1a, Setdb1]	[Aldh1b1, Colgalt1, Kmt5a]	85.7143	14.2857	84.4513	15.5487	[Aadat, Aass, Acat1, Acat3, Aldh1b1, Aldh2, Aldh3a2, Aldh7a1, Aldh9a1, Bbox1, Colgalt1, Gcdh, Hadh, Hykk, Kmt5a, Kmt5b, Kmt5c, Nsd3, Pipox, Setd1a, Setdb1]
KEGG:00380	Tryptophan metabolism	KEGG_13.05.2021	Group13	40.3846	21	Specific for Cluster #1	[Aadat, Acat1, Acat3, Afmid, Aldh2, Aldh3a2, Aldh7a1, Aldh8a1, Aldh9a1, Aox3, Cat, Gcdh, Haao, Hadh, Ido2, Inmt, Kmo, Maob, Tdo2]	[Aldh1b1, Maoa]	90.4762	9.52381	89.583	10.417	[Aadat, Acat1, Acat3, Afmid, Aldh1b1, Aldh2, Aldh3a2, Aldh7a1, Aldh8a1, Aldh9a1, Aox3, Cat, Gcdh, Haao, Hadh, Ido2, Inmt, Kmo, Maoa, Maob, Tdo2]
KEGG:00410	beta-Alanine metabolism	KEGG_13.05.2021	Group14	41.9355	13	Specific for Cluster #1	[Abat, Acox1, Aldh2, Aldh3a2, Aldh6a1, Aldh7a1, Aldh9a1, Dpyd, Dpys, Hibch, Upb1]	[Aldh1b1, Smox]	84.6154	15.3846	83.2742	16.7258	[Abat, Acox1, Aldh1b1, Aldh2, Aldh3a2, Aldh6a1, Aldh7a1, Aldh9a1, Dpyd, Dpys, Hibch, Smox, Upb1]
KEGG:00620	Pyruvate metabolism	KEGG_13.05.2021	Group19	50	22	Specific for Cluster #1	[Acacb, Acat1, Acat3, Acot12, Acss2, Adh1, Adh4, Aldh2, Aldh3a2, Aldh7a1, Aldh9a1, Glo1, Grhpr, Ldhd, Mdh1, Pck1, Pcx]	[Aldh1b1, Mdh2, Pck2, Pdhb, Pkm]	77.2727	22.7273	75.4769	24.5231	[Acacb, Acat1, Acat3, Acot12, Acss2, Adh1, Adh4, Aldh1b1, Aldh2, Aldh3a2, Aldh7a1, Aldh9a1, Glo1, Grhpr, Ldhd, Mdh1, Mdh2, Pck1, Pck2, Pcx, Pdhb, Pkm]
KEGG:00630	Glyoxylate and dicarboxylate metabolism	KEGG_13.05.2021	Group20	59.375	19	Specific for Cluster #1	[Acat1, Acat3, Aco1, Acss2, Afmid, Agxt, Amt, Cat, Gcsh, Gldc, Glul, Grhpr, Hao1, Mdh1, Pccb, Shmt1, Shmt2]	[Cs, Mdh2]	89.4737	10.5263	88.4985	11.5015	[Acat1, Acat3, Aco1, Acss2, Afmid, Agxt, Amt, Cat, Cs, Gcsh, Gldc, Glul, Grhpr, Hao1, Mdh1, Mdh2, Pccb, Shmt1, Shmt2]
KEGG:00770	Pantothenate and CoA biosynthesis	KEGG_13.05.2021	Group21	65	13	Specific for Cluster #1	[Aldh2, Aldh3a2, Bcat2, Dpyd, Dpys, Enpp3, Pank1, Pank3, Upb1, Vnn1, Vnn3]	[Aldh1b1, Ppcs]	84.6154	15.3846	83.2742	16.7258	[Aldh1b1, Aldh2, Aldh3a2, Bcat2, Dpyd, Dpys, Enpp3, Pank1, Pank3, Ppcs, Upb1, Vnn1, Vnn3]
KEGG:03320	PPAR signaling pathway	KEGG_13.05.2021	Group23	32.5843	29	Specific for Cluster #1	[Acox1, Acsl1, Acsl5, Apoa1, Apoc3, Cyp27a1, Cyp8b1, Dbi, Fabp1, Fabp2, Hmgcs1, Hmgcs2, Ilk, Nr1h3, Pck1, Pltp, Rxra, Scp2, Slc27a1, Slc27a2, Slc27a5, Ubc]	[Acsl4, Cd36, Cyp4a31, Fabp4, Lpl, Pck2, Pparg]	75.8621	24.1379	73.9923	26.0077	[Acox1, Acsl1, Acsl4, Acsl5, Apoa1, Apoc3, Cd36, Cyp27a1, Cyp4a31, Cyp8b1, Dbi, Fabp1, Fabp2, Fabp4, Hmgcs1, Hmgcs2, Ilk, Lpl, Nr1h3, Pck1, Pck2, Pltp, Pparg, Rxra, Scp2, Slc27a1, Slc27a2, Slc27a5, Ubc]
KEGG:04146	Peroxisome	KEGG_13.05.2021	Group25	48.8372	42	Specific for Cluster #1	[Abcd3, Abcd4, Acnat1, Acnat2, Acox1, Acsl1, Acsl5, Agxt, Baat, Cat, Crot, Decr2, Dhrs4, Eci2, Eci3, Ephx2, Gstk1, Hacl1, Hao1, Idh1, Mvk, Nudt12, Nudt7, Paox, Pecr, Pex11b, Pex2, Pex5, Pex6, Pex7, Phyh, Pipox, Pmvk, Prdx1, Pxmp2, Scp2, Slc27a2, Sod1, Xdh]	[Acsl4, Idh2, Mpv17]	92.8571	7.14286	92.1679	7.83206	[Abcd3, Abcd4, Acnat1, Acnat2, Acox1, Acsl1, Acsl4, Acsl5, Agxt, Baat, Cat, Crot, Decr2, Dhrs4, Eci2, Eci3, Ephx2, Gstk1, Hacl1, Hao1, Idh1, Idh2, Mpv17, Mvk, Nudt12, Nudt7, Paox, Pecr, Pex11b, Pex2, Pex5, Pex6, Pex7, Phyh, Pipox, Pmvk, Prdx1, Pxmp2, Scp2, Slc27a2, Sod1, Xdh]
GO:0070328	triglyceride homeostasis	GO_BiologicalProcess-EBI-UniProt-GOA-ACAP-ARAP_13.05.2021_00h00	Group26	43.5897	17	Specific for Cluster #1	[Apoa1, Apoc3, Apoe, Dgat2, Hnf4a, Il18, Lipc, Nr1h3, Nr1h4, Pla2g12b, Xbp1]	[Adora1, Apoa4, Apoc2, Fitm2, Lpl, Mtln]	64.7059	35.2941	62.4003	37.5997	[Adora1, Apoa1, Apoa4, Apoc2, Apoc3, Apoe, Dgat2, Fitm2, Hnf4a, Il18, Lipc, Lpl, Mtln, Nr1h3, Nr1h4, Pla2g12b, Xbp1]
KEGG:04610	Complement and coagulation cascades	KEGG_13.05.2021	Group28	47.3118	44	Specific for Cluster #1	[C1ra, C1s1, C3, C8a, C8b, C8g, C9, Cd59b, Cfb, Cfh, Cfhr1, Cfhr2, Cfhr3, Cfi, Cpb2, F10, F11, F13b, F2, F7, F9, Fga, Fgb, Fgg, Hc, Klkb1, Kng1, Masp1, Masp2, Mbl1, Mbl2, Plg, Proc, Pros1, Serpina1a, Serpina1b, Serpina1c, Serpina1d, Serpinc1, Serpind1, Serpinf2, Serping1, Vtn]	[F2r]	97.7273	2.27273	97.4953	2.50469	[C1ra, C1s1, C3, C8a, C8b, C8g, C9, Cd59b, Cfb, Cfh, Cfhr1, Cfhr2, Cfhr3, Cfi, Cpb2, F10, F11, F13b, F2, F2r, F7, F9, Fga, Fgb, Fgg, Hc, Klkb1, Kng1, Masp1, Masp2, Mbl1, Mbl2, Plg, Proc, Pros1, Serpina1a, Serpina1b, Serpina1c, Serpina1d, Serpinc1, Serpind1, Serpinf2, Serping1, Vtn]
KEGG:04975	Fat digestion and absorption	KEGG_13.05.2021	Group29	39.5349	17	Specific for Cluster #1	[Acat1, Acat3, Agpat2, Apoa1, Apob, Dgat2, Fabp1, Fabp2, Mttp, Pla2g12b, Plpp3, Slc27a1]	[Apoa4, Cd36, Pla2g12a, Plpp1, Plpp2]	70.5882	29.4118	68.4797	31.5203	[Acat1, Acat3, Agpat2, Apoa1, Apoa4, Apob, Cd36, Dgat2, Fabp1, Fabp2, Mttp, Pla2g12a, Pla2g12b, Plpp1, Plpp2, Plpp3, Slc27a1]
KEGG:04976	Bile secretion	KEGG_13.05.2021	Group30	38	38	Specific for Cluster #1	[Acnat1, Acnat2, Aqp8, Aqp9, Baat, Kcnn2, Nr0b2, Nr1h4, Prkaca, Prkacb, Rxra, Slc10a1, Slc10a2, Slc22a7, Slc27a5, Slco1a1, Slco1b2, Sult2a7, Sult2a8, Ugt1a1, Ugt1a5, Ugt1a6b, Ugt1a7c, Ugt2a3, Ugt2b1, Ugt2b36, Ugt2b37, Ugt2b38, Ugt2b5]	[Abcb1a, Abcb4, Abcg2, Adcy6, Atp1a1, Car2, Ephx1, Slc51b, Sult2a5]	76.3158	23.6842	74.4694	25.5306	[Abcb1a, Abcb4, Abcg2, Acnat1, Acnat2, Adcy6, Aqp8, Aqp9, Atp1a1, Baat, Car2, Ephx1, Kcnn2, Nr0b2, Nr1h4, Prkaca, Prkacb, Rxra, Slc10a1, Slc10a2, Slc22a7, Slc27a5, Slc51b, Slco1a1, Slco1b2, Sult2a5, Sult2a7, Sult2a8, Ugt1a1, Ugt1a5, Ugt1a6b, Ugt1a7c, Ugt2a3, Ugt2b1, Ugt2b36, Ugt2b37, Ugt2b38, Ugt2b5]
GO:0006631	fatty acid metabolic process	GO_BiologicalProcess-EBI-UniProt-GOA-ACAP-ARAP_13.05.2021_00h00	Group31	34.8519	153	Specific for Cluster #1	[Aasdh, Abcd3, Abcd4, Abhd3, Acacb, Acad11, Acadsb, Acat1, Acat3, Acnat1, Acnat2, Acot12, Acox1, Acsl1, Acsl5, Acsm1, Acsm5, Acss2, Adh4, Adipor2, Adtrp, Agt, Akr1c14, Akr1c20, Akr1c6, Aldh3a2, Apoa1, Avpr1a, Baat, C3, Ceacam1, Ces1d, Ces1f, Crot, Cyp2a12, Cyp2b13, Cyp2b9, Cyp2c23, Cyp2c29, Cyp2c37, Cyp2c38, Cyp2c39, Cyp2c40, Cyp2c50, Cyp2c54, Cyp2c67, Cyp2c68, Cyp2c69, Cyp2c70, Cyp2d10, Cyp2d26,…	[Acot2, Acsf3, Acsl4, Aig1, Akr1b3, Akr1b7, Apoa4, Apoc2, Cd36, Cygb, Cyp2c55, Cyp4a31, Degs1, Eif6, Elovl1, Ephx1, Fabp4, Galk1, Gstp1, Hacd1, Lpl, Mapk3, Mif, Mtln, Mtor, Pck2, Pparg, Prxl2b, Ptgr1, Tbxas1]	80.3922	19.6078	78.7751	21.2249	[Aasdh, Abcd3, Abcd4, Abhd3, Acacb, Acad11, Acadsb, Acat1, Acat3, Acnat1, Acnat2, Acot12, Acot2, Acox1, Acsf3, Acsl1, Acsl4, Acsl5, Acsm1, Acsm5, Acss2, Adh4, Adipor2, Adtrp, Agt, Aig1, Akr1b3, Akr1b7, Akr1c14, Akr1c20, Akr1c6, Aldh3a2, Apoa1, Apoa4, Apoc2, Avpr1a, Baat, C3, Cd36, Ceacam1, Ces1d, Ces1f, Crot, Cygb, Cyp2a12, Cyp2b13, Cyp2b9, Cyp2c23, Cyp2c29, Cyp2c37, Cyp2c38, Cyp2c39, Cyp2c40, Cy…
GO:0008286	insulin receptor signaling pathway	GO_BiologicalProcess-EBI-UniProt-GOA-ACAP-ARAP_13.05.2021_00h00	Group34	26.3514	39	Specific for Cluster #1	[Agt, Bcar1, Bcar3, Csrp3, Eif4ebp2, Foxo4, Gpld1, Grb7, Insr, Irs1, Irs2, Kank1, Mup1, Mup11, Mup12, Mup16, Mup18, Mup3, Mup7, Mup9, Nr1h4, Pid1, Pip4k2b, Ptprj, Rarres2, Serpina12, Shc1, Slc2a8, Socs3, Srebf1]	[Baiap2l1, Cdk4, Eif4ebp1, Gnai2, Nucks1, Pak1, Pip4k2c, Rhoq, Src]	76.9231	23.0769	75.1086	24.8914	[Agt, Baiap2l1, Bcar1, Bcar3, Cdk4, Csrp3, Eif4ebp1, Eif4ebp2, Foxo4, Gnai2, Gpld1, Grb7, Insr, Irs1, Irs2, Kank1, Mup1, Mup11, Mup12, Mup16, Mup18, Mup3, Mup7, Mup9, Nr1h4, Nucks1, Pak1, Pid1, Pip4k2b, Pip4k2c, Ptprj, Rarres2, Rhoq, Serpina12, Shc1, Slc2a8, Socs3, Src, Srebf1]
GO:0009262	deoxyribonucleotide metabolic process	GO_BiologicalProcess-EBI-UniProt-GOA-ACAP-ARAP_13.05.2021_00h00	Group36	37.5	15	Specific for Cluster #1	[Ak3, Cmpk2, Gda, Pnp, Rrm2, Samhd1, Shmt1, Tk2, Tymp, Xdh]	[Nt5c3, Nudt18, Rrm1, Tbpl1, Tyms]	66.6667	33.3333	64.4187	35.5813	[Ak3, Cmpk2, Gda, Nt5c3, Nudt18, Pnp, Rrm1, Rrm2, Samhd1, Shmt1, Tbpl1, Tk2, Tymp, Tyms, Xdh]
GO:0019482	beta-alanine metabolic process	GO_BiologicalProcess-EBI-UniProt-GOA-ACAP-ARAP_13.05.2021_00h00	Group38	100	5	Specific for Cluster #1	[Aasdh, Aldh6a1, Dpyd, Dpys, Upb1]	[]	100	0	100	0	[Aasdh, Aldh6a1, Dpyd, Dpys, Upb1]
GO:0019626	short-chain fatty acid catabolic process	GO_BiologicalProcess-EBI-UniProt-GOA-ACAP-ARAP_13.05.2021_00h00	Group39	83.3333	5	Specific for Cluster #1	[Ces1d, Ces1f, Pck1, Phyh]	[Pck2]	80	20	78.3593	21.6406	[Ces1d, Ces1f, Pck1, Pck2, Phyh]
GO:0001889	liver development	GO_BiologicalProcess-EBI-UniProt-GOA-ACAP-ARAP_13.05.2021_00h00	Group42	30.6122	60	Specific for Cluster #1	[Acat1, Arg1, Asl, Baat, Ceacam1, Cebpa, Cited2, Cpb2, Csnk2a1, Egfr, Fgf1, Fgl1, Hmgcs1, Hnf1a, Hnf1b, Hnf4a, Hp, Il18, Lsr, Met, Mpst, Onecut1, Onecut2, Otc, Pck1, Pcsk9, Pnpt1, Proc, Prox1, Ptpn3, Qdpr, Rgn, Slco1b2, Slco2b1, Smad3, Srd5a1, Srsf5, Stat5b, Ugt1a1, Upb1, Vtn, Xbp1]	[Arf6, Ccnd1, Cebpg, Cobl, Gata6, Hmox1, Igf2r, Ihh, Kras, Krt18, Npm1, Pck2, Pkm, Prmt5, Rpl19, Sulf2, Tyms, Ucp2]	70	30	67.8685	32.1315	[Acat1, Arf6, Arg1, Asl, Baat, Ccnd1, Ceacam1, Cebpa, Cebpg, Cited2, Cobl, Cpb2, Csnk2a1, Egfr, Fgf1, Fgl1, Gata6, Hmgcs1, Hmox1, Hnf1a, Hnf1b, Hnf4a, Hp, Igf2r, Ihh, Il18, Kras, Krt18, Lsr, Met, Mpst, Npm1, Onecut1, Onecut2, Otc, Pck1, Pck2, Pcsk9, Pkm, Pnpt1, Prmt5, Proc, Prox1, Ptpn3, Qdpr, Rgn, Rpl19, Slco1b2, Slco2b1, Smad3, Srd5a1, Srsf5, Stat5b, Sulf2, Tyms, Ucp2, Ugt1a1, Upb1, Vtn, Xbp1]
GO:0045824	negative regulation of innate immune response	GO_BiologicalProcess-EBI-UniProt-GOA-ACAP-ARAP_13.05.2021_00h00	Group46	33.7662	26	Specific for Cluster #1	[Adar, Arg1, Ceacam1, Clec2d, Dhx58, H2-T23, Isg15, Lgals9, Parp14, Pzp, Samhd1, Serpinb9, Serping1, Stat2, Tap1, Tap2, Trafd1, Trex1, Trim21, Ythdf3]	[Dnaja3, Grn, Lyar, Pparg, Ttll12, Usp18]	76.9231	23.0769	75.1086	24.8914	[Adar, Arg1, Ceacam1, Clec2d, Dhx58, Dnaja3, Grn, H2-T23, Isg15, Lgals9, Lyar, Parp14, Pparg, Pzp, Samhd1, Serpinb9, Serping1, Stat2, Tap1, Tap2, Trafd1, Trex1, Trim21, Ttll12, Usp18, Ythdf3]
GO:0090181	regulation of cholesterol metabolic process	GO_BiologicalProcess-EBI-UniProt-GOA-ACAP-ARAP_13.05.2021_00h00	Group48	44.7368	17	Specific for Cluster #1	[Apob, Apoe, Ces1d, Dgat2, Ephx2, Fgf1, Lmf1, Pex2, Scap, Scp2, Sec14l2, Serpina12, Sod1, Srebf1, Thrb]	[Fmo5, Ttc39b]	88.2353	11.7647	87.1618	12.8382	[Apob, Apoe, Ces1d, Dgat2, Ephx2, Fgf1, Fmo5, Lmf1, Pex2, Scap, Scp2, Sec14l2, Serpina12, Sod1, Srebf1, Thrb, Ttc39b]
GO:0034340	response to type I interferon	GO_BiologicalProcess-EBI-UniProt-GOA-ACAP-ARAP_13.05.2021_00h00	Group49	36.5385	19	Specific for Cluster #1	[Adar, Ifitm2, Ifitm3, Ifnar2, Irf7, Isg15, Mx2, Samhd1, Shmt2, Stat1, Stat2, Tbk1, Trex1, Trim56, Ythdf3, Zbp1]	[Ttll12, Ube2k, Usp18]	84.2105	15.7895	82.8412	17.1588	[Adar, Ifitm2, Ifitm3, Ifnar2, Irf7, Isg15, Mx2, Samhd1, Shmt2, Stat1, Stat2, Tbk1, Trex1, Trim56, Ttll12, Ube2k, Usp18, Ythdf3, Zbp1]
GO:0060337	type I interferon signaling pathway	GO_BiologicalProcess-EBI-UniProt-GOA-ACAP-ARAP_13.05.2021_00h00	Group49	36.3636	16	Specific for Cluster #1	[Adar, Ifitm2, Ifitm3, Ifnar2, Irf7, Isg15, Samhd1, Stat1, Stat2, Tbk1, Trex1, Ythdf3, Zbp1]	[Ttll12, Ube2k, Usp18]	81.25	18.75	79.6859	20.3141	[Adar, Ifitm2, Ifitm3, Ifnar2, Irf7, Isg15, Samhd1, Stat1, Stat2, Tbk1, Trex1, Ttll12, Ube2k, Usp18, Ythdf3, Zbp1]
GO:0008206	bile acid metabolic process	GO_BiologicalProcess-EBI-UniProt-GOA-ACAP-ARAP_13.05.2021_00h00	Group50	42.8571	18	Specific for Cluster #1	[Akr1d1, Baat, Ces1d, Cyp27a1, Cyp7b1, Cyp8b1, Fgfr4, Gba2, Hnf1a, Hsd17b10, Nr1h4, Nr5a2, Pex2, Prox1, Scp2, Slc27a2, Slc27a5, Stard4]	[]	100	0	100	0	[Akr1d1, Baat, Ces1d, Cyp27a1, Cyp7b1, Cyp8b1, Fgfr4, Gba2, Hnf1a, Hsd17b10, Nr1h4, Nr5a2, Pex2, Prox1, Scp2, Slc27a2, Slc27a5, Stard4]
GO:0006699	bile acid biosynthetic process	GO_BiologicalProcess-EBI-UniProt-GOA-ACAP-ARAP_13.05.2021_00h00	Group50	56	14	Specific for Cluster #1	[Akr1d1, Baat, Ces1d, Cyp27a1, Cyp7b1, Cyp8b1, Fgfr4, Hnf1a, Hsd17b10, Pex2, Prox1, Slc27a2, Slc27a5, Stard4]	[]	100	0	100	0	[Akr1d1, Baat, Ces1d, Cyp27a1, Cyp7b1, Cyp8b1, Fgfr4, Hnf1a, Hsd17b10, Pex2, Prox1, Slc27a2, Slc27a5, Stard4]
GO:0030371	translation repressor activity	GO_BiologicalProcess-EBI-UniProt-GOA-ACAP-ARAP_13.05.2021_00h00	Group51	45.8333	11	Specific for Cluster #1	[Cpeb2, Cpeb4, Dhfr, Eif4ebp2, Ireb2, Paip2b, Pura, Shmt1, Shmt2]	[Eif4ebp1, Tyms]	81.8182	18.1818	80.2899	19.7101	[Cpeb2, Cpeb4, Dhfr, Eif4ebp1, Eif4ebp2, Ireb2, Paip2b, Pura, Shmt1, Shmt2, Tyms]
GO:0000900	translation repressor activity, mRNA regulatory element binding	GO_BiologicalProcess-EBI-UniProt-GOA-ACAP-ARAP_13.05.2021_00h00	Group51	61.5385	8	Specific for Cluster #1	[Cpeb2, Cpeb4, Dhfr, Paip2b, Pura, Shmt1, Shmt2]	[Tyms]	87.5	12.5	86.3698	13.6302	[Cpeb2, Cpeb4, Dhfr, Paip2b, Pura, Shmt1, Shmt2, Tyms]
GO:0031227	intrinsic component of endoplasmic reticulum membrane	GO_CellularComponent-EBI-UniProt-GOA-ACAP-ARAP_13.05.2021_00h00	Group52	30.2326	52	Specific for Cluster #1	[Amfr, B2m, Calr, Cyp2e1, Derl2, Derl3, Dgat2, Dpm3, Edem1, Elovl2, Elovl5, Ext1, Fkbp8, H2-K1, H2-T23, Hsd11b1, Insig1, Insig2, Lrit1, Marchf6, Ncoa3, Pdia3, Porcn, Retreg1, Rrbp1, Saraf, Slc27a2, Slc27a5, Slc37a4, Sppl2b, Tap1, Tap2, Tapbp, Tapt1, Tecr, Tm7sf2, Tram1, Xbp1]	[Acer3, Atf6, Ccdc47, Cln3, Derl1, Elovl1, Emc3, Emc8, Esyt2, Fitm2, H2-Q1, Hacd1, Rhbdd1, Zfyve27]	73.0769	26.9231	71.0737	28.9263	[Acer3, Amfr, Atf6, B2m, Calr, Ccdc47, Cln3, Cyp2e1, Derl1, Derl2, Derl3, Dgat2, Dpm3, Edem1, Elovl1, Elovl2, Elovl5, Emc3, Emc8, Esyt2, Ext1, Fitm2, Fkbp8, H2-K1, H2-Q1, H2-T23, Hacd1, Hsd11b1, Insig1, Insig2, Lrit1, Marchf6, Ncoa3, Pdia3, Porcn, Retreg1, Rhbdd1, Rrbp1, Saraf, Slc27a2, Slc27a5, Slc37a4, Sppl2b, Tap1, Tap2, Tapbp, Tapt1, Tecr, Tm7sf2, Tram1, Xbp1, Zfyve27]
GO:0030176	integral component of endoplasmic reticulum membrane	GO_CellularComponent-EBI-UniProt-GOA-ACAP-ARAP_13.05.2021_00h00	Group52	30.4878	50	Specific for Cluster #1	[Amfr, B2m, Calr, Derl2, Derl3, Dgat2, Dpm3, Edem1, Elovl2, Elovl5, Ext1, Fkbp8, H2-K1, H2-T23, Hsd11b1, Insig1, Insig2, Lrit1, Marchf6, Ncoa3, Pdia3, Porcn, Retreg1, Rrbp1, Saraf, Slc27a2, Slc27a5, Slc37a4, Sppl2b, Tap1, Tap2, Tapbp, Tapt1, Tecr, Tm7sf2, Tram1, Xbp1]	[Acer3, Atf6, Ccdc47, Cln3, Derl1, Elovl1, Emc3, Emc8, Fitm2, H2-Q1, Hacd1, Rhbdd1, Zfyve27]	74	26	72.0392	27.9608	[Acer3, Amfr, Atf6, B2m, Calr, Ccdc47, Cln3, Derl1, Derl2, Derl3, Dgat2, Dpm3, Edem1, Elovl1, Elovl2, Elovl5, Emc3, Emc8, Ext1, Fitm2, Fkbp8, H2-K1, H2-Q1, H2-T23, Hacd1, Hsd11b1, Insig1, Insig2, Lrit1, Marchf6, Ncoa3, Pdia3, Porcn, Retreg1, Rhbdd1, Rrbp1, Saraf, Slc27a2, Slc27a5, Slc37a4, Sppl2b, Tap1, Tap2, Tapbp, Tapt1, Tecr, Tm7sf2, Tram1, Xbp1, Zfyve27]
GO:0034033	purine nucleoside bisphosphate biosynthetic process	GO_BiologicalProcess-EBI-UniProt-GOA-ACAP-ARAP_13.05.2021_00h00	Group53	35.5556	16	Specific for Cluster #1	[Acacb, Acat1, Acsl1, Acsl5, Acss2, Elovl5, Gcdh, Pank1, Pank3, Papss2, Pdk1]	[Acsl4, Ak6, Elovl1, Pdhb, Ppcs]	68.75	31.25	66.5721	33.4279	[Acacb, Acat1, Acsl1, Acsl4, Acsl5, Acss2, Ak6, Elovl1, Elovl5, Gcdh, Pank1, Pank3, Papss2, Pdhb, Pdk1, Ppcs]
GO:0034030	ribonucleoside bisphosphate biosynthetic process	GO_BiologicalProcess-EBI-UniProt-GOA-ACAP-ARAP_13.05.2021_00h00	Group53	35.5556	16	Specific for Cluster #1	[Acacb, Acat1, Acsl1, Acsl5, Acss2, Elovl5, Gcdh, Pank1, Pank3, Papss2, Pdk1]	[Acsl4, Ak6, Elovl1, Pdhb, Ppcs]	68.75	31.25	66.5721	33.4279	[Acacb, Acat1, Acsl1, Acsl4, Acsl5, Acss2, Ak6, Elovl1, Elovl5, Gcdh, Pank1, Pank3, Papss2, Pdhb, Pdk1, Ppcs]
GO:0010872	regulation of cholesterol esterification	GO_BiologicalProcess-EBI-UniProt-GOA-ACAP-ARAP_13.05.2021_00h00	Group54	66.6667	8	Specific for Cluster #1	[Abca2, Agt, Agtr1a, Apoa1, Apoe, Stard4]	[Apoa4, Lamtor1]	75	25	73.0872	26.9128	[Abca2, Agt, Agtr1a, Apoa1, Apoa4, Apoe, Lamtor1, Stard4]
GO:0034435	cholesterol esterification	GO_BiologicalProcess-EBI-UniProt-GOA-ACAP-ARAP_13.05.2021_00h00	Group54	60	9	Specific for Cluster #1	[Abca2, Agt, Agtr1a, Apoa1, Apoe, Lcat, Stard4]	[Apoa4, Lamtor1]	77.7778	22.2222	76.0095	23.9905	[Abca2, Agt, Agtr1a, Apoa1, Apoa4, Apoe, Lamtor1, Lcat, Stard4]
GO:0008652	cellular amino acid biosynthetic process	GO_BiologicalProcess-EBI-UniProt-GOA-ACAP-ARAP_13.05.2021_00h00	Group56	41.2698	26	Specific for Cluster #1	[Aass, Abat, Adi1, Agxt, Asl, Bcat2, Bhmt, Bhmt2, Cbs, Dhfr, Dpyd, Gls2, Glul, Mthfd1, Nags, Oat, Otc, Shmt1, Shmt2, Upb1]	[Cln3, Gls, Mri1, Mtap, Psph, Pycr2]	76.9231	23.0769	75.1086	24.8914	[Aass, Abat, Adi1, Agxt, Asl, Bcat2, Bhmt, Bhmt2, Cbs, Cln3, Dhfr, Dpyd, Gls, Gls2, Glul, Mri1, Mtap, Mthfd1, Nags, Oat, Otc, Psph, Pycr2, Shmt1, Shmt2, Upb1]
GO:1901607	alpha-amino acid biosynthetic process	GO_BiologicalProcess-EBI-UniProt-GOA-ACAP-ARAP_13.05.2021_00h00	Group56	36.3636	24	Specific for Cluster #1	[Aass, Adi1, Agxt, Asl, Bhmt, Bhmt2, Cbs, Dhfr, Gls2, Glul, Mthfd1, Nags, Oat, Otc, Pah, Sds, Shmt1, Shmt2]	[Cln3, Gls, Mri1, Mtap, Psph, Pycr2]	75	25	73.0872	26.9128	[Aass, Adi1, Agxt, Asl, Bhmt, Bhmt2, Cbs, Cln3, Dhfr, Gls, Gls2, Glul, Mri1, Mtap, Mthfd1, Nags, Oat, Otc, Pah, Psph, Pycr2, Sds, Shmt1, Shmt2]
GO:0009084	glutamine family amino acid biosynthetic process	GO_BiologicalProcess-EBI-UniProt-GOA-ACAP-ARAP_13.05.2021_00h00	Group56	50	9	Specific for Cluster #1	[Asl, Gls2, Glul, Nags, Oat, Otc]	[Cln3, Gls, Pycr2]	66.6667	33.3333	64.4187	35.5813	[Asl, Cln3, Gls, Gls2, Glul, Nags, Oat, Otc, Pycr2]
KEGG:00040	Pentose and glucuronate interconversions	KEGG_13.05.2021	Group58	54.2857	19	Specific for Cluster #1	[Dcxr, Dhdh, Sord, Ugt1a1, Ugt1a5, Ugt1a6b, Ugt1a7c, Ugt2a3, Ugt2b1, Ugt2b36, Ugt2b37, Ugt2b38, Ugt2b5]	[Akr1b3, Akr1b7, Gusb, Ugdh, Ugp2, Xylb]	68.4211	31.5789	66.2315	33.7685	[Akr1b3, Akr1b7, Dcxr, Dhdh, Gusb, Sord, Ugdh, Ugp2, Ugt1a1, Ugt1a5, Ugt1a6b, Ugt1a7c, Ugt2a3, Ugt2b1, Ugt2b36, Ugt2b37, Ugt2b38, Ugt2b5, Xylb]
KEGG:00053	Ascorbate and aldarate metabolism	KEGG_13.05.2021	Group58	61.2903	19	Specific for Cluster #1	[Aldh2, Aldh3a2, Aldh7a1, Aldh9a1, Gulo, Rgn, Ugt1a1, Ugt1a5, Ugt1a6b, Ugt1a7c, Ugt2a3, Ugt2b1, Ugt2b36, Ugt2b37, Ugt2b38, Ugt2b5]	[Aldh1b1, Gusb, Ugdh]	84.2105	15.7895	82.8412	17.1588	[Aldh1b1, Aldh2, Aldh3a2, Aldh7a1, Aldh9a1, Gulo, Gusb, Rgn, Ugdh, Ugt1a1, Ugt1a5, Ugt1a6b, Ugt1a7c, Ugt2a3, Ugt2b1, Ugt2b36, Ugt2b37, Ugt2b38, Ugt2b5]
KEGG:00860	Porphyrin and chlorophyll metabolism	KEGG_13.05.2021	Group58	44.186	19	Specific for Cluster #1	[Cp, Fech, Mmab, Ppox, Ugt1a1, Ugt1a5, Ugt1a6b, Ugt1a7c, Ugt2a3, Ugt2b1, Ugt2b36, Ugt2b37, Ugt2b38, Ugt2b5, Uros]	[Cox10, Eprs, Gusb, Hmox1]	78.9474	21.0526	77.2449	22.7551	[Cox10, Cp, Eprs, Fech, Gusb, Hmox1, Mmab, Ppox, Ugt1a1, Ugt1a5, Ugt1a6b, Ugt1a7c, Ugt2a3, Ugt2b1, Ugt2b36, Ugt2b37, Ugt2b38, Ugt2b5, Uros]
GO:0006633	fatty acid biosynthetic process	GO_BiologicalProcess-EBI-UniProt-GOA-ACAP-ARAP_13.05.2021_00h00	Group59	31.1688	48	Specific for Cluster #1	[Abcd3, Abhd3, Acacb, Acsm1, Acsm5, Acss2, Agt, Apoa1, Avpr1a, Ceacam1, Decr2, Elovl2, Elovl5, Fads1, Fasn, Gstm7, H2-Ke6, Hnf1a, Hnf4a, Insig1, Insig2, Lipc, Lpgat1, Mgll, Mlxipl, Nr1h3, Oxsm, Pccb, Pecr, Ptgds, Rgn, Scap, Slc45a3, Srebf1, Tecr, Wdtc1]	[Acsf3, Apoa4, Apoc2, Degs1, Eif6, Elovl1, Gstp1, Hacd1, Lpl, Mif, Prxl2b, Tbxas1]	75	25	73.0872	26.9128	[Abcd3, Abhd3, Acacb, Acsf3, Acsm1, Acsm5, Acss2, Agt, Apoa1, Apoa4, Apoc2, Avpr1a, Ceacam1, Decr2, Degs1, Eif6, Elovl1, Elovl2, Elovl5, Fads1, Fasn, Gstm7, Gstp1, H2-Ke6, Hacd1, Hnf1a, Hnf4a, Insig1, Insig2, Lipc, Lpgat1, Lpl, Mgll, Mif, Mlxipl, Nr1h3, Oxsm, Pccb, Pecr, Prxl2b, Ptgds, Rgn, Scap, Slc45a3, Srebf1, Tbxas1, Tecr, Wdtc1]
GO:0072330	monocarboxylic acid biosynthetic process	GO_BiologicalProcess-EBI-UniProt-GOA-ACAP-ARAP_13.05.2021_00h00	Group59	33.3333	68	Specific for Cluster #1	[Abcd3, Abhd3, Acacb, Acsm1, Acsm5, Acss2, Agt, Agxt, Akr1d1, Aldh8a1, Apoa1, Avpr1a, Baat, Ceacam1, Ces1d, Cyp27a1, Cyp7b1, Cyp8b1, Decr2, Elovl2, Elovl5, Fads1, Fasn, Fgfr4, Gamt, Gstm7, H2-Ke6, Hnf1a, Hnf4a, Hsd17b10, Insig1, Insig2, Kmo, Lipc, Lpgat1, Mgll, Mlxipl, Nr1h3, Oxsm, Pccb, Pecr, Pex2, Prox1, Ptgds, Rdh10, Rgn, Scap, Sds, Slc27a2, Slc27a5, Slc45a3, Srebf1, Stard4, Tecr, Wdtc1]	[Acsf3, Apoa4, Apoc2, Degs1, Eif6, Elovl1, Gstp1, Hacd1, Lpl, Mif, Pkm, Prxl2b, Tbxas1]	80.8824	19.1176	79.2953	20.7046	[Abcd3, Abhd3, Acacb, Acsf3, Acsm1, Acsm5, Acss2, Agt, Agxt, Akr1d1, Aldh8a1, Apoa1, Apoa4, Apoc2, Avpr1a, Baat, Ceacam1, Ces1d, Cyp27a1, Cyp7b1, Cyp8b1, Decr2, Degs1, Eif6, Elovl1, Elovl2, Elovl5, Fads1, Fasn, Fgfr4, Gamt, Gstm7, Gstp1, H2-Ke6, Hacd1, Hnf1a, Hnf4a, Hsd17b10, Insig1, Insig2, Kmo, Lipc, Lpgat1, Lpl, Mgll, Mif, Mlxipl, Nr1h3, Oxsm, Pccb, Pecr, Pex2, Pkm, Prox1, Prxl2b, Ptgds, Rdh10…
GO:0042304	regulation of fatty acid biosynthetic process	GO_BiologicalProcess-EBI-UniProt-GOA-ACAP-ARAP_13.05.2021_00h00	Group59	42.2222	19	Specific for Cluster #1	[Agt, Apoa1, Avpr1a, Ceacam1, Elovl5, Hnf4a, Insig1, Insig2, Lpgat1, Mlxipl, Nr1h3, Rgn, Scap, Slc45a3, Srebf1, Wdtc1]	[Apoa4, Apoc2, Eif6]	84.2105	15.7895	82.8412	17.1588	[Agt, Apoa1, Apoa4, Apoc2, Avpr1a, Ceacam1, Eif6, Elovl5, Hnf4a, Insig1, Insig2, Lpgat1, Mlxipl, Nr1h3, Rgn, Scap, Slc45a3, Srebf1, Wdtc1]
GO:0032527	protein exit from endoplasmic reticulum	GO_BiologicalProcess-EBI-UniProt-GOA-ACAP-ARAP_13.05.2021_00h00	Group60	38.6364	17	Specific for Cluster #1	[Bcap31, Cd81, Derl2, Derl3, Edem1, Hsp90b1, Insig1, Os9, Sar1b, Sec16b, Tmem30a, Vcp]	[Derl1, Rhbdd1, Sar1a, Slc51b, Ube2g2]	70.5882	29.4118	68.4797	31.5203	[Bcap31, Cd81, Derl1, Derl2, Derl3, Edem1, Hsp90b1, Insig1, Os9, Rhbdd1, Sar1a, Sar1b, Sec16b, Slc51b, Tmem30a, Ube2g2, Vcp]
GO:0070861	regulation of protein exit from endoplasmic reticulum	GO_BiologicalProcess-EBI-UniProt-GOA-ACAP-ARAP_13.05.2021_00h00	Group60	52	13	Specific for Cluster #1	[Bcap31, Cd81, Derl2, Derl3, Edem1, Insig1, Os9, Sar1b, Sec16b, Tmem30a]	[Sar1a, Slc51b, Ube2g2]	76.9231	23.0769	75.1086	24.8914	[Bcap31, Cd81, Derl2, Derl3, Edem1, Insig1, Os9, Sar1a, Sar1b, Sec16b, Slc51b, Tmem30a, Ube2g2]
GO:0070863	positive regulation of protein exit from endoplasmic reticulum	GO_BiologicalProcess-EBI-UniProt-GOA-ACAP-ARAP_13.05.2021_00h00	Group60	57.1429	8	Specific for Cluster #1	[Bcap31, Cd81, Edem1, Sar1b, Sec16b, Tmem30a]	[Sar1a, Slc51b]	75	25	73.0872	26.9128	[Bcap31, Cd81, Edem1, Sar1a, Sar1b, Sec16b, Slc51b, Tmem30a]
GO:0009069	serine family amino acid metabolic process	GO_BiologicalProcess-EBI-UniProt-GOA-ACAP-ARAP_13.05.2021_00h00	Group61	45.9459	17	Specific for Cluster #1	[Agxt, Amt, Baat, Cbs, Cdo1, Dhfr, Gcsh, Gldc, Glyat, Gm4952, Mpst, Mthfd1, Scly, Sds, Shmt1, Shmt2]	[Psph]	94.1176	5.88235	93.5416	6.45839	[Agxt, Amt, Baat, Cbs, Cdo1, Dhfr, Gcsh, Gldc, Glyat, Gm4952, Mpst, Mthfd1, Psph, Scly, Sds, Shmt1, Shmt2]
GO:0006544	glycine metabolic process	GO_BiologicalProcess-EBI-UniProt-GOA-ACAP-ARAP_13.05.2021_00h00	Group61	62.5	10	Specific for Cluster #1	[Agxt, Amt, Baat, Dhfr, Gcsh, Gldc, Glyat, Gm4952, Shmt1, Shmt2]	[]	100	0	100	0	[Agxt, Amt, Baat, Dhfr, Gcsh, Gldc, Glyat, Gm4952, Shmt1, Shmt2]
GO:0009071	serine family amino acid catabolic process	GO_BiologicalProcess-EBI-UniProt-GOA-ACAP-ARAP_13.05.2021_00h00	Group61	75	9	Specific for Cluster #1	[Agxt, Amt, Cdo1, Gcsh, Gldc, Scly, Sds, Shmt1, Shmt2]	[]	100	0	100	0	[Agxt, Amt, Cdo1, Gcsh, Gldc, Scly, Sds, Shmt1, Shmt2]
GO:0034369	plasma lipoprotein particle remodeling	GO_BiologicalProcess-EBI-UniProt-GOA-ACAP-ARAP_13.05.2021_00h00	Group62	52	13	Specific for Cluster #1	[Apoa1, Apob, Apoe, Apom, Lcat, Lipc, Mttp, Nr1h4, Pla2g12b, Pltp]	[Apoa4, Lpl, Pla2g7]	76.9231	23.0769	75.1086	24.8914	[Apoa1, Apoa4, Apob, Apoe, Apom, Lcat, Lipc, Lpl, Mttp, Nr1h4, Pla2g12b, Pla2g7, Pltp]
GO:0034372	very-low-density lipoprotein particle remodeling	GO_BiologicalProcess-EBI-UniProt-GOA-ACAP-ARAP_13.05.2021_00h00	Group62	77.7778	7	Specific for Cluster #1	[Apoa1, Apoe, Lcat, Lipc, Nr1h4]	[Apoa4, Lpl]	71.4286	28.5714	69.3541	30.6459	[Apoa1, Apoa4, Apoe, Lcat, Lipc, Lpl, Nr1h4]
GO:0042572	retinol metabolic process	GO_BiologicalProcess-EBI-UniProt-GOA-ACAP-ARAP_13.05.2021_00h00	Group65	34.6939	17	Specific for Cluster #1	[Adh1, Adh4, Ces1d, Ces1e, Ces1f, Ces2a, Dgat2, Dhrs3, Lipe, Rdh10, Rdh11, Rdh7]	[Akr1b3, Bco1, Dhrs13, Pnpla2, Rdh13]	70.5882	29.4118	68.4797	31.5203	[Adh1, Adh4, Akr1b3, Bco1, Ces1d, Ces1e, Ces1f, Ces2a, Dgat2, Dhrs13, Dhrs3, Lipe, Pnpla2, Rdh10, Rdh11, Rdh13, Rdh7]
GO:0016101	diterpenoid metabolic process	GO_BiologicalProcess-EBI-UniProt-GOA-ACAP-ARAP_13.05.2021_00h00	Group65	32.9268	27	Specific for Cluster #1	[Adh1, Adh4, Aldh3a2, Aldh8a1, Bco2, Ces1d, Ces1e, Ces1f, Ces2a, Cyp3a13, Dgat2, Dhrs3, Dhrs4, Egfr, Lipe, Pecr, Rarres2, Rdh10, Rdh11, Rdh7, Srd5a1]	[Akr1b3, Bco1, Cyp2c55, Dhrs13, Pnpla2, Rdh13]	77.7778	22.2222	76.0095	23.9905	[Adh1, Adh4, Akr1b3, Aldh3a2, Aldh8a1, Bco1, Bco2, Ces1d, Ces1e, Ces1f, Ces2a, Cyp2c55, Cyp3a13, Dgat2, Dhrs13, Dhrs3, Dhrs4, Egfr, Lipe, Pecr, Pnpla2, Rarres2, Rdh10, Rdh11, Rdh13, Rdh7, Srd5a1]
GO:0001523	retinoid metabolic process	GO_BiologicalProcess-EBI-UniProt-GOA-ACAP-ARAP_13.05.2021_00h00	Group65	30.2632	23	Specific for Cluster #1	[Adh1, Adh4, Aldh8a1, Bco2, Ces1d, Ces1e, Ces1f, Ces2a, Cyp3a13, Dgat2, Dhrs3, Dhrs4, Lipe, Rarres2, Rdh10, Rdh11, Rdh7]	[Akr1b3, Bco1, Cyp2c55, Dhrs13, Pnpla2, Rdh13]	73.913	26.087	71.9482	28.0518	[Adh1, Adh4, Akr1b3, Aldh8a1, Bco1, Bco2, Ces1d, Ces1e, Ces1f, Ces2a, Cyp2c55, Cyp3a13, Dgat2, Dhrs13, Dhrs3, Dhrs4, Lipe, Pnpla2, Rarres2, Rdh10, Rdh11, Rdh13, Rdh7]
GO:0042402	cellular biogenic amine catabolic process	GO_BiologicalProcess-EBI-UniProt-GOA-ACAP-ARAP_13.05.2021_00h00	Group66	52	13	Specific for Cluster #1	[Acox1, Afmid, Dmgdh, Haao, Ido2, Kmo, Paox, Slc26a1, Tdo2]	[Dhps, Maoa, Sat1, Smox]	69.2308	30.7692	67.0703	32.9297	[Acox1, Afmid, Dhps, Dmgdh, Haao, Ido2, Kmo, Maoa, Paox, Sat1, Slc26a1, Smox, Tdo2]
GO:0008216	spermidine metabolic process	GO_BiologicalProcess-EBI-UniProt-GOA-ACAP-ARAP_13.05.2021_00h00	Group66	57.1429	8	Specific for Cluster #1	[Acox1, Agmat, Paox, Sat2, Slc26a1]	[Dhps, Sat1, Srm]	62.5	37.5	60.1391	39.8609	[Acox1, Agmat, Dhps, Paox, Sat1, Sat2, Slc26a1, Srm]
GO:0009445	putrescine metabolic process	GO_BiologicalProcess-EBI-UniProt-GOA-ACAP-ARAP_13.05.2021_00h00	Group66	63.6364	7	Specific for Cluster #1	[Acox1, Agmat, Paox, Sat2, Slc26a1]	[Odc1, Sat1]	71.4286	28.5714	69.3541	30.6459	[Acox1, Agmat, Odc1, Paox, Sat1, Sat2, Slc26a1]
GO:0009062	fatty acid catabolic process	GO_BiologicalProcess-EBI-UniProt-GOA-ACAP-ARAP_13.05.2021_00h00	Group67	41.5094	44	Specific for Cluster #1	[Abcd3, Abcd4, Abhd3, Acacb, Acad11, Acat1, Acat3, Acox1, Acsl5, Adtrp, Ces1d, Ces1f, Crot, Dbi, Echdc1, Eci2, Eci3, Etfa, Etfdh, Faah, Fabp1, Gcdh, Hacl1, Hadh, Hao1, Hsd17b10, Irs1, Irs2, Ivd, Lipe, Lonp2, Nudt7, Pck1, Pex2, Pex5, Pex7, Phyh, Scp2, Slc27a2]	[Acot2, Aig1, Mtln, Mtor, Pck2]	88.6364	11.3636	87.5943	12.4057	[Abcd3, Abcd4, Abhd3, Acacb, Acad11, Acat1, Acat3, Acot2, Acox1, Acsl5, Adtrp, Aig1, Ces1d, Ces1f, Crot, Dbi, Echdc1, Eci2, Eci3, Etfa, Etfdh, Faah, Fabp1, Gcdh, Hacl1, Hadh, Hao1, Hsd17b10, Irs1, Irs2, Ivd, Lipe, Lonp2, Mtln, Mtor, Nudt7, Pck1, Pck2, Pex2, Pex5, Pex7, Phyh, Scp2, Slc27a2]
GO:0019395	fatty acid oxidation	GO_BiologicalProcess-EBI-UniProt-GOA-ACAP-ARAP_13.05.2021_00h00	Group67	34.4828	40	Specific for Cluster #1	[Abcd3, Abcd4, Acacb, Acad11, Acat1, Acat3, Acox1, Acsl5, Adh4, Adipor2, Crot, Cyp4v3, Dbi, Dgat2, Echdc1, Eci2, Eci3, Etfa, Etfdh, Fabp1, Gcdh, Hacl1, Hadh, Hao1, Hsd17b10, Irs1, Irs2, Ivd, Lonp2, Pex2, Pex5, Pex7, Phyh, Scp2, Slc27a2]	[Cd36, Cygb, Mtln, Mtor, Pparg]	87.5	12.5	86.3698	13.6302	[Abcd3, Abcd4, Acacb, Acad11, Acat1, Acat3, Acox1, Acsl5, Adh4, Adipor2, Cd36, Crot, Cygb, Cyp4v3, Dbi, Dgat2, Echdc1, Eci2, Eci3, Etfa, Etfdh, Fabp1, Gcdh, Hacl1, Hadh, Hao1, Hsd17b10, Irs1, Irs2, Ivd, Lonp2, Mtln, Mtor, Pex2, Pex5, Pex7, Phyh, Pparg, Scp2, Slc27a2]
GO:0072329	monocarboxylic acid catabolic process	GO_BiologicalProcess-EBI-UniProt-GOA-ACAP-ARAP_13.05.2021_00h00	Group67	41.0853	53	Specific for Cluster #1	[Abcd3, Abcd4, Abhd3, Acacb, Acad11, Acat1, Acat3, Acox1, Acsl5, Adtrp, Agxt, Akr1d1, Ces1d, Ces1f, Crot, Cyp4f14, Cyp4f15, Dbi, Echdc1, Eci2, Eci3, Etfa, Etfdh, Faah, Fabp1, Fah, Gcdh, Hacl1, Hadh, Hao1, Hsd17b10, Idnk, Irs1, Irs2, Ivd, Ldhd, Lipe, Lonp2, Nudt7, Pck1, Pex2, Pex5, Pex7, Phyh, Scp2, Slc27a2]	[Acot2, Aig1, Cyp4a31, Mtln, Mtor, Pck2, Pgd]	86.7924	13.2075	85.6088	14.3912	[Abcd3, Abcd4, Abhd3, Acacb, Acad11, Acat1, Acat3, Acot2, Acox1, Acsl5, Adtrp, Agxt, Aig1, Akr1d1, Ces1d, Ces1f, Crot, Cyp4a31, Cyp4f14, Cyp4f15, Dbi, Echdc1, Eci2, Eci3, Etfa, Etfdh, Faah, Fabp1, Fah, Gcdh, Hacl1, Hadh, Hao1, Hsd17b10, Idnk, Irs1, Irs2, Ivd, Ldhd, Lipe, Lonp2, Mtln, Mtor, Nudt7, Pck1, Pck2, Pex2, Pex5, Pex7, Pgd, Phyh, Scp2, Slc27a2]
GO:0006635	fatty acid beta-oxidation	GO_BiologicalProcess-EBI-UniProt-GOA-ACAP-ARAP_13.05.2021_00h00	Group67	37.037	30	Specific for Cluster #1	[Abcd3, Abcd4, Acacb, Acad11, Acat1, Acat3, Acox1, Acsl5, Crot, Dbi, Echdc1, Eci2, Eci3, Etfa, Etfdh, Fabp1, Gcdh, Hadh, Hsd17b10, Irs1, Irs2, Ivd, Lonp2, Pex2, Pex5, Pex7, Scp2, Slc27a2]	[Mtln, Mtor]	93.3333	6.66667	92.6865	7.31354	[Abcd3, Abcd4, Acacb, Acad11, Acat1, Acat3, Acox1, Acsl5, Crot, Dbi, Echdc1, Eci2, Eci3, Etfa, Etfdh, Fabp1, Gcdh, Hadh, Hsd17b10, Irs1, Irs2, Ivd, Lonp2, Mtln, Mtor, Pex2, Pex5, Pex7, Scp2, Slc27a2]
GO:0030301	cholesterol transport	GO_BiologicalProcess-EBI-UniProt-GOA-ACAP-ARAP_13.05.2021_00h00	Group68	33.9806	35	Specific for Cluster #1	[Abca2, Abca3, Abca8a, Apoa1, Apob, Apoe, Apof, Apom, Ces1d, Cyp8b1, Eepd1, Hnf1a, Lcat, Lipc, Lrp1, Lrp6, Nr1h3, Pcsk9, Pltp, Pon1, Relch, Scp2, Sec24a, Stard4]	[Abcb1a, Abcb4, Anxa2, Apoa4, Apoc2, Cd36, Lamtor1, Npc2, Stx12, Tsku, Ttc39b]	68.5714	31.4286	66.3872	33.6128	[Abca2, Abca3, Abca8a, Abcb1a, Abcb4, Anxa2, Apoa1, Apoa4, Apob, Apoc2, Apoe, Apof, Apom, Cd36, Ces1d, Cyp8b1, Eepd1, Hnf1a, Lamtor1, Lcat, Lipc, Lrp1, Lrp6, Npc2, Nr1h3, Pcsk9, Pltp, Pon1, Relch, Scp2, Sec24a, Stard4, Stx12, Tsku, Ttc39b]
GO:0032374	regulation of cholesterol transport	GO_BiologicalProcess-EBI-UniProt-GOA-ACAP-ARAP_13.05.2021_00h00	Group68	33.3333	22	Specific for Cluster #1	[Abca2, Abca3, Abca8a, Apoa1, Apoe, Ces1d, Cyp8b1, Eepd1, Lrp1, Nr1h3, Pcsk9, Pltp, Pon1, Scp2, Sec24a]	[Abcb1a, Abcb4, Anxa2, Apoa4, Apoc2, Lamtor1, Ttc39b]	68.1818	31.8182	65.9839	34.0161	[Abca2, Abca3, Abca8a, Abcb1a, Abcb4, Anxa2, Apoa1, Apoa4, Apoc2, Apoe, Ces1d, Cyp8b1, Eepd1, Lamtor1, Lrp1, Nr1h3, Pcsk9, Pltp, Pon1, Scp2, Sec24a, Ttc39b]
GO:0032376	positive regulation of cholesterol transport	GO_BiologicalProcess-EBI-UniProt-GOA-ACAP-ARAP_13.05.2021_00h00	Group68	36.5854	15	Specific for Cluster #1	[Abca3, Abca8a, Apoa1, Apoe, Ces1d, Cyp8b1, Eepd1, Lrp1, Nr1h3, Pltp, Pon1, Scp2]	[Abcb1a, Abcb4, Anxa2]	80	20	78.3593	21.6406	[Abca3, Abca8a, Abcb1a, Abcb4, Anxa2, Apoa1, Apoe, Ces1d, Cyp8b1, Eepd1, Lrp1, Nr1h3, Pltp, Pon1, Scp2]
GO:0033344	cholesterol efflux	GO_BiologicalProcess-EBI-UniProt-GOA-ACAP-ARAP_13.05.2021_00h00	Group68	38.8889	21	Specific for Cluster #1	[Abca2, Abca3, Abca8a, Apoa1, Apob, Apoe, Apof, Apom, Ces1d, Eepd1, Lrp1, Nr1h3, Pltp, Pon1]	[Apoa4, Apoc2, Lamtor1, Npc2, Stx12, Tsku, Ttc39b]	66.6667	33.3333	64.4187	35.5813	[Abca2, Abca3, Abca8a, Apoa1, Apoa4, Apob, Apoc2, Apoe, Apof, Apom, Ces1d, Eepd1, Lamtor1, Lrp1, Npc2, Nr1h3, Pltp, Pon1, Stx12, Tsku, Ttc39b]
GO:0034032	purine nucleoside bisphosphate metabolic process	GO_BiologicalProcess-EBI-UniProt-GOA-ACAP-ARAP_13.05.2021_00h00	Group69	41.3793	48	Specific for Cluster #1	[Aadat, Aass, Acacb, Acadsb, Acat1, Acnat1, Acnat2, Acot12, Acsl1, Acsl5, Acsm1, Acsm5, Acss2, Baat, Ces1d, Crot, Dgat2, Elovl5, Fasn, Gcdh, Glyat, Hmgcs1, Hmgcs2, Hnf4a, Mccc2, Mvk, Nudt7, Oxsm, Pank1, Pank3, Papss2, Pdk1, Pipox, Pmvk, Scp2, Suclg2, Sult1b1, Tdo2]	[Acot2, Acot9, Acsl4, Ak6, Cs, Elovl1, Fitm2, Pdhb, Ppcs, Sult1c2]	79.1667	20.8333	77.4769	22.5231	[Aadat, Aass, Acacb, Acadsb, Acat1, Acnat1, Acnat2, Acot12, Acot2, Acot9, Acsl1, Acsl4, Acsl5, Acsm1, Acsm5, Acss2, Ak6, Baat, Ces1d, Crot, Cs, Dgat2, Elovl1, Elovl5, Fasn, Fitm2, Gcdh, Glyat, Hmgcs1, Hmgcs2, Hnf4a, Mccc2, Mvk, Nudt7, Oxsm, Pank1, Pank3, Papss2, Pdhb, Pdk1, Pipox, Pmvk, Ppcs, Scp2, Suclg2, Sult1b1, Sult1c2, Tdo2]
GO:0006637	acyl-CoA metabolic process	GO_BiologicalProcess-EBI-UniProt-GOA-ACAP-ARAP_13.05.2021_00h00	Group69	41.2371	40	Specific for Cluster #1	[Aadat, Aass, Acacb, Acadsb, Acat1, Acnat1, Acnat2, Acot12, Acsl1, Acsl5, Acsm1, Acsm5, Acss2, Baat, Ces1d, Dgat2, Elovl5, Fasn, Gcdh, Glyat, Hmgcs1, Hmgcs2, Hnf4a, Mvk, Nudt7, Oxsm, Pdk1, Pipox, Pmvk, Scp2, Suclg2, Tdo2]	[Acot2, Acot9, Acsl4, Cs, Elovl1, Fitm2, Pdhb, Ppcs]	80	20	78.3593	21.6406	[Aadat, Aass, Acacb, Acadsb, Acat1, Acnat1, Acnat2, Acot12, Acot2, Acot9, Acsl1, Acsl4, Acsl5, Acsm1, Acsm5, Acss2, Baat, Ces1d, Cs, Dgat2, Elovl1, Elovl5, Fasn, Fitm2, Gcdh, Glyat, Hmgcs1, Hmgcs2, Hnf4a, Mvk, Nudt7, Oxsm, Pdhb, Pdk1, Pipox, Pmvk, Ppcs, Scp2, Suclg2, Tdo2]
GO:0033875	ribonucleoside bisphosphate metabolic process	GO_BiologicalProcess-EBI-UniProt-GOA-ACAP-ARAP_13.05.2021_00h00	Group69	41.3793	48	Specific for Cluster #1	[Aadat, Aass, Acacb, Acadsb, Acat1, Acnat1, Acnat2, Acot12, Acsl1, Acsl5, Acsm1, Acsm5, Acss2, Baat, Ces1d, Crot, Dgat2, Elovl5, Fasn, Gcdh, Glyat, Hmgcs1, Hmgcs2, Hnf4a, Mccc2, Mvk, Nudt7, Oxsm, Pank1, Pank3, Papss2, Pdk1, Pipox, Pmvk, Scp2, Suclg2, Sult1b1, Tdo2]	[Acot2, Acot9, Acsl4, Ak6, Cs, Elovl1, Fitm2, Pdhb, Ppcs, Sult1c2]	79.1667	20.8333	77.4769	22.5231	[Aadat, Aass, Acacb, Acadsb, Acat1, Acnat1, Acnat2, Acot12, Acot2, Acot9, Acsl1, Acsl4, Acsl5, Acsm1, Acsm5, Acss2, Ak6, Baat, Ces1d, Crot, Cs, Dgat2, Elovl1, Elovl5, Fasn, Fitm2, Gcdh, Glyat, Hmgcs1, Hmgcs2, Hnf4a, Mccc2, Mvk, Nudt7, Oxsm, Pank1, Pank3, Papss2, Pdhb, Pdk1, Pipox, Pmvk, Ppcs, Scp2, Suclg2, Sult1b1, Sult1c2, Tdo2]
GO:0006084	acetyl-CoA metabolic process	GO_BiologicalProcess-EBI-UniProt-GOA-ACAP-ARAP_13.05.2021_00h00	Group69	47.3684	18	Specific for Cluster #1	[Aadat, Aass, Acacb, Acat1, Acot12, Acss2, Fasn, Hmgcs1, Hmgcs2, Mvk, Nudt7, Pdk1, Pipox, Pmvk, Tdo2]	[Cs, Pdhb, Ppcs]	83.3333	16.6667	81.9043	18.0957	[Aadat, Aass, Acacb, Acat1, Acot12, Acss2, Cs, Fasn, Hmgcs1, Hmgcs2, Mvk, Nudt7, Pdhb, Pdk1, Pipox, Pmvk, Ppcs, Tdo2]
GO:0120019	phosphatidylcholine transfer activity	GO_BiologicalProcess-EBI-UniProt-GOA-ACAP-ARAP_13.05.2021_00h00	Group70	85.7143	6	Specific for Cluster #1	[Abca3, Mttp, Pitpnb, Pltp, Scp2]	[Pitpna]	83.3333	16.6667	81.9043	18.0957	[Abca3, Mttp, Pitpna, Pitpnb, Pltp, Scp2]
GO:0010676	positive regulation of cellular carbohydrate metabolic process	GO_BiologicalProcess-EBI-UniProt-GOA-ACAP-ARAP_13.05.2021_00h00	Group71	35.443	28	Specific for Cluster #1	[Adra1b, Dgat2, Dyrk2, Gpld1, Hmgb1, Hnf4a, Igf1, Insr, Irs1, Irs2, Mup1, Mup11, Mup12, Mup16, Mup18, Mup3, Mup7, Mup9, P2ry1, Ppp4r3a, Rgn, Slc45a3, Tcf7l2]	[Arpp19, Cd36, Gpt2, Src, Wdr5]	82.1429	17.8571	80.6354	19.3646	[Adra1b, Arpp19, Cd36, Dgat2, Dyrk2, Gpld1, Gpt2, Hmgb1, Hnf4a, Igf1, Insr, Irs1, Irs2, Mup1, Mup11, Mup12, Mup16, Mup18, Mup3, Mup7, Mup9, P2ry1, Ppp4r3a, Rgn, Slc45a3, Src, Tcf7l2, Wdr5]
GO:0010906	regulation of glucose metabolic process	GO_BiologicalProcess-EBI-UniProt-GOA-ACAP-ARAP_13.05.2021_00h00	Group71	29.0323	45	Specific for Cluster #1	[Acacb, Adra1b, Dgat2, Dyrk2, Fgl1, Gcgr, Gnmt, Gpld1, Hmgb1, Hnf4a, Igf1, Insr, Irs1, Irs2, Khk, Mup1, Mup11, Mup12, Mup16, Mup18, Mup3, Mup7, Mup9, Nr3c1, Pdk1, Ppp1r3b, Ppp1r3c, Ppp4r3a, Rgn, Rorc, Serpina12, Sirt7, Slc45a3, Tcf7l2]	[Abcb1a, Arpp19, Cd36, Gfpt1, Gpt2, Maea, Mtor, Nln, Src, Tigar, Wdr5]	75.5556	24.4444	73.6703	26.3297	[Abcb1a, Acacb, Adra1b, Arpp19, Cd36, Dgat2, Dyrk2, Fgl1, Gcgr, Gfpt1, Gnmt, Gpld1, Gpt2, Hmgb1, Hnf4a, Igf1, Insr, Irs1, Irs2, Khk, Maea, Mtor, Mup1, Mup11, Mup12, Mup16, Mup18, Mup3, Mup7, Mup9, Nln, Nr3c1, Pdk1, Ppp1r3b, Ppp1r3c, Ppp4r3a, Rgn, Rorc, Serpina12, Sirt7, Slc45a3, Src, Tcf7l2, Tigar, Wdr5]
GO:0051055	negative regulation of lipid biosynthetic process	GO_BiologicalProcess-EBI-UniProt-GOA-ACAP-ARAP_13.05.2021_00h00	Group71	32.3529	22	Specific for Cluster #1	[Abca2, Apoe, Ceacam1, Insig1, Insig2, Mup1, Mup11, Mup12, Mup16, Mup18, Mup3, Mup7, Mup9, Nr1h4, Ormdl2, Prox1, Serpina12, Slc27a1, Sod1, Wdtc1]	[Atp1a1, Pdgfa]	90.9091	9.09091	90.0521	9.94794	[Abca2, Apoe, Atp1a1, Ceacam1, Insig1, Insig2, Mup1, Mup11, Mup12, Mup16, Mup18, Mup3, Mup7, Mup9, Nr1h4, Ormdl2, Pdgfa, Prox1, Serpina12, Slc27a1, Sod1, Wdtc1]
GO:0006111	regulation of gluconeogenesis	GO_BiologicalProcess-EBI-UniProt-GOA-ACAP-ARAP_13.05.2021_00h00	Group71	30.137	22	Specific for Cluster #1	[Dgat2, Gnmt, Hnf4a, Mup1, Mup11, Mup12, Mup16, Mup18, Mup3, Mup7, Mup9, Nr3c1, Ppp4r3a, Serpina12, Sirt7, Tcf7l2]	[Abcb1a, Arpp19, Gpt2, Maea, Nln, Wdr5]	72.7273	27.2727	70.7085	29.2915	[Abcb1a, Arpp19, Dgat2, Gnmt, Gpt2, Hnf4a, Maea, Mup1, Mup11, Mup12, Mup16, Mup18, Mup3, Mup7, Mup9, Nln, Nr3c1, Ppp4r3a, Serpina12, Sirt7, Tcf7l2, Wdr5]
GO:0005009	insulin-activated receptor activity	GO_BiologicalProcess-EBI-UniProt-GOA-ACAP-ARAP_13.05.2021_00h00	Group71	50	9	Specific for Cluster #1	[Insr, Mup1, Mup11, Mup12, Mup16, Mup18, Mup3, Mup7, Mup9]	[]	100	0	100	0	[Insr, Mup1, Mup11, Mup12, Mup16, Mup18, Mup3, Mup7, Mup9]
GO:1901605	alpha-amino acid metabolic process	GO_BiologicalProcess-EBI-UniProt-GOA-ACAP-ARAP_13.05.2021_00h00	Group72	41.1458	79	Specific for Cluster #1	[Aadat, Aass, Acadsb, Acat1, Adhfe1, Adi1, Afmid, Agmat, Agxt, Ahcy, Aldh8a1, Amdhd1, Amt, Arg1, Asl, Aspg, Baat, Bcat2, Bhmt, Bhmt2, Cbs, Cdo1, Dct, Ddah1, Dhfr, Fah, Fpgs, Ftcd, Gamt, Gcdh, Gcsh, Gldc, Gls2, Glul, Glyat, Gm4952, Gnmt, Gstz1, Haao, Hal, Hnf4a, Hpd, Hsd17b10, Ido2, Iyd, Kmo, Mpst, Mthfd1, Nags, Nit2, Nr1h4, Oat, Otc, Pah, Pipox, Prodh, Qdpr, Sardh, Scly, Sds, Shmt1, Shmt2, Tdo2, …	[Adssl1, Asrgl1, Cln3, Ddah2, Gfpt1, Gls, Gpt2, Mri1, Mtap, Odc1, Pcmt1, Psph, Pycr2, Slc7a7]	82.2785	17.7215	80.7798	19.2202	[Aadat, Aass, Acadsb, Acat1, Adhfe1, Adi1, Adssl1, Afmid, Agmat, Agxt, Ahcy, Aldh8a1, Amdhd1, Amt, Arg1, Asl, Aspg, Asrgl1, Baat, Bcat2, Bhmt, Bhmt2, Cbs, Cdo1, Cln3, Dct, Ddah1, Ddah2, Dhfr, Fah, Fpgs, Ftcd, Gamt, Gcdh, Gcsh, Gfpt1, Gldc, Gls, Gls2, Glul, Glyat, Gm4952, Gnmt, Gpt2, Gstz1, Haao, Hal, Hnf4a, Hpd, Hsd17b10, Ido2, Iyd, Kmo, Mpst, Mri1, Mtap, Mthfd1, Nags, Nit2, Nr1h4, Oat, Odc1, Otc…
GO:0009063	cellular amino acid catabolic process	GO_BiologicalProcess-EBI-UniProt-GOA-ACAP-ARAP_13.05.2021_00h00	Group72	50	47	Specific for Cluster #1	[Aadat, Aass, Abat, Acad8, Adhfe1, Afmid, Agxt, Ahcy, Aldh6a1, Aldh8a1, Amdhd1, Amt, Arg1, Cbs, Cdo1, Ddah1, Fah, Ftcd, Gcsh, Gldc, Gls2, Gstz1, Haao, Hal, Hibadh, Hibch, Hpd, Ido2, Ivd, Kmo, Mccc2, Oat, Otc, Pah, Pipox, Prodh, Qdpr, Sardh, Sds, Shmt1, Shmt2, Tdo2, Uroc1]	[Asrgl1, Ddah2, Gls, Gpt2]	91.4894	8.51064	90.6814	9.31857	[Aadat, Aass, Abat, Acad8, Adhfe1, Afmid, Agxt, Ahcy, Aldh6a1, Aldh8a1, Amdhd1, Amt, Arg1, Asrgl1, Cbs, Cdo1, Ddah1, Ddah2, Fah, Ftcd, Gcsh, Gldc, Gls, Gls2, Gpt2, Gstz1, Haao, Hal, Hibadh, Hibch, Hpd, Ido2, Ivd, Kmo, Mccc2, Oat, Otc, Pah, Pipox, Prodh, Qdpr, Sardh, Sds, Shmt1, Shmt2, Tdo2, Uroc1]
GO:0009064	glutamine family amino acid metabolic process	GO_BiologicalProcess-EBI-UniProt-GOA-ACAP-ARAP_13.05.2021_00h00	Group72	37.3333	28	Specific for Cluster #1	[Aadat, Adhfe1, Agmat, Amdhd1, Arg1, Asl, Ddah1, Fah, Fpgs, Ftcd, Gls2, Glul, Hal, Nags, Nit2, Nr1h4, Oat, Otc, Prodh, Uroc1]	[Adssl1, Asrgl1, Cln3, Ddah2, Gfpt1, Gls, Pycr2, Slc7a7]	71.4286	28.5714	69.3541	30.6459	[Aadat, Adhfe1, Adssl1, Agmat, Amdhd1, Arg1, Asl, Asrgl1, Cln3, Ddah1, Ddah2, Fah, Fpgs, Ftcd, Gfpt1, Gls, Gls2, Glul, Hal, Nags, Nit2, Nr1h4, Oat, Otc, Prodh, Pycr2, Slc7a7, Uroc1]
GO:1901606	alpha-amino acid catabolic process	GO_BiologicalProcess-EBI-UniProt-GOA-ACAP-ARAP_13.05.2021_00h00	Group72	51.25	41	Specific for Cluster #1	[Aadat, Aass, Acadsb, Acat1, Adhfe1, Afmid, Agxt, Ahcy, Aldh8a1, Amt, Arg1, Bcat2, Cbs, Cdo1, Ddah1, Fah, Gcsh, Gldc, Gls2, Gstz1, Haao, Hpd, Hsd17b10, Ido2, Kmo, Oat, Otc, Pah, Pipox, Prodh, Qdpr, Sardh, Scly, Sds, Shmt1, Shmt2, Tdo2]	[Asrgl1, Ddah2, Gls, Gpt2]	90.2439	9.7561	89.3315	10.6685	[Aadat, Aass, Acadsb, Acat1, Adhfe1, Afmid, Agxt, Ahcy, Aldh8a1, Amt, Arg1, Asrgl1, Bcat2, Cbs, Cdo1, Ddah1, Ddah2, Fah, Gcsh, Gldc, Gls, Gls2, Gpt2, Gstz1, Haao, Hpd, Hsd17b10, Ido2, Kmo, Oat, Otc, Pah, Pipox, Prodh, Qdpr, Sardh, Scly, Sds, Shmt1, Shmt2, Tdo2]
GO:0006525	arginine metabolic process	GO_BiologicalProcess-EBI-UniProt-GOA-ACAP-ARAP_13.05.2021_00h00	Group72	55	11	Specific for Cluster #1	[Agmat, Arg1, Asl, Ddah1, Fah, Nags, Oat, Otc]	[Cln3, Ddah2, Slc7a7]	72.7273	27.2727	70.7085	29.2915	[Agmat, Arg1, Asl, Cln3, Ddah1, Ddah2, Fah, Nags, Oat, Otc, Slc7a7]
GO:0006536	glutamate metabolic process	GO_BiologicalProcess-EBI-UniProt-GOA-ACAP-ARAP_13.05.2021_00h00	Group72	45.4545	15	Specific for Cluster #1	[Aadat, Adhfe1, Amdhd1, Asl, Fpgs, Ftcd, Gls2, Glul, Hal, Nags, Nr1h4, Oat, Prodh, Uroc1]	[Gls]	93.3333	6.66667	92.6865	7.31354	[Aadat, Adhfe1, Amdhd1, Asl, Fpgs, Ftcd, Gls, Gls2, Glul, Hal, Nags, Nr1h4, Oat, Prodh, Uroc1]
KEGG:00140	Steroid hormone biosynthesis	KEGG_13.05.2021	Group73	45.6522	42	Specific for Cluster #1	[Akr1d1, Cyp17a1, Cyp2b13, Cyp2b9, Cyp2c23, Cyp2c29, Cyp2c37, Cyp2c38, Cyp2c39, Cyp2c40, Cyp2c50, Cyp2c54, Cyp2c68, Cyp2c70, Cyp2d10, Cyp2d26, Cyp2d40, Cyp2e1, Cyp3a13, Cyp3a25, Cyp3a41a, Cyp7b1, H2-Ke6, Hsd11b1, Hsd17b2, Hsd17b7, Hsd3b2, Hsd3b3, Hsd3b5, Srd5a1, Ugt1a1, Ugt1a5, Ugt1a6b, Ugt1a7c, Ugt2a3, Ugt2b1, Ugt2b36, Ugt2b37, Ugt2b38, Ugt2b5]	[Cyp2c55, Srd5a3]	95.2381	4.7619	94.7657	5.23432	[Akr1d1, Cyp17a1, Cyp2b13, Cyp2b9, Cyp2c23, Cyp2c29, Cyp2c37, Cyp2c38, Cyp2c39, Cyp2c40, Cyp2c50, Cyp2c54, Cyp2c55, Cyp2c68, Cyp2c70, Cyp2d10, Cyp2d26, Cyp2d40, Cyp2e1, Cyp3a13, Cyp3a25, Cyp3a41a, Cyp7b1, H2-Ke6, Hsd11b1, Hsd17b2, Hsd17b7, Hsd3b2, Hsd3b3, Hsd3b5, Srd5a1, Srd5a3, Ugt1a1, Ugt1a5, Ugt1a6b, Ugt1a7c, Ugt2a3, Ugt2b1, Ugt2b36, Ugt2b37, Ugt2b38, Ugt2b5]
KEGG:00830	Retinol metabolism	KEGG_13.05.2021	Group73	40.2062	39	Specific for Cluster #1	[Adh1, Adh4, Aox3, Cyp2a12, Cyp2b13, Cyp2b9, Cyp2c23, Cyp2c29, Cyp2c37, Cyp2c38, Cyp2c39, Cyp2c40, Cyp2c50, Cyp2c54, Cyp2c68, Cyp2c70, Cyp3a13, Cyp3a25, Cyp3a41a, Dhrs3, Dhrs4, Rdh10, Rdh11, Rdh16f2, Rdh7, Ugt1a1, Ugt1a5, Ugt1a6b, Ugt1a7c, Ugt2a3, Ugt2b1, Ugt2b36, Ugt2b37, Ugt2b38, Ugt2b5]	[Bco1, Cyp2c55, Cyp4a31, Rdh13]	89.7436	10.2564	88.7902	11.2098	[Adh1, Adh4, Aox3, Bco1, Cyp2a12, Cyp2b13, Cyp2b9, Cyp2c23, Cyp2c29, Cyp2c37, Cyp2c38, Cyp2c39, Cyp2c40, Cyp2c50, Cyp2c54, Cyp2c55, Cyp2c68, Cyp2c70, Cyp3a13, Cyp3a25, Cyp3a41a, Cyp4a31, Dhrs3, Dhrs4, Rdh10, Rdh11, Rdh13, Rdh16f2, Rdh7, Ugt1a1, Ugt1a5, Ugt1a6b, Ugt1a7c, Ugt2a3, Ugt2b1, Ugt2b36, Ugt2b37, Ugt2b38, Ugt2b5]
KEGG:00980	Metabolism of xenobiotics by cytochrome P450	KEGG_13.05.2021	Group73	43.8356	32	Specific for Cluster #1	[Adh1, Adh4, Cyp2e1, Cyp2f2, Dhdh, Gsta3, Gstk1, Gstm6, Gstm7, Gstt1, Gstt3, Hsd11b1, Mgst1, Sult2a7, Sult2a8, Ugt1a1, Ugt1a5, Ugt1a6b, Ugt1a7c, Ugt2a3, Ugt2b1, Ugt2b36, Ugt2b37, Ugt2b38, Ugt2b5]	[Ephx1, Gsta2, Gstm3, Gstm5, Gstp1, Gstp2, Sult2a5]	78.125	21.875	76.376	23.624	[Adh1, Adh4, Cyp2e1, Cyp2f2, Dhdh, Ephx1, Gsta2, Gsta3, Gstk1, Gstm3, Gstm5, Gstm6, Gstm7, Gstp1, Gstp2, Gstt1, Gstt3, Hsd11b1, Mgst1, Sult2a5, Sult2a7, Sult2a8, Ugt1a1, Ugt1a5, Ugt1a6b, Ugt1a7c, Ugt2a3, Ugt2b1, Ugt2b36, Ugt2b37, Ugt2b38, Ugt2b5]
KEGG:00982	Drug metabolism	KEGG_13.05.2021	Group73	43.662	31	Specific for Cluster #1	[Adh1, Adh4, Aox3, Cyp2e1, Fmo1, Fmo3, Gsta3, Gstk1, Gstm6, Gstm7, Gstt1, Gstt3, Maob, Mgst1, Ugt1a1, Ugt1a5, Ugt1a6b, Ugt1a7c, Ugt2a3, Ugt2b1, Ugt2b36, Ugt2b37, Ugt2b38, Ugt2b5]	[Fmo5, Gsta2, Gstm3, Gstm5, Gstp1, Gstp2, Maoa]	77.4194	22.5806	75.6315	24.3685	[Adh1, Adh4, Aox3, Cyp2e1, Fmo1, Fmo3, Fmo5, Gsta2, Gsta3, Gstk1, Gstm3, Gstm5, Gstm6, Gstm7, Gstp1, Gstp2, Gstt1, Gstt3, Maoa, Maob, Mgst1, Ugt1a1, Ugt1a5, Ugt1a6b, Ugt1a7c, Ugt2a3, Ugt2b1, Ugt2b36, Ugt2b37, Ugt2b38, Ugt2b5]
KEGG:00983	Drug metabolism	KEGG_13.05.2021	Group73	51.087	47	Specific for Cluster #1	[Ces1c, Ces1d, Ces1e, Ces1f, Ces2a, Cyp2e1, Dpyd, Dpys, Gsta3, Gstm6, Gstm7, Gstt1, Gstt3, Mgst1, Nat1, Nat2, Nme3, Nme7, Rrm2, Tk1, Tk2, Tymp, Ugt1a1, Ugt1a5, Ugt1a6b, Ugt1a7c, Ugt2a3, Ugt2b1, Ugt2b36, Ugt2b37, Ugt2b38, Ugt2b5, Upb1, Xdh]	[Ces2g, Gsta2, Gstm3, Gstm5, Gstp1, Gstp2, Gusb, Hprt, Nme1, Nme2, Nme6, Rrm1, Umps]	72.3404	27.6596	70.3047	29.6953	[Ces1c, Ces1d, Ces1e, Ces1f, Ces2a, Ces2g, Cyp2e1, Dpyd, Dpys, Gsta2, Gsta3, Gstm3, Gstm5, Gstm6, Gstm7, Gstp1, Gstp2, Gstt1, Gstt3, Gusb, Hprt, Mgst1, Nat1, Nat2, Nme1, Nme2, Nme3, Nme6, Nme7, Rrm1, Rrm2, Tk1, Tk2, Tymp, Ugt1a1, Ugt1a5, Ugt1a6b, Ugt1a7c, Ugt2a3, Ugt2b1, Ugt2b36, Ugt2b37, Ugt2b38, Ugt2b5, Umps, Upb1, Xdh]
KEGG:05204	Chemical carcinogenesis	KEGG_13.05.2021	Group73	47.5248	48	Specific for Cluster #1	[Adh1, Adh4, Cyp2b13, Cyp2b9, Cyp2c23, Cyp2c29, Cyp2c37, Cyp2c38, Cyp2c39, Cyp2c40, Cyp2c50, Cyp2c54, Cyp2c68, Cyp2c70, Cyp2e1, Cyp3a13, Cyp3a25, Cyp3a41a, Gsta3, Gstk1, Gstm6, Gstm7, Gstt1, Gstt3, Hsd11b1, Mgst1, Nat1, Nat2, Sult2a7, Sult2a8, Ugt1a1, Ugt1a5, Ugt1a6b, Ugt1a7c, Ugt2a3, Ugt2b1, Ugt2b36, Ugt2b37, Ugt2b38, Ugt2b5]	[Cyp2c55, Ephx1, Gsta2, Gstm3, Gstm5, Gstp1, Gstp2, Sult2a5]	83.3333	16.6667	81.9043	18.0957	[Adh1, Adh4, Cyp2b13, Cyp2b9, Cyp2c23, Cyp2c29, Cyp2c37, Cyp2c38, Cyp2c39, Cyp2c40, Cyp2c50, Cyp2c54, Cyp2c55, Cyp2c68, Cyp2c70, Cyp2e1, Cyp3a13, Cyp3a25, Cyp3a41a, Ephx1, Gsta2, Gsta3, Gstk1, Gstm3, Gstm5, Gstm6, Gstm7, Gstp1, Gstp2, Gstt1, Gstt3, Hsd11b1, Mgst1, Nat1, Nat2, Sult2a5, Sult2a7, Sult2a8, Ugt1a1, Ugt1a5, Ugt1a6b, Ugt1a7c, Ugt2a3, Ugt2b1, Ugt2b36, Ugt2b37, Ugt2b38, Ugt2b5]
KEGG:00590	Arachidonic acid metabolism	KEGG_13.05.2021	Group74	30.2326	26	Specific for Cluster #1	[Cyp2b13, Cyp2b9, Cyp2c23, Cyp2c29, Cyp2c37, Cyp2c38, Cyp2c39, Cyp2c40, Cyp2c50, Cyp2c54, Cyp2c68, Cyp2c70, Cyp2e1, Cyp2j5, Cyp2j9, Ephx2, Gpx1, Pla2g12b, Ptgds]	[Cyp2c55, Cyp4a31, Gpx3, Gpx7, Pla2g12a, Prxl2b, Tbxas1]	73.0769	26.9231	71.0737	28.9263	[Cyp2b13, Cyp2b9, Cyp2c23, Cyp2c29, Cyp2c37, Cyp2c38, Cyp2c39, Cyp2c40, Cyp2c50, Cyp2c54, Cyp2c55, Cyp2c68, Cyp2c70, Cyp2e1, Cyp2j5, Cyp2j9, Cyp4a31, Ephx2, Gpx1, Gpx3, Gpx7, Pla2g12a, Pla2g12b, Prxl2b, Ptgds, Tbxas1]
KEGG:00591	Linoleic acid metabolism	KEGG_13.05.2021	Group74	38	19	Specific for Cluster #1	[Cyp2c23, Cyp2c29, Cyp2c37, Cyp2c38, Cyp2c39, Cyp2c40, Cyp2c50, Cyp2c54, Cyp2c68, Cyp2c70, Cyp2e1, Cyp2j5, Cyp2j9, Cyp3a13, Cyp3a25, Cyp3a41a, Pla2g12b]	[Cyp2c55, Pla2g12a]	89.4737	10.5263	88.4985	11.5015	[Cyp2c23, Cyp2c29, Cyp2c37, Cyp2c38, Cyp2c39, Cyp2c40, Cyp2c50, Cyp2c54, Cyp2c55, Cyp2c68, Cyp2c70, Cyp2e1, Cyp2j5, Cyp2j9, Cyp3a13, Cyp3a25, Cyp3a41a, Pla2g12a, Pla2g12b]
GO:0001676	long-chain fatty acid metabolic process	GO_BiologicalProcess-EBI-UniProt-GOA-ACAP-ARAP_13.05.2021_00h00	Group74	36.8852	45	Specific for Cluster #1	[Acsl1, Acsl5, Acsm1, Adtrp, Cyp2a12, Cyp2b13, Cyp2b9, Cyp2c23, Cyp2c29, Cyp2c37, Cyp2c38, Cyp2c39, Cyp2c40, Cyp2c50, Cyp2c54, Cyp2c67, Cyp2c68, Cyp2c69, Cyp2c70, Cyp2d10, Cyp2d26, Cyp2e1, Cyp2f2, Cyp2g1, Cyp4f14, Cyp4f15, Ephx2, Fads1, Gpx1, Gstm7, Hacl1, Lipe, Mgll, Slc27a1, Slc27a2, Slc27a5]	[Acot2, Acsl4, Aig1, Cd36, Cyp2c55, Cyp4a31, Ephx1, Gstp1, Mapk3]	80	20	78.3593	21.6406	[Acot2, Acsl1, Acsl4, Acsl5, Acsm1, Adtrp, Aig1, Cd36, Cyp2a12, Cyp2b13, Cyp2b9, Cyp2c23, Cyp2c29, Cyp2c37, Cyp2c38, Cyp2c39, Cyp2c40, Cyp2c50, Cyp2c54, Cyp2c55, Cyp2c67, Cyp2c68, Cyp2c69, Cyp2c70, Cyp2d10, Cyp2d26, Cyp2e1, Cyp2f2, Cyp2g1, Cyp4a31, Cyp4f14, Cyp4f15, Ephx1, Ephx2, Fads1, Gpx1, Gstm7, Gstp1, Hacl1, Lipe, Mapk3, Mgll, Slc27a1, Slc27a2, Slc27a5]
GO:0033559	unsaturated fatty acid metabolic process	GO_BiologicalProcess-EBI-UniProt-GOA-ACAP-ARAP_13.05.2021_00h00	Group74	35.7143	50	Specific for Cluster #1	[Acox1, Akr1c14, Akr1c20, Akr1c6, Avpr1a, Cyp2a12, Cyp2b13, Cyp2b9, Cyp2c23, Cyp2c29, Cyp2c37, Cyp2c38, Cyp2c39, Cyp2c40, Cyp2c50, Cyp2c54, Cyp2c67, Cyp2c68, Cyp2c69, Cyp2c70, Cyp2d10, Cyp2d26, Cyp2e1, Cyp2f2, Cyp2g1, Cyp4f14, Cyp4f15, Decr2, Elovl2, Elovl5, Ephx2, Fads1, Gpx1, Gstm7, Hpgd, Mgll, Ptgds, Zadh2]	[Akr1b3, Akr1b7, Cyp2c55, Cyp4a31, Elovl1, Ephx1, Gstp1, Mapk3, Mif, Prxl2b, Ptgr1, Tbxas1]	76	24	74.1373	25.8627	[Acox1, Akr1b3, Akr1b7, Akr1c14, Akr1c20, Akr1c6, Avpr1a, Cyp2a12, Cyp2b13, Cyp2b9, Cyp2c23, Cyp2c29, Cyp2c37, Cyp2c38, Cyp2c39, Cyp2c40, Cyp2c50, Cyp2c54, Cyp2c55, Cyp2c67, Cyp2c68, Cyp2c69, Cyp2c70, Cyp2d10, Cyp2d26, Cyp2e1, Cyp2f2, Cyp2g1, Cyp4a31, Cyp4f14, Cyp4f15, Decr2, Elovl1, Elovl2, Elovl5, Ephx1, Ephx2, Fads1, Gpx1, Gstm7, Gstp1, Hpgd, Mapk3, Mgll, Mif, Prxl2b, Ptgds, Ptgr1, Tbxas1, Zad…
GO:0019369	arachidonic acid metabolic process	GO_BiologicalProcess-EBI-UniProt-GOA-ACAP-ARAP_13.05.2021_00h00	Group74	38.6667	29	Specific for Cluster #1	[Cyp2a12, Cyp2b13, Cyp2b9, Cyp2c23, Cyp2c29, Cyp2c37, Cyp2c38, Cyp2c39, Cyp2c40, Cyp2c50, Cyp2c54, Cyp2c67, Cyp2c68, Cyp2c69, Cyp2c70, Cyp2d10, Cyp2d26, Cyp2e1, Cyp2f2, Cyp2g1, Cyp4f14, Cyp4f15, Fads1, Gpx1, Mgll]	[Cyp2c55, Cyp4a31, Ephx1, Mapk3]	86.2069	13.7931	84.9798	15.0202	[Cyp2a12, Cyp2b13, Cyp2b9, Cyp2c23, Cyp2c29, Cyp2c37, Cyp2c38, Cyp2c39, Cyp2c40, Cyp2c50, Cyp2c54, Cyp2c55, Cyp2c67, Cyp2c68, Cyp2c69, Cyp2c70, Cyp2d10, Cyp2d26, Cyp2e1, Cyp2f2, Cyp2g1, Cyp4a31, Cyp4f14, Cyp4f15, Ephx1, Fads1, Gpx1, Mapk3, Mgll]
GO:0019373	epoxygenase P450 pathway	GO_BiologicalProcess-EBI-UniProt-GOA-ACAP-ARAP_13.05.2021_00h00	Group74	61.2903	19	Specific for Cluster #1	[Cyp2a12, Cyp2b13, Cyp2b9, Cyp2c23, Cyp2c29, Cyp2c37, Cyp2c38, Cyp2c39, Cyp2c40, Cyp2c50, Cyp2c54, Cyp2c67, Cyp2c68, Cyp2c69, Cyp2c70, Cyp2e1, Cyp2f2, Cyp2g1]	[Cyp2c55]	94.7368	5.26316	94.2177	5.78229	[Cyp2a12, Cyp2b13, Cyp2b9, Cyp2c23, Cyp2c29, Cyp2c37, Cyp2c38, Cyp2c39, Cyp2c40, Cyp2c50, Cyp2c54, Cyp2c55, Cyp2c67, Cyp2c68, Cyp2c69, Cyp2c70, Cyp2e1, Cyp2f2, Cyp2g1]
GO:0046889	positive regulation of lipid biosynthetic process	GO_BiologicalProcess-EBI-UniProt-GOA-ACAP-ARAP_13.05.2021_00h00	Group75	35.2381	37	Specific for Cluster #1	[Acsl5, Agt, Apoa1, Apoc3, Apoe, Avpr1a, Chp1, Cnep1r1, Cyp17a1, Dbi, Dgat2, Elovl5, Fgf1, Gpld1, Hnf4a, Igf1, Lpgat1, Mlxipl, Nr1h3, Nr1h4, Pcx, Rdh10, Rgn, Scap, Scp2, Sec14l2, Sirt3, Slc27a1, Slc45a3, Sphk2, Srebf1, Stard4, Tcf7l2]	[Apoa4, Apoc2, Hsd17b13, Mtor]	89.1892	10.8108	88.1911	11.8089	[Acsl5, Agt, Apoa1, Apoa4, Apoc2, Apoc3, Apoe, Avpr1a, Chp1, Cnep1r1, Cyp17a1, Dbi, Dgat2, Elovl5, Fgf1, Gpld1, Hnf4a, Hsd17b13, Igf1, Lpgat1, Mlxipl, Mtor, Nr1h3, Nr1h4, Pcx, Rdh10, Rgn, Scap, Scp2, Sec14l2, Sirt3, Slc27a1, Slc45a3, Sphk2, Srebf1, Stard4, Tcf7l2]
GO:0019217	regulation of fatty acid metabolic process	GO_BiologicalProcess-EBI-UniProt-GOA-ACAP-ARAP_13.05.2021_00h00	Group75	33.0097	34	Specific for Cluster #1	[Acacb, Acsl5, Agt, Apoa1, Avpr1a, Ceacam1, Dbi, Dgat2, Elovl5, Fabp1, Hnf4a, Insig1, Insig2, Irs1, Irs2, Lonp2, Lpgat1, Mlxipl, Nr1h3, Pdk1, Rgn, Scap, Slc45a3, Srebf1, Trex1, Wdtc1]	[Acsl4, Apoa4, Apoc2, Eif6, Galk1, Mtln, Mtor, Pparg]	76.4706	23.5294	74.6322	25.3678	[Acacb, Acsl4, Acsl5, Agt, Apoa1, Apoa4, Apoc2, Avpr1a, Ceacam1, Dbi, Dgat2, Eif6, Elovl5, Fabp1, Galk1, Hnf4a, Insig1, Insig2, Irs1, Irs2, Lonp2, Lpgat1, Mlxipl, Mtln, Mtor, Nr1h3, Pdk1, Pparg, Rgn, Scap, Slc45a3, Srebf1, Trex1, Wdtc1]
GO:0006633	fatty acid biosynthetic process	GO_BiologicalProcess-EBI-UniProt-GOA-ACAP-ARAP_13.05.2021_00h00	Group75	31.1688	48	Specific for Cluster #1	[Abcd3, Abhd3, Acacb, Acsm1, Acsm5, Acss2, Agt, Apoa1, Avpr1a, Ceacam1, Decr2, Elovl2, Elovl5, Fads1, Fasn, Gstm7, H2-Ke6, Hnf1a, Hnf4a, Insig1, Insig2, Lipc, Lpgat1, Mgll, Mlxipl, Nr1h3, Oxsm, Pccb, Pecr, Ptgds, Rgn, Scap, Slc45a3, Srebf1, Tecr, Wdtc1]	[Acsf3, Apoa4, Apoc2, Degs1, Eif6, Elovl1, Gstp1, Hacd1, Lpl, Mif, Prxl2b, Tbxas1]	75	25	73.0872	26.9128	[Abcd3, Abhd3, Acacb, Acsf3, Acsm1, Acsm5, Acss2, Agt, Apoa1, Apoa4, Apoc2, Avpr1a, Ceacam1, Decr2, Degs1, Eif6, Elovl1, Elovl2, Elovl5, Fads1, Fasn, Gstm7, Gstp1, H2-Ke6, Hacd1, Hnf1a, Hnf4a, Insig1, Insig2, Lipc, Lpgat1, Lpl, Mgll, Mif, Mlxipl, Nr1h3, Oxsm, Pccb, Pecr, Prxl2b, Ptgds, Rgn, Scap, Slc45a3, Srebf1, Tbxas1, Tecr, Wdtc1]
GO:0045923	positive regulation of fatty acid metabolic process	GO_BiologicalProcess-EBI-UniProt-GOA-ACAP-ARAP_13.05.2021_00h00	Group75	39.5833	19	Specific for Cluster #1	[Acsl5, Agt, Apoa1, Avpr1a, Elovl5, Fabp1, Hnf4a, Irs1, Irs2, Lpgat1, Mlxipl, Nr1h3, Rgn, Slc45a3, Srebf1]	[Apoa4, Apoc2, Mtln, Pparg]	78.9474	21.0526	77.2449	22.7551	[Acsl5, Agt, Apoa1, Apoa4, Apoc2, Avpr1a, Elovl5, Fabp1, Hnf4a, Irs1, Irs2, Lpgat1, Mlxipl, Mtln, Nr1h3, Pparg, Rgn, Slc45a3, Srebf1]
GO:0042304	regulation of fatty acid biosynthetic process	GO_BiologicalProcess-EBI-UniProt-GOA-ACAP-ARAP_13.05.2021_00h00	Group75	42.2222	19	Specific for Cluster #1	[Agt, Apoa1, Avpr1a, Ceacam1, Elovl5, Hnf4a, Insig1, Insig2, Lpgat1, Mlxipl, Nr1h3, Rgn, Scap, Slc45a3, Srebf1, Wdtc1]	[Apoa4, Apoc2, Eif6]	84.2105	15.7895	82.8412	17.1588	[Agt, Apoa1, Apoa4, Apoc2, Avpr1a, Ceacam1, Eif6, Elovl5, Hnf4a, Insig1, Insig2, Lpgat1, Mlxipl, Nr1h3, Rgn, Scap, Slc45a3, Srebf1, Wdtc1]
GO:0045723	positive regulation of fatty acid biosynthetic process	GO_BiologicalProcess-EBI-UniProt-GOA-ACAP-ARAP_13.05.2021_00h00	Group75	48.1481	13	Specific for Cluster #1	[Agt, Apoa1, Avpr1a, Elovl5, Hnf4a, Lpgat1, Mlxipl, Nr1h3, Rgn, Slc45a3, Srebf1]	[Apoa4, Apoc2]	84.6154	15.3846	83.2742	16.7258	[Agt, Apoa1, Apoa4, Apoc2, Avpr1a, Elovl5, Hnf4a, Lpgat1, Mlxipl, Nr1h3, Rgn, Slc45a3, Srebf1]
GO:0030193	regulation of blood coagulation	GO_BiologicalProcess-EBI-UniProt-GOA-ACAP-ARAP_13.05.2021_00h00	Group76	46.3768	32	Specific for Cluster #1	[Abat, Adtrp, Apoe, Apoh, Ceacam1, Cpb2, F11, F2, F7, Fga, Fgb, Fgg, Hrg, Klkb1, Kng1, Plg, Proc, Pros1, Serpinc1, Serpinf2, Serping1, St3gal4, Tmprss6, Vkorc1]	[Anxa2, Anxa5, Cd36, Cd9, F2r, Nfe2l2, Pdgfa, Rpl3]	75	25	73.0872	26.9128	[Abat, Adtrp, Anxa2, Anxa5, Apoe, Apoh, Cd36, Cd9, Ceacam1, Cpb2, F11, F2, F2r, F7, Fga, Fgb, Fgg, Hrg, Klkb1, Kng1, Nfe2l2, Pdgfa, Plg, Proc, Pros1, Rpl3, Serpinc1, Serpinf2, Serping1, St3gal4, Tmprss6, Vkorc1]
GO:0030194	positive regulation of blood coagulation	GO_BiologicalProcess-EBI-UniProt-GOA-ACAP-ARAP_13.05.2021_00h00	Group76	54.5455	12	Specific for Cluster #1	[Apoh, Cpb2, F2, F7, Hrg, Plg, Serpinf2, St3gal4]	[Cd36, F2r, Nfe2l2, Rpl3]	66.6667	33.3333	64.4187	35.5813	[Apoh, Cd36, Cpb2, F2, F2r, F7, Hrg, Nfe2l2, Plg, Rpl3, Serpinf2, St3gal4]
GO:0030195	negative regulation of blood coagulation	GO_BiologicalProcess-EBI-UniProt-GOA-ACAP-ARAP_13.05.2021_00h00	Group76	49.0196	25	Specific for Cluster #1	[Abat, Adtrp, Apoe, Apoh, Ceacam1, Cpb2, F11, F2, Fga, Fgb, Fgg, Hrg, Klkb1, Kng1, Plg, Proc, Pros1, Serpinf2, Serping1, Tmprss6]	[Anxa2, Anxa5, Cd9, Pdgfa, Rpl3]	80	20	78.3593	21.6406	[Abat, Adtrp, Anxa2, Anxa5, Apoe, Apoh, Cd9, Ceacam1, Cpb2, F11, F2, Fga, Fgb, Fgg, Hrg, Klkb1, Kng1, Pdgfa, Plg, Proc, Pros1, Rpl3, Serpinf2, Serping1, Tmprss6]
GO:0061045	negative regulation of wound healing	GO_BiologicalProcess-EBI-UniProt-GOA-ACAP-ARAP_13.05.2021_00h00	Group76	40	30	Specific for Cluster #1	[Abat, Adtrp, Apoe, Apoh, Ceacam1, Cldn3, Cpb2, F11, F2, Fga, Fgb, Fgg, Hrg, Klkb1, Kng1, Phldb2, Plg, Proc, Pros1, Pten, Serpinf2, Serping1, Smad3, Tmprss6]	[Anxa2, Anxa5, Cask, Cd9, Pdgfa, Rpl3]	80	20	78.3593	21.6406	[Abat, Adtrp, Anxa2, Anxa5, Apoe, Apoh, Cask, Cd9, Ceacam1, Cldn3, Cpb2, F11, F2, Fga, Fgb, Fgg, Hrg, Klkb1, Kng1, Pdgfa, Phldb2, Plg, Proc, Pros1, Pten, Rpl3, Serpinf2, Serping1, Smad3, Tmprss6]
GO:0090303	positive regulation of wound healing	GO_BiologicalProcess-EBI-UniProt-GOA-ACAP-ARAP_13.05.2021_00h00	Group76	40.3509	23	Specific for Cluster #1	[Apoh, Cldn3, Cpb2, F2, F7, Fermt2, Hmgb1, Hrg, Kank1, Mylk, Plg, Plpp3, Serpinf2, St3gal4, Xbp1]	[Actg1, Cd36, Clec7a, F2r, Mtor, Nfe2l2, Rpl3, Smoc2]	65.2174	34.7826	62.9261	37.0739	[Actg1, Apoh, Cd36, Cldn3, Clec7a, Cpb2, F2, F2r, F7, Fermt2, Hmgb1, Hrg, Kank1, Mtor, Mylk, Nfe2l2, Plg, Plpp3, Rpl3, Serpinf2, Smoc2, St3gal4, Xbp1]
GO:0042730	fibrinolysis	GO_BiologicalProcess-EBI-UniProt-GOA-ACAP-ARAP_13.05.2021_00h00	Group76	72.7273	16	Specific for Cluster #1	[Apoh, Cpb2, F11, F2, Fga, Fgb, Fgg, Hrg, Klkb1, Plg, Pros1, Serpinf2, Serping1, Tmprss6]	[Anxa2, Rpl3]	87.5	12.5	86.3698	13.6302	[Anxa2, Apoh, Cpb2, F11, F2, Fga, Fgb, Fgg, Hrg, Klkb1, Plg, Pros1, Rpl3, Serpinf2, Serping1, Tmprss6]
GO:0051917	regulation of fibrinolysis	GO_BiologicalProcess-EBI-UniProt-GOA-ACAP-ARAP_13.05.2021_00h00	Group76	63.6364	7	Specific for Cluster #1	[Apoh, Cpb2, F11, Hrg, Klkb1, Plg, Serpinf2]	[]	100	0	100	0	[Apoh, Cpb2, F11, Hrg, Klkb1, Plg, Serpinf2]
GO:0046463	acylglycerol biosynthetic process	GO_BiologicalProcess-EBI-UniProt-GOA-ACAP-ARAP_13.05.2021_00h00	Group77	48	24	Specific for Cluster #1	[Acsl1, Acsl5, Ang, Apoc3, C3, Cnep1r1, Dgat2, Gpld1, Lpgat1, Nr1h3, Nr1h4, Pck1, Pla2g15, Rgn, Slc27a1, Srebf1, Tcf7l2]	[Acsl4, Fitm2, Gpat3, Lpl, Pck2, Plpp1, Pnpla2]	70.8333	29.1667	68.7346	31.2654	[Acsl1, Acsl4, Acsl5, Ang, Apoc3, C3, Cnep1r1, Dgat2, Fitm2, Gpat3, Gpld1, Lpgat1, Lpl, Nr1h3, Nr1h4, Pck1, Pck2, Pla2g15, Plpp1, Pnpla2, Rgn, Slc27a1, Srebf1, Tcf7l2]
GO:0090207	regulation of triglyceride metabolic process	GO_BiologicalProcess-EBI-UniProt-GOA-ACAP-ARAP_13.05.2021_00h00	Group77	52.8302	28	Specific for Cluster #1	[Aadac, Acsl5, Apoa1, Apoc3, Apoe, Apoh, Atg14, C3, Cnep1r1, Dgat2, Esr1, Gpld1, Lmf1, Mboat7, Nr1h3, Nr1h4, Rgn, Serpina12, Slc27a1, Srebf1, Tcf7l2, Thrb]	[Apoa4, Apoc2, Cd36, Fgf21, Fitm2, Pnpla2]	78.5714	21.4286	76.8475	23.1525	[Aadac, Acsl5, Apoa1, Apoa4, Apoc2, Apoc3, Apoe, Apoh, Atg14, C3, Cd36, Cnep1r1, Dgat2, Esr1, Fgf21, Fitm2, Gpld1, Lmf1, Mboat7, Nr1h3, Nr1h4, Pnpla2, Rgn, Serpina12, Slc27a1, Srebf1, Tcf7l2, Thrb]
GO:0006641	triglyceride metabolic process	GO_BiologicalProcess-EBI-UniProt-GOA-ACAP-ARAP_13.05.2021_00h00	Group77	44.8276	52	Specific for Cluster #1	[Aadac, Acsl1, Acsl5, Apoa1, Apob, Apoc3, Apoe, Apof, Apoh, Atg14, C3, Cat, Cnep1r1, Cyp2e1, Dbi, Dgat2, Esr1, G6pc, Gpld1, Gpx1, Insig1, Insig2, Lipc, Lipe, Lmf1, Lpgat1, Mboat7, Mgll, Mttp, Nr1h3, Nr1h4, Pck1, Pcsk9, Rgn, Serpina12, Slc27a1, Slc27a5, Slc37a4, Srebf1, Tcf7l2, Thrb]	[Acsl4, Apoa4, Apoc2, Cd36, Fgf21, Fitm2, Galk1, Gpat3, Lpl, Pck2, Pnpla2]	78.8462	21.1538	77.1379	22.8621	[Aadac, Acsl1, Acsl4, Acsl5, Apoa1, Apoa4, Apob, Apoc2, Apoc3, Apoe, Apof, Apoh, Atg14, C3, Cat, Cd36, Cnep1r1, Cyp2e1, Dbi, Dgat2, Esr1, Fgf21, Fitm2, G6pc, Galk1, Gpat3, Gpld1, Gpx1, Insig1, Insig2, Lipc, Lipe, Lmf1, Lpgat1, Lpl, Mboat7, Mgll, Mttp, Nr1h3, Nr1h4, Pck1, Pck2, Pcsk9, Pnpla2, Rgn, Serpina12, Slc27a1, Slc27a5, Slc37a4, Srebf1, Tcf7l2, Thrb]
GO:0046464	acylglycerol catabolic process	GO_BiologicalProcess-EBI-UniProt-GOA-ACAP-ARAP_13.05.2021_00h00	Group77	40.4762	17	Specific for Cluster #1	[Aadac, Apoa1, Apob, Apoc3, Apoh, Ces1d, Faah, Gpld1, Lipc, Lipe, Lypla2, Mgll]	[Apoa4, Apoc2, Fgf21, Lpl, Pnpla2]	70.5882	29.4118	68.4797	31.5203	[Aadac, Apoa1, Apoa4, Apob, Apoc2, Apoc3, Apoh, Ces1d, Faah, Fgf21, Gpld1, Lipc, Lipe, Lpl, Lypla2, Mgll, Pnpla2]
GO:0090208	positive regulation of triglyceride metabolic process	GO_BiologicalProcess-EBI-UniProt-GOA-ACAP-ARAP_13.05.2021_00h00	Group77	60	18	Specific for Cluster #1	[Aadac, Acsl5, Apoa1, Apoc3, Apoh, Cnep1r1, Dgat2, Gpld1, Nr1h3, Rgn, Slc27a1, Srebf1, Tcf7l2]	[Apoa4, Apoc2, Cd36, Fgf21, Pnpla2]	72.2222	27.7778	70.1814	29.8186	[Aadac, Acsl5, Apoa1, Apoa4, Apoc2, Apoc3, Apoh, Cd36, Cnep1r1, Dgat2, Fgf21, Gpld1, Nr1h3, Pnpla2, Rgn, Slc27a1, Srebf1, Tcf7l2]
GO:0010866	regulation of triglyceride biosynthetic process	GO_BiologicalProcess-EBI-UniProt-GOA-ACAP-ARAP_13.05.2021_00h00	Group77	50	13	Specific for Cluster #1	[Acsl5, Apoc3, C3, Cnep1r1, Dgat2, Gpld1, Nr1h3, Nr1h4, Rgn, Slc27a1, Srebf1, Tcf7l2]	[Fitm2]	92.3077	7.69231	91.5703	8.42971	[Acsl5, Apoc3, C3, Cnep1r1, Dgat2, Fitm2, Gpld1, Nr1h3, Nr1h4, Rgn, Slc27a1, Srebf1, Tcf7l2]
GO:0019432	triglyceride biosynthetic process	GO_BiologicalProcess-EBI-UniProt-GOA-ACAP-ARAP_13.05.2021_00h00	Group77	48.7805	20	Specific for Cluster #1	[Acsl1, Acsl5, Apoc3, C3, Cnep1r1, Dgat2, Gpld1, Lpgat1, Nr1h3, Nr1h4, Pck1, Rgn, Slc27a1, Srebf1, Tcf7l2]	[Acsl4, Fitm2, Gpat3, Lpl, Pck2]	75	25	73.0872	26.9128	[Acsl1, Acsl4, Acsl5, Apoc3, C3, Cnep1r1, Dgat2, Fitm2, Gpat3, Gpld1, Lpgat1, Lpl, Nr1h3, Nr1h4, Pck1, Pck2, Rgn, Slc27a1, Srebf1, Tcf7l2]
GO:0010867	positive regulation of triglyceride biosynthetic process	GO_BiologicalProcess-EBI-UniProt-GOA-ACAP-ARAP_13.05.2021_00h00	Group77	52.6316	10	Specific for Cluster #1	[Acsl5, Apoc3, Cnep1r1, Dgat2, Gpld1, Nr1h3, Rgn, Slc27a1, Srebf1, Tcf7l2]	[]	100	0	100	0	[Acsl5, Apoc3, Cnep1r1, Dgat2, Gpld1, Nr1h3, Rgn, Slc27a1, Srebf1, Tcf7l2]
GO:0019433	triglyceride catabolic process	GO_BiologicalProcess-EBI-UniProt-GOA-ACAP-ARAP_13.05.2021_00h00	Group77	45.1613	14	Specific for Cluster #1	[Aadac, Apoa1, Apob, Apoc3, Apoh, Gpld1, Lipc, Lipe, Mgll]	[Apoa4, Apoc2, Fgf21, Lpl, Pnpla2]	64.2857	35.7143	61.9688	38.0312	[Aadac, Apoa1, Apoa4, Apob, Apoc2, Apoc3, Apoh, Fgf21, Gpld1, Lipc, Lipe, Lpl, Mgll, Pnpla2]

## Sheet: Cluster #2
	Term	Ontology Source	GOGroups	% Associated Genes	Nr. Genes	Cluster	Genes Cluster #1	Genes Cluster #2	%Genes Cluster #1	%Genes Cluster #2	%Genes Cluster #1.adjusted.to.input.list.size	%Genes Cluster #2.adjusted.to.input.list.size	Associated Genes Found
GO:0005767	secondary lysosome	GO_CellularComponent-EBI-UniProt-GOA-ACAP-ARAP_13.05.2021_00h00	Group01	66.6667	12	Specific for Cluster #2	[Hrg, Irgm1, Lamp2, Pik3c3, Plekhm1]	[Cln3, Fth1, Ftl1, Lamp1, Map1lc3b, Plekhm2, Sqstm1]	41.6667	58.3333	39.2686	60.7314	[Cln3, Fth1, Ftl1, Hrg, Irgm1, Lamp1, Lamp2, Map1lc3b, Pik3c3, Plekhm1, Plekhm2, Sqstm1]
KEGG:00520	Amino sugar and nucleotide sugar metabolism	KEGG_13.05.2021	Group17	38	19	Specific for Cluster #2	[Cmah, Cyb5r3, Galt, Pgm1, Pmm2]	[Amdhd2, Cyb5r1, Galk1, Gfpt1, Gpi1, Hexa, Mpi, Nagk, Pgm2, Pgm3, Pmm1, Uap1l1, Ugdh, Ugp2]	26.3158	73.6842	24.4312	75.5688	[Amdhd2, Cmah, Cyb5r1, Cyb5r3, Galk1, Galt, Gfpt1, Gpi1, Hexa, Mpi, Nagk, Pgm1, Pgm2, Pgm3, Pmm1, Pmm2, Uap1l1, Ugdh, Ugp2]
KEGG:03018	RNA degradation	KEGG_13.05.2021	Group22	29.7619	25	Specific for Cluster #2	[Btg1, Cnot8, Dcps, Dis3l, Edc3, Pfkm, Pnpt1, Tob1]	[Btg3, Cnot9, Dis3, Eno1, Exosc1, Exosc2, Exosc5, Exosc7, Hspa9, Hspd1, Lsm2, Lsm3, Lsm8, Mphosph6, Pabpc1, Pabpc4, Wdr61]	32	68	29.8734	70.1266	[Btg1, Btg3, Cnot8, Cnot9, Dcps, Dis3, Dis3l, Edc3, Eno1, Exosc1, Exosc2, Exosc5, Exosc7, Hspa9, Hspd1, Lsm2, Lsm3, Lsm8, Mphosph6, Pabpc1, Pabpc4, Pfkm, Pnpt1, Tob1, Wdr61]
KEGG:04142	Lysosome	KEGG_13.05.2021	Group24	30.5344	40	Specific for Cluster #2	[Abca2, Ctsc, Ctsh, Ctso, Dnase2b, Glb1, Hgsnat, Hyal1, Lamp2, Pla2g15]	[Aga, Ap1s1, Arsa, Atp6ap1, Atp6v0b, Atp6v0c, Atp6v0d1, Atp6v1h, Cd63, Cd68, Cln3, Clta, Ctns, Ctsa, Ctsd, Ctsl, Ctsz, Dnase2a, Fuca2, Galns, Gla, Gusb, Hexa, Igf2r, Lamp1, Lgmn, M6pr, Neu1, Npc2, Ppt1]	25	75	23.18	76.82	[Abca2, Aga, Ap1s1, Arsa, Atp6ap1, Atp6v0b, Atp6v0c, Atp6v0d1, Atp6v1h, Cd63, Cd68, Cln3, Clta, Ctns, Ctsa, Ctsc, Ctsd, Ctsh, Ctsl, Ctso, Ctsz, Dnase2a, Dnase2b, Fuca2, Galns, Gla, Glb1, Gusb, Hexa, Hgsnat, Hyal1, Igf2r, Lamp1, Lamp2, Lgmn, M6pr, Neu1, Npc2, Pla2g15, Ppt1]
KEGG:04216	Ferroptosis	KEGG_13.05.2021	Group27	42.5	17	Specific for Cluster #2	[1300017J02Rik, Acsl1, Acsl5, Atg5, Cp, Sat2, Steap3]	[Acsl4, Fth1, Ftl1, Gss, Hmox1, Map1lc3b, Sat1, Slc3a2, Vdac2, Vdac3]	41.1765	58.8235	38.7879	61.2121	[1300017J02Rik, Acsl1, Acsl4, Acsl5, Atg5, Cp, Fth1, Ftl1, Gss, Hmox1, Map1lc3b, Sat1, Sat2, Slc3a2, Steap3, Vdac2, Vdac3]
GO:0000469	cleavage involved in rRNA processing	GO_BiologicalProcess-EBI-UniProt-GOA-ACAP-ARAP_13.05.2021_00h00	Group32	41.3793	12	Specific for Cluster #2	[Rcl1]	[Bms1, Exosc2, Exosc7, Nhp2, Nob1, Nol9, Npm1, Rrs1, Tbc1d1, Tbl3, Tsr1]	8.33333	91.6667	7.60366	92.3963	[Bms1, Exosc2, Exosc7, Nhp2, Nob1, Nol9, Npm1, Rcl1, Rrs1, Tbc1d1, Tbl3, Tsr1]
GO:0007039	protein catabolic process in the vacuole	GO_BiologicalProcess-EBI-UniProt-GOA-ACAP-ARAP_13.05.2021_00h00	Group33	52.6316	10	Specific for Cluster #2	[Atp13a2, Cd81, Lamp2, Lrp1]	[Ccdc115, Cln3, Dpp7, Grn, Tmem199, Vps13a]	40	60	37.636	62.364	[Atp13a2, Ccdc115, Cd81, Cln3, Dpp7, Grn, Lamp2, Lrp1, Tmem199, Vps13a]
GO:0000470	maturation of LSU-rRNA	GO_BiologicalProcess-EBI-UniProt-GOA-ACAP-ARAP_13.05.2021_00h00	Group35	50	16	Specific for Cluster #2	[]	[Eif6, Ftsj3, Gtpbp4, Mak16, Nhp2, Nifk, Nol9, Nop2, Npm1, Nsa2, Pes1, Rpf2, Rpl35, Rrp15, Rsl1d1, Snu13]	0	100	0	100	[Eif6, Ftsj3, Gtpbp4, Mak16, Nhp2, Nifk, Nol9, Nop2, Npm1, Nsa2, Pes1, Rpf2, Rpl35, Rrp15, Rsl1d1, Snu13]
GO:0022618	ribonucleoprotein complex assembly	GO_BiologicalProcess-EBI-UniProt-GOA-ACAP-ARAP_13.05.2021_00h00	Group40	24.2105	46	Specific for Cluster #2	[Adar, Hexim1, Nop53, Prpf6, Prpf8, Xab2]	[Atr, Brix1, Clns1a, Cpsf6, Ddx28, Denr, Dicer1, Eif2d, Eif2s2, Eif3a, Eif3b, Eif3c, Eif3g, Eif3i, Eif3j2, Eif3k, Eif6, Gemin5, Lsm2, Mrto4, Nop2, Ppan, Prmt5, Prmt7, Pwp2, Rpf2, Rpl23a, Rpl3, Rplp0, Rps14, Rps5, Rrs1, Ruvbl1, Snrpc, Snrpf, Snu13, Srpk1, Tarbp2, Tnip1, Usp39]	13.0435	86.9565	11.9552	88.0448	[Adar, Atr, Brix1, Clns1a, Cpsf6, Ddx28, Denr, Dicer1, Eif2d, Eif2s2, Eif3a, Eif3b, Eif3c, Eif3g, Eif3i, Eif3j2, Eif3k, Eif6, Gemin5, Hexim1, Lsm2, Mrto4, Nop2, Nop53, Ppan, Prmt5, Prmt7, Prpf6, Prpf8, Pwp2, Rpf2, Rpl23a, Rpl3, Rplp0, Rps14, Rps5, Rrs1, Ruvbl1, Snrpc, Snrpf, Snu13, Srpk1, Tarbp2, Tnip1, Usp39, Xab2]
GO:0035751	regulation of lysosomal lumen pH	GO_BiologicalProcess-EBI-UniProt-GOA-ACAP-ARAP_13.05.2021_00h00	Group43	52.9412	9	Specific for Cluster #2	[Tmem175]	[Atp6v0c, Ccdc115, Cln3, Cln6, Grn, Ppt1, Tmem199, Vps33a]	11.1111	88.8889	10.1652	89.8348	[Atp6v0c, Ccdc115, Cln3, Cln6, Grn, Ppt1, Tmem175, Tmem199, Vps33a]
GO:0051205	protein insertion into membrane	GO_BiologicalProcess-EBI-UniProt-GOA-ACAP-ARAP_13.05.2021_00h00	Group47	33.8983	20	Specific for Cluster #2	[Bbc3, Bcs1l, Ncoa3, Rtp3, Rtp4, Tirap, Tram1]	[Arsa, Ccdc47, Emc3, Emc8, Get4, Samm50, Sh3glb1, Timm10, Timm13, Timm9, Tomm22, Tomm40, Ubl4a]	35	65	32.7701	67.2299	[Arsa, Bbc3, Bcs1l, Ccdc47, Emc3, Emc8, Get4, Ncoa3, Rtp3, Rtp4, Samm50, Sh3glb1, Timm10, Timm13, Timm9, Tirap, Tomm22, Tomm40, Tram1, Ubl4a]
GO:0016471	vacuolar proton-transporting V-type ATPase complex	GO_CellularComponent-EBI-UniProt-GOA-ACAP-ARAP_13.05.2021_00h00	Group55	47.8261	11	Specific for Cluster #2	[]	[Atp6v0b, Atp6v0c, Atp6v0d1, Atp6v1b2, Atp6v1c1, Atp6v1e1, Atp6v1f, Atp6v1g1, Atp6v1h, Ccdc115, Tmem199]	0	100	0	100	[Atp6v0b, Atp6v0c, Atp6v0d1, Atp6v1b2, Atp6v1c1, Atp6v1e1, Atp6v1f, Atp6v1g1, Atp6v1h, Ccdc115, Tmem199]
GO:0046961	proton-transporting ATPase activity, rotational mechanism	GO_BiologicalProcess-EBI-UniProt-GOA-ACAP-ARAP_13.05.2021_00h00	Group55	47.8261	11	Specific for Cluster #2	[]	[Atp6v0b, Atp6v0c, Atp6v0d1, Atp6v0e, Atp6v1c1, Atp6v1d, Atp6v1e1, Atp6v1f, Atp6v1g1, Atp6v1h, Ppif]	0	100	0	100	[Atp6v0b, Atp6v0c, Atp6v0d1, Atp6v0e, Atp6v1c1, Atp6v1d, Atp6v1e1, Atp6v1f, Atp6v1g1, Atp6v1h, Ppif]
GO:0044090	positive regulation of vacuole organization	GO_BiologicalProcess-EBI-UniProt-GOA-ACAP-ARAP_13.05.2021_00h00	Group57	61.5385	8	Specific for Cluster #2	[Pip4k2b, Rab3gap1, Ulk1]	[Anxa2, Grn, Pip4k2c, Ralb, Sh3glb1]	37.5	62.5	35.1971	64.8029	[Anxa2, Grn, Pip4k2b, Pip4k2c, Rab3gap1, Ralb, Sh3glb1, Ulk1]
GO:0034470	ncRNA processing	GO_BiologicalProcess-EBI-UniProt-GOA-ACAP-ARAP_13.05.2021_00h00	Group63	27.1053	103	Specific for Cluster #2	[Adar, Elp4, Frg1, Helb, Hexim1, Hsd17b10, Mettl8, Mterf4, Nop53, Osgepl1, Polr3k, Prkra, Prorp, Rcl1, Rnf113a2, Sirt7, Stat3, Tprkb, Tsen34, Tut7, Tyw5, Utp11, Zcchc8]	[Adat2, Bms1, Brix1, Bysl, Ddx21, Ddx27, Ddx52, Ddx56, Dhx37, Dicer1, Dis3, Dph3, Drosha, Ebna1bp2, Eif6, Epb41, Exosc1, Exosc2, Exosc5, Exosc7, Fdxacb1, Ftsj3, Gar1, Gtpbp4, Lage3, Lyar, Mak16, Mettl1, Mettl15, Mphosph6, Mrm3, Mrto4, Ncl, Nhp2, Nifk, Nob1, Nol10, Nol8, Nol9, Nop2, Npm1, Npm3, Nsa2, Nsun2, Pdcd11, Pes1, Pop7, Ppan, Pus1, Pus7, Pusl1, Pwp2, Riok3, Rpf2, Rpl14, Rpl35, Rpp38, Rps14,…	22.3301	77.6699	20.651	79.349	[Adar, Adat2, Bms1, Brix1, Bysl, Ddx21, Ddx27, Ddx52, Ddx56, Dhx37, Dicer1, Dis3, Dph3, Drosha, Ebna1bp2, Eif6, Elp4, Epb41, Exosc1, Exosc2, Exosc5, Exosc7, Fdxacb1, Frg1, Ftsj3, Gar1, Gtpbp4, Helb, Hexim1, Hsd17b10, Lage3, Lyar, Mak16, Mettl1, Mettl15, Mettl8, Mphosph6, Mrm3, Mrto4, Mterf4, Ncl, Nhp2, Nifk, Nob1, Nol10, Nol8, Nol9, Nop2, Nop53, Npm1, Npm3, Nsa2, Nsun2, Osgepl1, Pdcd11, Pes1, Pol…
GO:0006364	rRNA processing	GO_BiologicalProcess-EBI-UniProt-GOA-ACAP-ARAP_13.05.2021_00h00	Group63	30.3571	68	Specific for Cluster #2	[Frg1, Helb, Mterf4, Nop53, Rcl1, Sirt7, Utp11]	[Bms1, Brix1, Bysl, Ddx21, Ddx27, Ddx52, Ddx56, Dhx37, Dis3, Ebna1bp2, Eif6, Exosc1, Exosc2, Exosc5, Exosc7, Fdxacb1, Ftsj3, Gar1, Gtpbp4, Lyar, Mak16, Mettl15, Mphosph6, Mrm3, Mrto4, Ncl, Nhp2, Nifk, Nob1, Nol10, Nol8, Nol9, Nop2, Npm1, Npm3, Nsa2, Pdcd11, Pes1, Pop7, Ppan, Pwp2, Riok3, Rpf2, Rpl14, Rpl35, Rpp38, Rps14, Rps24, Rrp15, Rrp9, Rrs1, Rsl1d1, Snu13, Tbc1d1, Tbl3, Tnip1, Tsr1, Utp18, W…	10.2941	89.7059	9.41038	90.5896	[Bms1, Brix1, Bysl, Ddx21, Ddx27, Ddx52, Ddx56, Dhx37, Dis3, Ebna1bp2, Eif6, Exosc1, Exosc2, Exosc5, Exosc7, Fdxacb1, Frg1, Ftsj3, Gar1, Gtpbp4, Helb, Lyar, Mak16, Mettl15, Mphosph6, Mrm3, Mrto4, Mterf4, Ncl, Nhp2, Nifk, Nob1, Nol10, Nol8, Nol9, Nop2, Nop53, Npm1, Npm3, Nsa2, Pdcd11, Pes1, Pop7, Ppan, Pwp2, Rcl1, Riok3, Rpf2, Rpl14, Rpl35, Rpp38, Rps14, Rps24, Rrp15, Rrp9, Rrs1, Rsl1d1, Sirt7, Sn…
GO:0016072	rRNA metabolic process	GO_BiologicalProcess-EBI-UniProt-GOA-ACAP-ARAP_13.05.2021_00h00	Group63	30.4721	71	Specific for Cluster #2	[Dis3l, Frg1, Helb, Mterf4, Nop53, Rcl1, Sirt7, Utp11]	[Bms1, Brix1, Bysl, Ddx21, Ddx27, Ddx52, Ddx56, Dhx37, Dicer1, Dis3, Drosha, Ebna1bp2, Eif6, Exosc1, Exosc2, Exosc5, Exosc7, Fdxacb1, Ftsj3, Gar1, Gtpbp4, Lyar, Mak16, Mettl15, Mphosph6, Mrm3, Mrto4, Ncl, Nhp2, Nifk, Nob1, Nol10, Nol8, Nol9, Nop2, Npm1, Npm3, Nsa2, Pdcd11, Pes1, Pop7, Ppan, Pwp2, Riok3, Rpf2, Rpl14, Rpl35, Rpp38, Rps14, Rps24, Rrp15, Rrp9, Rrs1, Rsl1d1, Snu13, Tbc1d1, Tbl3, Tnip1…	11.2676	88.7324	10.3099	89.6901	[Bms1, Brix1, Bysl, Ddx21, Ddx27, Ddx52, Ddx56, Dhx37, Dicer1, Dis3, Dis3l, Drosha, Ebna1bp2, Eif6, Exosc1, Exosc2, Exosc5, Exosc7, Fdxacb1, Frg1, Ftsj3, Gar1, Gtpbp4, Helb, Lyar, Mak16, Mettl15, Mphosph6, Mrm3, Mrto4, Mterf4, Ncl, Nhp2, Nifk, Nob1, Nol10, Nol8, Nol9, Nop2, Nop53, Npm1, Npm3, Nsa2, Pdcd11, Pes1, Pop7, Ppan, Pwp2, Rcl1, Riok3, Rpf2, Rpl14, Rpl35, Rpp38, Rps14, Rps24, Rrp15, Rrp9, …
GO:0002183	cytoplasmic translational initiation	GO_BiologicalProcess-EBI-UniProt-GOA-ACAP-ARAP_13.05.2021_00h00	Group64	40	14	Specific for Cluster #2	[Eif4a2]	[Denr, Eif2b3, Eif2d, Eif2s2, Eif3a, Eif3b, Eif3c, Eif3g, Eif3i, Eif3j2, Eif3k, Eif4a1, Eif4ebp1]	7.14286	92.8571	6.51002	93.49	[Denr, Eif2b3, Eif2d, Eif2s2, Eif3a, Eif3b, Eif3c, Eif3g, Eif3i, Eif3j2, Eif3k, Eif4a1, Eif4a2, Eif4ebp1]
GO:0008135	translation factor activity, RNA binding	GO_BiologicalProcess-EBI-UniProt-GOA-ACAP-ARAP_13.05.2021_00h00	Group64	32.1429	27	Specific for Cluster #2	[Abtb1, Cpeb2, Cpeb4, Efna1, Eif4a2, Mtrf1l]	[Denr, Eef1b2, Eef1g, Eif2b3, Eif2d, Eif2s2, Eif3a, Eif3b, Eif3c, Eif3g, Eif3i, Eif3j2, Eif3k, Eif4a1, Eif4e2, Eif4g3, Eif5a, Eif6, Etf1, Gtpbp2, Tsfm]	22.2222	77.7778	20.549	79.451	[Abtb1, Cpeb2, Cpeb4, Denr, Eef1b2, Eef1g, Efna1, Eif2b3, Eif2d, Eif2s2, Eif3a, Eif3b, Eif3c, Eif3g, Eif3i, Eif3j2, Eif3k, Eif4a1, Eif4a2, Eif4e2, Eif4g3, Eif5a, Eif6, Etf1, Gtpbp2, Mtrf1l, Tsfm]
GO:0090079	translation regulator activity, nucleic acid binding	GO_BiologicalProcess-EBI-UniProt-GOA-ACAP-ARAP_13.05.2021_00h00	Group64	35.9223	37	Specific for Cluster #2	[Abtb1, Cpeb2, Cpeb4, Ctif, Dhfr, Efna1, Eif4a2, Larp1, Mif4gd, Mtrf1l, Paip2b, Pura, Shmt1, Shmt2]	[C1qbp, Denr, Eef1b2, Eef1g, Eif2b3, Eif2d, Eif2s2, Eif3a, Eif3b, Eif3c, Eif3g, Eif3i, Eif3j2, Eif3k, Eif4a1, Eif4e2, Eif4g3, Eif5a, Eif6, Etf1, Gtpbp2, Tsfm, Tyms]	37.8378	62.1622	35.5259	64.474	[Abtb1, C1qbp, Cpeb2, Cpeb4, Ctif, Denr, Dhfr, Eef1b2, Eef1g, Efna1, Eif2b3, Eif2d, Eif2s2, Eif3a, Eif3b, Eif3c, Eif3g, Eif3i, Eif3j2, Eif3k, Eif4a1, Eif4a2, Eif4e2, Eif4g3, Eif5a, Eif6, Etf1, Gtpbp2, Larp1, Mif4gd, Mtrf1l, Paip2b, Pura, Shmt1, Shmt2, Tsfm, Tyms]

## Sheet: None Specific Cluster
	Term	Ontology Source	GOGroups	% Associated Genes	Nr. Genes	Cluster	Genes Cluster #1	Genes Cluster #2	%Genes Cluster #1	%Genes Cluster #2	%Genes Cluster #1.adjusted.to.input.list.size	%Genes Cluster #2.adjusted.to.input.list.size	Associated Genes Found
GO:0097421	liver regeneration	GO_BiologicalProcess-EBI-UniProt-GOA-ACAP-ARAP_13.05.2021_00h00	Group02	37.7778	17	None Specific Cluster	[Cpb2, Csnk2a1, Egfr, Pnpt1, Ptpn3, Rgn, Srsf5, Vtn]	[Ccnd1, Hmox1, Ihh, Npm1, Prmt5, Rpl19, Sulf2, Tyms, Ucp2]	47.0588	52.9412	44.5877	55.4124	[Ccnd1, Cpb2, Csnk2a1, Egfr, Hmox1, Ihh, Npm1, Pnpt1, Prmt5, Ptpn3, Rgn, Rpl19, Srsf5, Sulf2, Tyms, Ucp2, Vtn]
KEGG:00052	Galactose metabolism	KEGG_13.05.2021	Group05	46.875	15	None Specific Cluster	[G6pc, Galm, Galt, Ganc, Glb1, Mgam, Pfkm, Pgm1]	[Akr1b3, Akr1b7, G6pc3, Galk1, Gla, Pgm2, Ugp2]	53.3333	46.6667	50.8491	49.1509	[Akr1b3, Akr1b7, G6pc, G6pc3, Galk1, Galm, Galt, Ganc, Gla, Glb1, Mgam, Pfkm, Pgm1, Pgm2, Ugp2]
KEGG:00240	Pyrimidine metabolism	KEGG_13.05.2021	Group08	39.6552	23	None Specific Cluster	[Cmpk2, Dpyd, Dpys, Enpp3, Entpd8, Nme3, Nme7, Nt5e, Pnp, Rrm2, Tk1, Tk2, Tymp, Upb1]	[Entpd6, Nme1, Nme2, Nme6, Nt5c3, Nt5c3b, Rrm1, Tyms, Umps]	60.8696	39.1304	58.4742	41.5258	[Cmpk2, Dpyd, Dpys, Enpp3, Entpd6, Entpd8, Nme1, Nme2, Nme3, Nme6, Nme7, Nt5c3, Nt5c3b, Nt5e, Pnp, Rrm1, Rrm2, Tk1, Tk2, Tymp, Tyms, Umps, Upb1]
KEGG:00330	Arginine and proline metabolism	KEGG_13.05.2021	Group12	38.8889	21	None Specific Cluster	[Agmat, Aldh2, Aldh3a2, Aldh7a1, Aldh9a1, Arg1, Gamt, Lap3, Maob, Oat, Prodh, Sat2]	[Aldh1b1, Ckb, Maoa, Odc1, P4ha2, Pycr2, Sat1, Smox, Srm]	57.1429	42.8571	54.6892	45.3108	[Agmat, Aldh1b1, Aldh2, Aldh3a2, Aldh7a1, Aldh9a1, Arg1, Ckb, Gamt, Lap3, Maoa, Maob, Oat, Odc1, P4ha2, Prodh, Pycr2, Sat1, Sat2, Smox, Srm]
KEGG:00480	Glutathione metabolism	KEGG_13.05.2021	Group15	42.2535	30	None Specific Cluster	[Chac2, Ggt6, Gpx1, Gsta3, Gstk1, Gstm6, Gstm7, Gstt1, Gstt3, Idh1, Lap3, Mgst1, Nat8f1, Nat8f2, Prdx6, Rrm2]	[Gpx3, Gpx7, Gss, Gsta2, Gstm3, Gstm5, Gstp1, Gstp2, Idh2, Odc1, Pgd, Rrm1, Srm, Txndc12]	53.3333	46.6667	50.8491	49.1509	[Chac2, Ggt6, Gpx1, Gpx3, Gpx7, Gss, Gsta2, Gsta3, Gstk1, Gstm3, Gstm5, Gstm6, Gstm7, Gstp1, Gstp2, Gstt1, Gstt3, Idh1, Idh2, Lap3, Mgst1, Nat8f1, Nat8f2, Odc1, Pgd, Prdx6, Rrm1, Rrm2, Srm, Txndc12]
KEGG:00510	N-Glycan biosynthesis	KEGG_13.05.2021	Group16	34	17	None Specific Cluster	[Alg11, Alg5, Ddost, Dpm1, Dpm3, Ganab, Glt28d2, Man1a, Rpn1, St6gal1]	[Alg12, Alg3, Alg8, Mgat4b, Srd5a3, Stt3b, Tusc3]	58.8235	41.1765	56.3926	43.6074	[Alg11, Alg12, Alg3, Alg5, Alg8, Ddost, Dpm1, Dpm3, Ganab, Glt28d2, Man1a, Mgat4b, Rpn1, Srd5a3, St6gal1, Stt3b, Tusc3]
KEGG:00561	Glycerolipid metabolism	KEGG_13.05.2021	Group18	37.0968	23	None Specific Cluster	[Agpat2, Aldh2, Aldh3a2, Aldh7a1, Aldh9a1, Dgat2, Dgka, Lipc, Mgll, Plpp3]	[Agpat3, Agpat5, Akr1b3, Akr1b7, Aldh1b1, Dgkd, Dgkz, Gla, Gpat3, Lpl, Plpp1, Plpp2, Pnpla2]	43.4783	56.5217	41.0493	58.9507	[Agpat2, Agpat3, Agpat5, Akr1b3, Akr1b7, Aldh1b1, Aldh2, Aldh3a2, Aldh7a1, Aldh9a1, Dgat2, Dgka, Dgkd, Dgkz, Gla, Gpat3, Lipc, Lpl, Mgll, Plpp1, Plpp2, Plpp3, Pnpla2]
GO:0009303	rRNA transcription	GO_BiologicalProcess-EBI-UniProt-GOA-ACAP-ARAP_13.05.2021_00h00	Group37	42.4242	14	None Specific Cluster	[Ang, Ddx11, Dedd, Nop53, Sirt7, Spin1]	[Cd3eap, Mtor, Ncl, Npm1, Npm3, Polr1c, Polr1e, Spns1]	42.8571	57.1429	40.4381	59.5619	[Ang, Cd3eap, Ddx11, Dedd, Mtor, Ncl, Nop53, Npm1, Npm3, Polr1c, Polr1e, Sirt7, Spin1, Spns1]
GO:0032928	regulation of superoxide anion generation	GO_BiologicalProcess-EBI-UniProt-GOA-ACAP-ARAP_13.05.2021_00h00	Group41	41.3793	12	None Specific Cluster	[Agt, Agtr1a, Crp, Egfr, Il18, Sod1]	[Aatf, App, Clec7a, Cyba, Gnai2, Gstp1]	50	50	47.513	52.487	[Aatf, Agt, Agtr1a, App, Clec7a, Crp, Cyba, Egfr, Gnai2, Gstp1, Il18, Sod1]
GO:0042278	purine nucleoside metabolic process	GO_BiologicalProcess-EBI-UniProt-GOA-ACAP-ARAP_13.05.2021_00h00	Group44	40.625	13	None Specific Cluster	[Ahcy, Gamt, Gda, Gnmt, Macrod1, Nt5e, Pnp, Xdh]	[Aprt, Hprt, Mtap, Nt5c3, Pcmt1]	61.5385	38.4615	59.1566	40.8434	[Ahcy, Aprt, Gamt, Gda, Gnmt, Hprt, Macrod1, Mtap, Nt5c3, Nt5e, Pcmt1, Pnp, Xdh]
GO:0042470	melanosome	GO_CellularComponent-EBI-UniProt-GOA-ACAP-ARAP_13.05.2021_00h00	Group45	36.1111	39	None Specific Cluster	[Ahcy, Cnp, Dct, Fasn, Ganab, Gchfr, Hsp90b1, Pdia3, Pdia4, Pdia6, Rab32, Rab5b, Rab5c, Rnase4, Rpn1, Serpinf1, Sytl1]	[Ankrd27, Anxa2, Atp6v1b2, Calu, Capg, Cct4, Cd63, Ctns, Ctsd, Dtnbp1, Flot1, Gna13, Hspa8, Lamp1, Nap1l1, Rab35, Rab7, Ran, Sec22b, Slc1a4, Slc3a2, Ywhaz]	43.5897	56.4103	41.1591	58.8409	[Ahcy, Ankrd27, Anxa2, Atp6v1b2, Calu, Capg, Cct4, Cd63, Cnp, Ctns, Ctsd, Dct, Dtnbp1, Fasn, Flot1, Ganab, Gchfr, Gna13, Hsp90b1, Hspa8, Lamp1, Nap1l1, Pdia3, Pdia4, Pdia6, Rab32, Rab35, Rab5b, Rab5c, Rab7, Ran, Rnase4, Rpn1, Sec22b, Serpinf1, Slc1a4, Slc3a2, Sytl1, Ywhaz]
GO:0000045	autophagosome assembly	GO_BiologicalProcess-EBI-UniProt-GOA-ACAP-ARAP_13.05.2021_00h00	Group57	36.4583	35	None Specific Cluster	[Atg101, Atg14, Atg2a, Atg3, Atg5, Atg9a, Ift20, Irgm1, Irgm2, Nprl2, Nsfl1c, Pik3c3, Pip4k2b, Rab3gap1, Rnase4, Rnf5, Scfd1, Trp53inp2, Ulk1, Ulk2]	[Atg12, Chmp4b, Ctsd, Fez2, Map1lc3b, Nupr1, Pacs2, Pip4k2c, Rab1b, Rab7, Ralb, Sec22b, Sh3glb1, Stx12, Vmp1]	57.1429	42.8571	54.6892	45.3108	[Atg101, Atg12, Atg14, Atg2a, Atg3, Atg5, Atg9a, Chmp4b, Ctsd, Fez2, Ift20, Irgm1, Irgm2, Map1lc3b, Nprl2, Nsfl1c, Nupr1, Pacs2, Pik3c3, Pip4k2b, Pip4k2c, Rab1b, Rab3gap1, Rab7, Ralb, Rnase4, Rnf5, Scfd1, Sec22b, Sh3glb1, Stx12, Trp53inp2, Ulk1, Ulk2, Vmp1]
GO:2000785	regulation of autophagosome assembly	GO_BiologicalProcess-EBI-UniProt-GOA-ACAP-ARAP_13.05.2021_00h00	Group57	42.8571	15	None Specific Cluster	[Ift20, Nprl2, Pip4k2b, Rab3gap1, Rnf5, Scfd1, Ulk1]	[Chmp4b, Fez2, Nupr1, Pip4k2c, Rab1b, Ralb, Sec22b, Sh3glb1]	46.6667	53.3333	44.1989	55.8011	[Chmp4b, Fez2, Ift20, Nprl2, Nupr1, Pip4k2b, Pip4k2c, Rab1b, Rab3gap1, Ralb, Rnf5, Scfd1, Sec22b, Sh3glb1, Ulk1]
KEGG:04979	Cholesterol metabolism	KEGG_13.05.2021	Group62	36.7347	18	None Specific Cluster	[Apoa1, Apob, Apoc3, Apoe, Apoh, Cyp27a1, Lcat, Lipc, Lrp1, Pcsk9, Pltp]	[Apoa4, Apoc2, Cd36, Lpl, Npc2, Vdac2, Vdac3]	61.1111	38.8889	58.7205	41.2795	[Apoa1, Apoa4, Apob, Apoc2, Apoc3, Apoe, Apoh, Cd36, Cyp27a1, Lcat, Lipc, Lpl, Lrp1, Npc2, Pcsk9, Pltp, Vdac2, Vdac3]
GO:0006598	polyamine catabolic process	GO_BiologicalProcess-EBI-UniProt-GOA-ACAP-ARAP_13.05.2021_00h00	Group66	100	6	None Specific Cluster	[Acox1, Paox, Slc26a1]	[Dhps, Sat1, Smox]	50	50	47.513	52.487	[Acox1, Dhps, Paox, Sat1, Slc26a1, Smox]
GO:0046624	sphingolipid transporter activity	GO_BiologicalProcess-EBI-UniProt-GOA-ACAP-ARAP_13.05.2021_00h00	Group70	50	9	None Specific Cluster	[Abca2, Gltpd2, Mttp, Pitpnb, Pltp]	[Abcb1a, Abcb4, Gltp, Plekha8]	55.5556	44.4444	53.0856	46.9144	[Abca2, Abcb1a, Abcb4, Gltp, Gltpd2, Mttp, Pitpnb, Plekha8, Pltp]
GO:0120013	lipid transfer activity	GO_BiologicalProcess-EBI-UniProt-GOA-ACAP-ARAP_13.05.2021_00h00	Group70	44.6809	21	None Specific Cluster	[Abca3, Apoa1, Apob, Apoe, Gltpd2, Mttp, Pitpnb, Pltp, Scp2, Stard4, Ttpa]	[Apoa4, C2cd2l, Gltp, Gramd1c, Npc2, Pitpna, Pitpnm1, Plekha8, Prelid1, Prelid3b]	52.381	47.619	49.8937	50.1063	[Abca3, Apoa1, Apoa4, Apob, Apoe, C2cd2l, Gltp, Gltpd2, Gramd1c, Mttp, Npc2, Pitpna, Pitpnb, Pitpnm1, Plekha8, Pltp, Prelid1, Prelid3b, Scp2, Stard4, Ttpa]
GO:0008525	phosphatidylcholine transporter activity	GO_BiologicalProcess-EBI-UniProt-GOA-ACAP-ARAP_13.05.2021_00h00	Group70	47.619	10	None Specific Cluster	[Abca3, Mttp, Pctp, Pitpnb, Pltp, Scp2]	[Abcb1a, Abcb4, Pitpna, Pitpnm1]	60	40	57.5885	42.4115	[Abca3, Abcb1a, Abcb4, Mttp, Pctp, Pitpna, Pitpnb, Pitpnm1, Pltp, Scp2]
GO:0120014	phospholipid transfer activity	GO_BiologicalProcess-EBI-UniProt-GOA-ACAP-ARAP_13.05.2021_00h00	Group70	54.1667	13	None Specific Cluster	[Abca3, Gltpd2, Mttp, Pitpnb, Pltp, Scp2]	[C2cd2l, Gltp, Pitpna, Pitpnm1, Plekha8, Prelid1, Prelid3b]	46.1538	53.8462	43.691	56.309	[Abca3, C2cd2l, Gltp, Gltpd2, Mttp, Pitpna, Pitpnb, Pitpnm1, Plekha8, Pltp, Prelid1, Prelid3b, Scp2]
GO:0050996	positive regulation of lipid catabolic process	GO_BiologicalProcess-EBI-UniProt-GOA-ACAP-ARAP_13.05.2021_00h00	Group77	40.625	13	None Specific Cluster	[Aadac, Acsl5, Apoa1, Apoh, Fabp1, Irs1, Irs2]	[Adora1, Apoa4, Apoc2, Fgf21, Mtln, Pnpla2]	53.8462	46.1538	51.3644	48.6356	[Aadac, Acsl5, Adora1, Apoa1, Apoa4, Apoc2, Apoh, Fabp1, Fgf21, Irs1, Irs2, Mtln, Pnpla2]
GO:0010896	regulation of triglyceride catabolic process	GO_BiologicalProcess-EBI-UniProt-GOA-ACAP-ARAP_13.05.2021_00h00	Group77	56.25	9	None Specific Cluster	[Aadac, Apoa1, Apoc3, Apoh, Gpld1]	[Apoa4, Apoc2, Fgf21, Pnpla2]	55.5556	44.4444	53.0856	46.9144	[Aadac, Apoa1, Apoa4, Apoc2, Apoc3, Apoh, Fgf21, Gpld1, Pnpla2]
GO:0010898	positive regulation of triglyceride catabolic process	GO_BiologicalProcess-EBI-UniProt-GOA-ACAP-ARAP_13.05.2021_00h00	Group77	63.6364	7	None Specific Cluster	[Aadac, Apoa1, Apoh]	[Apoa4, Apoc2, Fgf21, Pnpla2]	42.8571	57.1429	40.4381	59.5619	[Aadac, Apoa1, Apoa4, Apoc2, Apoh, Fgf21, Pnpla2]
