# Supplementary material for: A genetic mouse model of lean-NAFLD unveils sexual dimorphism in the liver-heart axis
Source: Commun Biol. 2024 Mar 22;7:356. doi: 10.1038/s42003-024-06035-6 (PMC10959946; doi:10.1038/s42003-024-06035-6)
Supplement: Supplementary file 5 — Supplementary Data 3 [file 42003_2024_6035_MOESM5_ESM.xls]

## Sheet: Table Legend
	Supplementary Data 3 – RNA-sequencing analysis in the liver of males Lrpprc KO vs. WT. Transcripts were classified as down- (cluster #1), up-regulated (cluster #2) or non-specific to either of these groups based on their log2 fold-change. For each comparison, the Cytoscape ClueGO plugin was used to cluster transcripts significantly enriched following enrichment analyses of GO terms (Molecular Fun…

## Sheet: ClueGO Results
ID	Term	Ontology Source	GOGroups	% Associated Genes	Nr. Genes	Cluster	Genes Cluster #1	Genes Cluster #2	%Genes Cluster #1	%Genes Cluster #2	%Genes Cluster #1.adjusted.to.input.list.size	%Genes Cluster #2.adjusted.to.input.list.size	Associated Genes Found
GO:0006670	sphingosine metabolic process	GO_BiologicalProcess-EBI-UniProt-GOA-ACAP-ARAP_13.05.2021_00h00	Group00	38.8889	7	Specific for Cluster #2	[Sgpp1, Sphk2]	[Asah1, Plpp1, Plpp2, Sptlc1, Sptlc2]	28.5714	71.4286	27.7391	72.2609	[Asah1, Plpp1, Plpp2, Sgpp1, Sphk2, Sptlc1, Sptlc2]
GO:0007040	lysosome organization	GO_BiologicalProcess-EBI-UniProt-GOA-ACAP-ARAP_13.05.2021_00h00	Group01	25	19	Specific for Cluster #2	[Trex1]	[Arf1, Arl8b, Atp6ap2, Ccdc115, Chmp3, Cln5, Cln6, Grn, Hexa, Hexb, Hspa8, Laptm4b, Ppt1, Rab7, Tpp1, Vps18, Vps35, Washc5]	5.26316	94.7368	5.06171	94.9383	[Arf1, Arl8b, Atp6ap2, Ccdc115, Chmp3, Cln5, Cln6, Grn, Hexa, Hexb, Hspa8, Laptm4b, Ppt1, Rab7, Tpp1, Trex1, Vps18, Vps35, Washc5]
GO:0042278	purine nucleoside metabolic process	GO_BiologicalProcess-EBI-UniProt-GOA-ACAP-ARAP_13.05.2021_00h00	Group02	31.25	10	Specific for Cluster #1	[Ahcy, Dguok, Gamt, Icmt, Macrod1, Oard1, Pemt]	[Amd1, Mtap, Nt5e]	70	30	69.1288	30.8712	[Ahcy, Amd1, Dguok, Gamt, Icmt, Macrod1, Mtap, Nt5e, Oard1, Pemt]
GO:0005761	mitochondrial ribosome	GO_CellularComponent-EBI-UniProt-GOA-ACAP-ARAP_13.05.2021_00h00	Group03	23.3333	21	Specific for Cluster #1	[Malsu1, Mrpl1, Mrpl10, Mrpl14, Mrpl24, Mrpl27, Mrpl33, Mrpl34, Mrpl36, Mrpl39, Mrpl49, Mrpl51, Mrps12, Mrps15, Mrps16, Mrps24, Mrps34, Mrps35, Mrps9, Nsun4]	[Mrps23]	95.2381	4.7619	95.048	4.95204	[Malsu1, Mrpl1, Mrpl10, Mrpl14, Mrpl24, Mrpl27, Mrpl33, Mrpl34, Mrpl36, Mrpl39, Mrpl49, Mrpl51, Mrps12, Mrps15, Mrps16, Mrps23, Mrps24, Mrps34, Mrps35, Mrps9, Nsun4]
GO:0046487	glyoxylate metabolic process	GO_BiologicalProcess-EBI-UniProt-GOA-ACAP-ARAP_13.05.2021_00h00	Group04	71.4286	5	Specific for Cluster #1	[Agxt, Hoga1, Hyi, Idh1]	[Idh2]	80	20	79.3335	20.6665	[Agxt, Hoga1, Hyi, Idh1, Idh2]
GO:0061727	methylglyoxal catabolic process to lactate	GO_BiologicalProcess-EBI-UniProt-GOA-ACAP-ARAP_13.05.2021_00h00	Group05	80	4	Specific for Cluster #1	[Glo1, Hagh, Park7, Pnkd]	[]	100	0	100	0	[Glo1, Hagh, Park7, Pnkd]
GO:0062028	regulation of stress granule assembly	GO_BiologicalProcess-EBI-UniProt-GOA-ACAP-ARAP_13.05.2021_00h00	Group06	80	4	Specific for Cluster #2	[]	[G3bp1, G3bp2, Prkaa1, Prkaa2]	0	100	0	100	[G3bp1, G3bp2, Prkaa1, Prkaa2]
GO:0070008	serine-type exopeptidase activity	GO_BiologicalProcess-EBI-UniProt-GOA-ACAP-ARAP_13.05.2021_00h00	Group07	60	6	Specific for Cluster #2	[F11, Hpn]	[Ctsa, Prcp, Scpep1, Tpp1]	33.3333	66.6667	32.4252	67.5748	[Ctsa, F11, Hpn, Prcp, Scpep1, Tpp1]
GO:1902991	regulation of amyloid precursor protein catabolic process	GO_BiologicalProcess-EBI-UniProt-GOA-ACAP-ARAP_13.05.2021_00h00	Group08	27.6596	13	Specific for Cluster #2	[Apoe, Casp3, Igf1]	[App, Fkbp1a, Flot2, Ifngr1, Ntrk2, Picalm, Pin1, Rela, Rock2, Rtn4]	23.0769	76.9231	22.3546	77.6454	[Apoe, App, Casp3, Fkbp1a, Flot2, Ifngr1, Igf1, Ntrk2, Picalm, Pin1, Rela, Rock2, Rtn4]
GO:1903543	positive regulation of exosomal secretion	GO_BiologicalProcess-EBI-UniProt-GOA-ACAP-ARAP_13.05.2021_00h00	Group09	46.6667	7	Specific for Cluster #2	[Chmp2a, Sdc4]	[Myo5b, Pdcd6ip, Rab7, Sdcbp, Stam]	28.5714	71.4286	27.7391	72.2609	[Chmp2a, Myo5b, Pdcd6ip, Rab7, Sdc4, Sdcbp, Stam]
KEGG:00140	Steroid hormone biosynthesis	KEGG_13.05.2021	Group10	26.087	24	Specific for Cluster #1	[Cyp2c23, Cyp2c29, Cyp2c37, Cyp2c50, Cyp2d10, Cyp2d22, Cyp2d26, Cyp2d40, Cyp2d9, Cyp2e1, Cyp7b1, H2-Ke6, Hsd11b1, Hsd17b2, Hsd3b2, Hsd3b5, Srd5a1, Ugt2b1, Ugt2b5]	[Cyp2b9, Cyp3a11, Cyp3a44, Srd5a3, Ugt1a9]	79.1667	20.8333	78.4798	21.5202	[Cyp2b9, Cyp2c23, Cyp2c29, Cyp2c37, Cyp2c50, Cyp2d10, Cyp2d22, Cyp2d26, Cyp2d40, Cyp2d9, Cyp2e1, Cyp3a11, Cyp3a44, Cyp7b1, H2-Ke6, Hsd11b1, Hsd17b2, Hsd3b2, Hsd3b5, Srd5a1, Srd5a3, Ugt1a9, Ugt2b1, Ugt2b5]
GO:0010755	regulation of plasminogen activation	GO_BiologicalProcess-EBI-UniProt-GOA-ACAP-ARAP_13.05.2021_00h00	Group11	50	6	Specific for Cluster #1	[Cpb2, F12, Hpn, Serpine2, Serpinf2]	[Ctsz]	83.3333	16.6667	82.7539	17.2461	[Cpb2, Ctsz, F12, Hpn, Serpine2, Serpinf2]
KEGG:00511	Other glycan degradation	KEGG_13.05.2021	Group12	50	9	Specific for Cluster #2	[Fuca1]	[Aga, Glb1, Hexa, Hexb, Man2b1, Man2b2, Manba, Neu1]	11.1111	88.8889	10.7111	89.2889	[Aga, Fuca1, Glb1, Hexa, Hexb, Man2b1, Man2b2, Manba, Neu1]
KEGG:00520	Amino sugar and nucleotide sugar metabolism	KEGG_13.05.2021	Group13	26	13	Specific for Cluster #2	[Cmah, Cyb5r3, Galt]	[Cyb5r1, Gfpt1, Hexa, Hexb, Mpi, Nans, Pgm2, Pgm3, Uap1l1, Ugdh]	23.0769	76.9231	22.3546	77.6454	[Cmah, Cyb5r1, Cyb5r3, Galt, Gfpt1, Hexa, Hexb, Mpi, Nans, Pgm2, Pgm3, Uap1l1, Ugdh]
KEGG:00630	Glyoxylate and dicarboxylate metabolism	KEGG_13.05.2021	Group14	43.75	14	Specific for Cluster #1	[Acat1, Acat3, Agxt, Glul, Hao1, Hoga1, Hyi, Mcee, Pccb, Shmt1, Shmt2]	[Aco2, Cs, Mdh2]	78.5714	21.4286	77.8705	22.1295	[Acat1, Acat3, Aco2, Agxt, Cs, Glul, Hao1, Hoga1, Hyi, Mcee, Mdh2, Pccb, Shmt1, Shmt2]
KEGG:03050	Proteasome	KEGG_13.05.2021	Group15	31.9149	15	Specific for Cluster #1	[Adrm1, Psma2, Psma4, Psma5, Psma7, Psmb1, Psmb2, Psmb3, Psmb6, Psmc4, Psmd2, Psmd4, Psme1, Psme2]	[Psmd8]	93.3333	6.66667	93.0727	6.92732	[Adrm1, Psma2, Psma4, Psma5, Psma7, Psmb1, Psmb2, Psmb3, Psmb6, Psmc4, Psmd2, Psmd4, Psmd8, Psme1, Psme2]
GO:0006406	mRNA export from nucleus	GO_BiologicalProcess-EBI-UniProt-GOA-ACAP-ARAP_13.05.2021_00h00	Group16	25	13	Specific for Cluster #2	[Eny2, Mcm3ap]	[Ddx19b, Ddx39, Fyttd1, Ncbp1, Nup107, Nup133, Nup93, Polr2d, Rbm15b, Srsf3, Thoc5]	15.3846	84.6154	14.8565	85.1435	[Ddx19b, Ddx39, Eny2, Fyttd1, Mcm3ap, Ncbp1, Nup107, Nup133, Nup93, Polr2d, Rbm15b, Srsf3, Thoc5]
KEGG:04142	Lysosome	KEGG_13.05.2021	Group17	29.0076	38	Specific for Cluster #2	[Acp5, Ap4s1, Cltb, Fuca1, Laptm4a, Sort1]	[Aga, Ap1m1, Ap1s1, Arsb, Asah1, Atp6v0d1, Atp6v0d2, Cd63, Cd68, Cln5, Ctsa, Ctsb, Ctsd, Ctsl, Ctss, Ctsz, Gla, Glb1, Gns, Gusb, Hexa, Hexb, Igf2r, Lamp1, Laptm4b, Lgmn, Man2b1, Manba, Neu1, Ppt1, Psap, Tpp1]	15.7895	84.2105	15.25	84.75	[Acp5, Aga, Ap1m1, Ap1s1, Ap4s1, Arsb, Asah1, Atp6v0d1, Atp6v0d2, Cd63, Cd68, Cln5, Cltb, Ctsa, Ctsb, Ctsd, Ctsl, Ctss, Ctsz, Fuca1, Gla, Glb1, Gns, Gusb, Hexa, Hexb, Igf2r, Lamp1, Laptm4a, Laptm4b, Lgmn, Man2b1, Manba, Neu1, Ppt1, Psap, Sort1, Tpp1]
KEGG:04146	Peroxisome	KEGG_13.05.2021	Group18	31.3953	27	Specific for Cluster #1	[Acaa1a, Agxt, Baat, Decr2, Dhrs4, Ech1, Ephx2, Gstk1, Hacl1, Hao1, Idh1, Mpv17l, Nudt7, Paox, Pecr, Pex16, Pex2, Pex6, Phyh, Pipox, Prdx5, Pxmp2, Pxmp4, Sod1]	[Acsl4, Idh2, Pex19]	88.8889	11.1111	88.4759	11.5241	[Acaa1a, Acsl4, Agxt, Baat, Decr2, Dhrs4, Ech1, Ephx2, Gstk1, Hacl1, Hao1, Idh1, Idh2, Mpv17l, Nudt7, Paox, Pecr, Pex16, Pex19, Pex2, Pex6, Phyh, Pipox, Prdx5, Pxmp2, Pxmp4, Sod1]
KEGG:04610	Complement and coagulation cascades	KEGG_13.05.2021	Group19	39.7849	37	Specific for Cluster #1	[C1ra, C2, C4b, C6, C8a, C8b, C8g, C9, Cd59a, Cfb, Cpb2, F10, F11, F12, F7, F9, Fgb, Hc, Klkb1, Kng1, Kng2, Masp2, Mbl1, Plg, Proc, Serpina1a, Serpina1b, Serpina1c, Serpina1d, Serpina1e, Serpinc1, Serpinf2, Serping1, Vtn]	[F2r, Itgb2, Vsig4]	91.8919	8.10811	91.58	8.42004	[C1ra, C2, C4b, C6, C8a, C8b, C8g, C9, Cd59a, Cfb, Cpb2, F10, F11, F12, F2r, F7, F9, Fgb, Hc, Itgb2, Klkb1, Kng1, Kng2, Masp2, Mbl1, Plg, Proc, Serpina1a, Serpina1b, Serpina1c, Serpina1d, Serpina1e, Serpinc1, Serpinf2, Serping1, Vsig4, Vtn]
KEGG:05211	Renal cell carcinoma	KEGG_13.05.2021	Group20	30.8824	21	Specific for Cluster #2	[Eloc, Fh1, Raf1]	[Akt1, Arnt, Cdc42, Cdkn1a, Crk, Egln3, Ets1, Hgf, Hif1a, Kras, Mapk3, Pak1, Pik3r1, Ptpn11, Rap1a, Rap1b, Rapgef1, Tgfa]	14.2857	85.7143	13.7892	86.2108	[Akt1, Arnt, Cdc42, Cdkn1a, Crk, Egln3, Eloc, Ets1, Fh1, Hgf, Hif1a, Kras, Mapk3, Pak1, Pik3r1, Ptpn11, Raf1, Rap1a, Rap1b, Rapgef1, Tgfa]
GO:0006559	L-phenylalanine catabolic process	GO_BiologicalProcess-EBI-UniProt-GOA-ACAP-ARAP_13.05.2021_00h00	Group21	55.5556	5	Specific for Cluster #1	[Fah, Gstz1, Hgd, Hpd, Qdpr]	[]	100	0	100	0	[Fah, Gstz1, Hgd, Hpd, Qdpr]
GO:0016239	positive regulation of macroautophagy	GO_BiologicalProcess-EBI-UniProt-GOA-ACAP-ARAP_13.05.2021_00h00	Group22	25.3731	17	Specific for Cluster #2	[Fyco1, Larp1, Pink1]	[Bag3, Dcn, Hif1a, Hmox1, Mapk3, Pafah1b2, Pip4k2c, Ralb, Sh3glb1, Slc25a4, Slc25a5, Smcr8, Sptlc1, Sptlc2]	17.6471	82.3529	17.057	82.943	[Bag3, Dcn, Fyco1, Hif1a, Hmox1, Larp1, Mapk3, Pafah1b2, Pink1, Pip4k2c, Ralb, Sh3glb1, Slc25a4, Slc25a5, Smcr8, Sptlc1, Sptlc2]
GO:0016471	vacuolar proton-transporting V-type ATPase complex	GO_CellularComponent-EBI-UniProt-GOA-ACAP-ARAP_13.05.2021_00h00	Group23	34.7826	8	Specific for Cluster #2	[]	[Atp6ap2, Atp6v0d1, Atp6v0d2, Atp6v1a, Atp6v1b2, Atp6v1c1, Atp6v1e1, Ccdc115]	0	100	0	100	[Atp6ap2, Atp6v0d1, Atp6v0d2, Atp6v1a, Atp6v1b2, Atp6v1c1, Atp6v1e1, Ccdc115]
GO:0032469	endoplasmic reticulum calcium ion homeostasis	GO_BiologicalProcess-EBI-UniProt-GOA-ACAP-ARAP_13.05.2021_00h00	Group24	38.7097	12	None Specific Cluster	[Fis1, Fxyd1, Psen2, Selenok, Tmbim6]	[App, Bak1, Ccdc47, Pacs2, Psen1, Rap1gds1, Tgm2]	41.6667	58.3333	40.67	59.33	[App, Bak1, Ccdc47, Fis1, Fxyd1, Pacs2, Psen1, Psen2, Rap1gds1, Selenok, Tgm2, Tmbim6]
GO:0007007	inner mitochondrial membrane organization	GO_BiologicalProcess-EBI-UniProt-GOA-ACAP-ARAP_13.05.2021_00h00	Group25	36.1111	13	Specific for Cluster #1	[Maip1, Micos13, Ndufa13, Pink1, Romo1, Timm9, Tmem11, Uqcc3]	[Afg3l2, Agk, Ghitm, Timm10, Wwtr1]	61.5385	38.4615	60.56	39.44	[Afg3l2, Agk, Ghitm, Maip1, Micos13, Ndufa13, Pink1, Romo1, Timm10, Timm9, Tmem11, Uqcc3, Wwtr1]
GO:0045039	protein insertion into mitochondrial inner membrane	GO_BiologicalProcess-EBI-UniProt-GOA-ACAP-ARAP_13.05.2021_00h00	Group25	62.5	5	None Specific Cluster	[Ndufa13, Romo1, Timm9]	[Agk, Timm10]	60	40	59.0085	40.9915	[Agk, Ndufa13, Romo1, Timm10, Timm9]
GO:0008206	bile acid metabolic process	GO_BiologicalProcess-EBI-UniProt-GOA-ACAP-ARAP_13.05.2021_00h00	Group26	28.5714	12	Specific for Cluster #1	[Abcb11, Acaa1a, Baat, Cyp27a1, Cyp7b1, Cyp8b1, Fgfr4, Hsd17b10, Pex2, Slc27a5]	[Ces1g, Cyp39a1]	83.3333	16.6667	82.7539	17.2461	[Abcb11, Acaa1a, Baat, Ces1g, Cyp27a1, Cyp39a1, Cyp7b1, Cyp8b1, Fgfr4, Hsd17b10, Pex2, Slc27a5]
GO:0006699	bile acid biosynthetic process	GO_BiologicalProcess-EBI-UniProt-GOA-ACAP-ARAP_13.05.2021_00h00	Group26	40	10	Specific for Cluster #1	[Baat, Cyp27a1, Cyp7b1, Cyp8b1, Fgfr4, Hsd17b10, Pex2, Slc27a5]	[Ces1g, Cyp39a1]	80	20	79.3335	20.6665	[Baat, Ces1g, Cyp27a1, Cyp39a1, Cyp7b1, Cyp8b1, Fgfr4, Hsd17b10, Pex2, Slc27a5]
GO:0009062	fatty acid catabolic process	GO_BiologicalProcess-EBI-UniProt-GOA-ACAP-ARAP_13.05.2021_00h00	Group27	25.4717	27	Specific for Cluster #1	[Abcb11, Abhd3, Acaa1a, Acaa2, Acat1, Acat3, Adtrp, Bdh2, Ces1f, Cpt2, Dbi, Ech1, Eci1, Faah, Fabp1, Gcdh, Hacl1, Hao1, Hsd17b10, Nudt7, Pex2, Phyh]	[Abhd2, Acot2, Aig1, Akt1, Pck2]	81.4815	18.5185	80.8525	19.1475	[Abcb11, Abhd2, Abhd3, Acaa1a, Acaa2, Acat1, Acat3, Acot2, Adtrp, Aig1, Akt1, Bdh2, Ces1f, Cpt2, Dbi, Ech1, Eci1, Faah, Fabp1, Gcdh, Hacl1, Hao1, Hsd17b10, Nudt7, Pck2, Pex2, Phyh]
GO:0072329	monocarboxylic acid catabolic process	GO_BiologicalProcess-EBI-UniProt-GOA-ACAP-ARAP_13.05.2021_00h00	Group27	28.6822	37	Specific for Cluster #1	[Abcb11, Abhd3, Acaa1a, Acaa2, Acat1, Acat3, Adtrp, Agxt, Bdh2, Ces1f, Cpt2, Cyp4f15, Dbi, Ech1, Eci1, Faah, Fabp1, Fah, Gcdh, Hacl1, Hao1, Hoga1, Hsd17b10, Idnk, Ldhd, Nudt7, Pex2, Phyh]	[Abhd2, Acot2, Aig1, Akt1, Cyp39a1, Cyp4a31, Pck2, Pgd, Pon3]	75.6757	24.3243	74.9102	25.0898	[Abcb11, Abhd2, Abhd3, Acaa1a, Acaa2, Acat1, Acat3, Acot2, Adtrp, Agxt, Aig1, Akt1, Bdh2, Ces1f, Cpt2, Cyp39a1, Cyp4a31, Cyp4f15, Dbi, Ech1, Eci1, Faah, Fabp1, Fah, Gcdh, Hacl1, Hao1, Hoga1, Hsd17b10, Idnk, Ldhd, Nudt7, Pck2, Pex2, Pgd, Phyh, Pon3]
GO:0019369	arachidonic acid metabolic process	GO_BiologicalProcess-EBI-UniProt-GOA-ACAP-ARAP_13.05.2021_00h00	Group28	29.3333	22	Specific for Cluster #1	[Cyp2a12, Cyp2c23, Cyp2c29, Cyp2c37, Cyp2c50, Cyp2c67, Cyp2d10, Cyp2d22, Cyp2d26, Cyp2d9, Cyp2e1, Cyp2f2, Cyp2u1, Cyp4f15, Daglb]	[Cyp2a22, Cyp2a4, Cyp2b9, Cyp4a14, Cyp4a31, Ephx1, Mapk3]	68.1818	31.8182	67.2825	32.7175	[Cyp2a12, Cyp2a22, Cyp2a4, Cyp2b9, Cyp2c23, Cyp2c29, Cyp2c37, Cyp2c50, Cyp2c67, Cyp2d10, Cyp2d22, Cyp2d26, Cyp2d9, Cyp2e1, Cyp2f2, Cyp2u1, Cyp4a14, Cyp4a31, Cyp4f15, Daglb, Ephx1, Mapk3]
GO:0019373	epoxygenase P450 pathway	GO_BiologicalProcess-EBI-UniProt-GOA-ACAP-ARAP_13.05.2021_00h00	Group28	35.4839	11	Specific for Cluster #1	[Cyp2a12, Cyp2c23, Cyp2c29, Cyp2c37, Cyp2c50, Cyp2c67, Cyp2e1, Cyp2f2]	[Cyp2a22, Cyp2a4, Cyp2b9]	72.7273	27.2727	71.9035	28.0965	[Cyp2a12, Cyp2a22, Cyp2a4, Cyp2b9, Cyp2c23, Cyp2c29, Cyp2c37, Cyp2c50, Cyp2c67, Cyp2e1, Cyp2f2]
GO:0019556	histidine catabolic process to glutamate and formamide	GO_BiologicalProcess-EBI-UniProt-GOA-ACAP-ARAP_13.05.2021_00h00	Group29	100	4	Specific for Cluster #1	[Amdhd1, Ftcd, Hal, Uroc1]	[]	100	0	100	0	[Amdhd1, Ftcd, Hal, Uroc1]
GO:0019557	histidine catabolic process to glutamate and formate	GO_BiologicalProcess-EBI-UniProt-GOA-ACAP-ARAP_13.05.2021_00h00	Group29	100	4	Specific for Cluster #1	[Amdhd1, Ftcd, Hal, Uroc1]	[]	100	0	100	0	[Amdhd1, Ftcd, Hal, Uroc1]
GO:0046464	acylglycerol catabolic process	GO_BiologicalProcess-EBI-UniProt-GOA-ACAP-ARAP_13.05.2021_00h00	Group30	33.3333	14	Specific for Cluster #1	[Aadac, Apoa1, Apoa2, Apoa5, Apob, Apoc3, Apoh, Daglb, Faah, Lipc, Lypla2, Pnpla3]	[Abhd2, Apoa4]	85.7143	14.2857	85.203	14.797	[Aadac, Abhd2, Apoa1, Apoa2, Apoa4, Apoa5, Apob, Apoc3, Apoh, Daglb, Faah, Lipc, Lypla2, Pnpla3]
GO:0010896	regulation of triglyceride catabolic process	GO_BiologicalProcess-EBI-UniProt-GOA-ACAP-ARAP_13.05.2021_00h00	Group30	43.75	7	Specific for Cluster #1	[Aadac, Apoa1, Apoa5, Apoc3, Apoh, Daglb]	[Apoa4]	85.7143	14.2857	85.203	14.797	[Aadac, Apoa1, Apoa4, Apoa5, Apoc3, Apoh, Daglb]
GO:0019433	triglyceride catabolic process	GO_BiologicalProcess-EBI-UniProt-GOA-ACAP-ARAP_13.05.2021_00h00	Group30	32.2581	10	Specific for Cluster #1	[Aadac, Apoa1, Apoa5, Apob, Apoc3, Apoh, Daglb, Lipc, Pnpla3]	[Apoa4]	90	10	89.6235	10.3765	[Aadac, Apoa1, Apoa4, Apoa5, Apob, Apoc3, Apoh, Daglb, Lipc, Pnpla3]
GO:0051452	intracellular pH reduction	GO_BiologicalProcess-EBI-UniProt-GOA-ACAP-ARAP_13.05.2021_00h00	Group31	30.7692	12	Specific for Cluster #2	[Avpr1a]	[Atp6ap2, Atp6v0d1, Atp6v0d2, Car2, Ccdc115, Clic4, Cln5, Cln6, Grn, Ppt1, Rab7]	8.33333	91.6667	8.02433	91.9757	[Atp6ap2, Atp6v0d1, Atp6v0d2, Avpr1a, Car2, Ccdc115, Clic4, Cln5, Cln6, Grn, Ppt1, Rab7]
GO:0007035	vacuolar acidification	GO_BiologicalProcess-EBI-UniProt-GOA-ACAP-ARAP_13.05.2021_00h00	Group31	40.9091	9	Specific for Cluster #2	[]	[Atp6ap2, Atp6v0d1, Atp6v0d2, Ccdc115, Clic4, Cln5, Cln6, Grn, Ppt1]	0	100	0	100	[Atp6ap2, Atp6v0d1, Atp6v0d2, Ccdc115, Clic4, Cln5, Cln6, Grn, Ppt1]
GO:0007042	lysosomal lumen acidification	GO_BiologicalProcess-EBI-UniProt-GOA-ACAP-ARAP_13.05.2021_00h00	Group31	50	6	Specific for Cluster #2	[]	[Atp6ap2, Ccdc115, Cln5, Cln6, Grn, Ppt1]	0	100	0	100	[Atp6ap2, Ccdc115, Cln5, Cln6, Grn, Ppt1]
GO:0051561	positive regulation of mitochondrial calcium ion concentration	GO_BiologicalProcess-EBI-UniProt-GOA-ACAP-ARAP_13.05.2021_00h00	Group32	50	6	None Specific Cluster	[Fis1, Mcur1, Slc25a23]	[Micu1, Rap1gds1, Tgm2]	50	50	48.9714	51.0286	[Fis1, Mcur1, Micu1, Rap1gds1, Slc25a23, Tgm2]
GO:0036444	calcium import into the mitochondrion	GO_BiologicalProcess-EBI-UniProt-GOA-ACAP-ARAP_13.05.2021_00h00	Group32	53.3333	8	Specific for Cluster #1	[Maip1, Mcur1, Psen2, Slc25a23, Smdt1]	[Afg3l2, Akt1, Micu1]	62.5	37.5	61.5307	38.4693	[Afg3l2, Akt1, Maip1, Mcur1, Micu1, Psen2, Slc25a23, Smdt1]
GO:0051560	mitochondrial calcium ion homeostasis	GO_BiologicalProcess-EBI-UniProt-GOA-ACAP-ARAP_13.05.2021_00h00	Group32	33.3333	10	None Specific Cluster	[1600014C10Rik, Fis1, Maip1, Mcur1, Slc25a23, Smdt1]	[Afg3l2, Micu1, Rap1gds1, Tgm2]	60	40	59.0085	40.9915	[1600014C10Rik, Afg3l2, Fis1, Maip1, Mcur1, Micu1, Rap1gds1, Slc25a23, Smdt1, Tgm2]
GO:1901605	alpha-amino acid metabolic process	GO_BiologicalProcess-EBI-UniProt-GOA-ACAP-ARAP_13.05.2021_00h00	Group33	26.0417	50	Specific for Cluster #1	[Aadat, Acat1, Agmat, Agxt, Ahcy, Aldh8a1, Amdhd1, Arg1, Asnsd1, Baat, Bcat2, Cdo1, Cyp2d22, Fah, Ftcd, Gamt, Gcdh, Gls2, Glul, Gpt, Gstz1, Haao, Hal, Hgd, Hoga1, Hpd, Hsd17b10, Icmt, Ido2, Kmo, Mpst, Nit2, Otc, Park7, Pcbd2, Pemt, Pipox, Qdpr, Sardh, Sephs2, Shmt1, Shmt2, Ttc36, Uroc1]	[Asrgl1, Dglucy, Gfpt1, Mtap, Odc1, Txnrd1]	88	12	87.5586	12.4414	[Aadat, Acat1, Agmat, Agxt, Ahcy, Aldh8a1, Amdhd1, Arg1, Asnsd1, Asrgl1, Baat, Bcat2, Cdo1, Cyp2d22, Dglucy, Fah, Ftcd, Gamt, Gcdh, Gfpt1, Gls2, Glul, Gpt, Gstz1, Haao, Hal, Hgd, Hoga1, Hpd, Hsd17b10, Icmt, Ido2, Kmo, Mpst, Mtap, Nit2, Odc1, Otc, Park7, Pcbd2, Pemt, Pipox, Qdpr, Sardh, Sephs2, Shmt1, Shmt2, Ttc36, Txnrd1, Uroc1]
GO:0009063	cellular amino acid catabolic process	GO_BiologicalProcess-EBI-UniProt-GOA-ACAP-ARAP_13.05.2021_00h00	Group33	29.7872	28	Specific for Cluster #1	[Aadat, Agxt, Ahcy, Aldh8a1, Amdhd1, Arg1, Cdo1, Fah, Ftcd, Gls2, Gpt, Gstz1, Haao, Hal, Hgd, Hibadh, Hoga1, Hpd, Ido2, Kmo, Otc, Pipox, Qdpr, Sardh, Shmt1, Shmt2, Uroc1]	[Asrgl1]	96.4286	3.57143	96.2841	3.71588	[Aadat, Agxt, Ahcy, Aldh8a1, Amdhd1, Arg1, Asrgl1, Cdo1, Fah, Ftcd, Gls2, Gpt, Gstz1, Haao, Hal, Hgd, Hibadh, Hoga1, Hpd, Ido2, Kmo, Otc, Pipox, Qdpr, Sardh, Shmt1, Shmt2, Uroc1]
GO:1901606	alpha-amino acid catabolic process	GO_BiologicalProcess-EBI-UniProt-GOA-ACAP-ARAP_13.05.2021_00h00	Group33	32.5	26	Specific for Cluster #1	[Aadat, Acat1, Agxt, Ahcy, Aldh8a1, Arg1, Bcat2, Cdo1, Fah, Gls2, Gpt, Gstz1, Haao, Hgd, Hoga1, Hpd, Hsd17b10, Ido2, Kmo, Otc, Pipox, Qdpr, Sardh, Shmt1, Shmt2]	[Asrgl1]	96.1538	3.84615	95.9987	4.00126	[Aadat, Acat1, Agxt, Ahcy, Aldh8a1, Arg1, Asrgl1, Bcat2, Cdo1, Fah, Gls2, Gpt, Gstz1, Haao, Hgd, Hoga1, Hpd, Hsd17b10, Ido2, Kmo, Otc, Pipox, Qdpr, Sardh, Shmt1, Shmt2]
GO:0036452	ESCRT complex	GO_CellularComponent-EBI-UniProt-GOA-ACAP-ARAP_13.05.2021_00h00	Group34	36	9	Specific for Cluster #2	[Chmp2a, Mvb12a]	[2610002M06Rik, Chmp1a, Chmp2b, Chmp3, Chmp6, Stam, Vps37c]	22.2222	77.7778	21.5191	78.4809	[2610002M06Rik, Chmp1a, Chmp2a, Chmp2b, Chmp3, Chmp6, Mvb12a, Stam, Vps37c]
GO:1902410	mitotic cytokinetic process	GO_BiologicalProcess-EBI-UniProt-GOA-ACAP-ARAP_13.05.2021_00h00	Group34	39.1304	9	Specific for Cluster #2	[Chmp2a]	[Arf1, Chmp1a, Chmp2b, Chmp3, Chmp6, Nup62, Pdcd6ip, Rhoa]	11.1111	88.8889	10.7111	89.2889	[Arf1, Chmp1a, Chmp2a, Chmp2b, Chmp3, Chmp6, Nup62, Pdcd6ip, Rhoa]
GO:0000815	ESCRT III complex	GO_CellularComponent-EBI-UniProt-GOA-ACAP-ARAP_13.05.2021_00h00	Group34	60	6	Specific for Cluster #2	[Chmp2a]	[2610002M06Rik, Chmp1a, Chmp2b, Chmp3, Chmp6]	16.6667	83.3333	16.1029	83.897	[2610002M06Rik, Chmp1a, Chmp2a, Chmp2b, Chmp3, Chmp6]
GO:0005753	mitochondrial proton-transporting ATP synthase complex	GO_CellularComponent-EBI-UniProt-GOA-ACAP-ARAP_13.05.2021_00h00	Group35	40	8	Specific for Cluster #1	[Atp5e, Atp5h, Atp5j, Atp5j2, Atp5k, Atp5l, Gm10925]	[Ppif]	87.5	12.5	87.0429	12.9571	[Atp5e, Atp5h, Atp5j, Atp5j2, Atp5k, Atp5l, Gm10925, Ppif]
GO:0006754	ATP biosynthetic process	GO_BiologicalProcess-EBI-UniProt-GOA-ACAP-ARAP_13.05.2021_00h00	Group35	27.5862	16	Specific for Cluster #1	[Ak3, Atp5e, Atp5h, Atp5j, Atp5j2, Atp5k, Atp5l, Dguok, Dnajc30, Gm10925, Ldhd, Sphk2, Uqcc3]	[Atp6v1a, Pkm, Wwtr1]	81.25	18.75	80.615	19.385	[Ak3, Atp5e, Atp5h, Atp5j, Atp5j2, Atp5k, Atp5l, Atp6v1a, Dguok, Dnajc30, Gm10925, Ldhd, Pkm, Sphk2, Uqcc3, Wwtr1]
GO:0015252	proton channel activity	GO_BiologicalProcess-EBI-UniProt-GOA-ACAP-ARAP_13.05.2021_00h00	Group35	40.9091	9	Specific for Cluster #1	[Asic5, Atp5e, Atp5h, Atp5j, Atp5j2, Atp5k, Atp5l, Gm10925]	[Atp6v1a]	88.8889	11.1111	88.4759	11.5241	[Asic5, Atp5e, Atp5h, Atp5j, Atp5j2, Atp5k, Atp5l, Atp6v1a, Gm10925]
GO:0009206	purine ribonucleoside triphosphate biosynthetic process	GO_BiologicalProcess-EBI-UniProt-GOA-ACAP-ARAP_13.05.2021_00h00	Group35	26.087	18	Specific for Cluster #1	[Ak3, Atp5e, Atp5h, Atp5j, Atp5j2, Atp5k, Atp5l, Dguok, Dnajc30, Gm10925, Impdh2, Ldhd, Nme3, Sphk2, Uqcc3]	[Atp6v1a, Pkm, Wwtr1]	83.3333	16.6667	82.7539	17.2461	[Ak3, Atp5e, Atp5h, Atp5j, Atp5j2, Atp5k, Atp5l, Atp6v1a, Dguok, Dnajc30, Gm10925, Impdh2, Ldhd, Nme3, Pkm, Sphk2, Uqcc3, Wwtr1]
GO:0015986	ATP synthesis coupled proton transport	GO_BiologicalProcess-EBI-UniProt-GOA-ACAP-ARAP_13.05.2021_00h00	Group35	40.9091	9	Specific for Cluster #1	[Atp5e, Atp5h, Atp5j, Atp5j2, Atp5k, Atp5l, Dnajc30, Gm10925]	[Atp6v1a]	88.8889	11.1111	88.4759	11.5241	[Atp5e, Atp5h, Atp5j, Atp5j2, Atp5k, Atp5l, Atp6v1a, Dnajc30, Gm10925]
GO:0006119	oxidative phosphorylation	GO_BiologicalProcess-EBI-UniProt-GOA-ACAP-ARAP_13.05.2021_00h00	Group36	35.0877	40	Specific for Cluster #1	[Apoc3, Atp5e, Atp5h, Atp5j, Atp5j2, Atp5k, Atp5l, Chchd2, Cox6a1, Cox6b1, Cox6c, Cox7b, Cox7c, Cox8a, Dguok, Dnajc15, Dnajc30, Fxn, Gm10925, Iscu, Ndufb9, Ndufs2, Ndufs3, Ndufs6, Ndufs7, Ndufs8, Ndufv2, Ndufv3, Park7, Pink1, Shmt2, Slc25a23, Surf1, Uqcc3, Uqcrb]	[Cdk1, Nipsnap2, Ppif, Rhoa, Wwtr1]	87.5	12.5	87.0429	12.9571	[Apoc3, Atp5e, Atp5h, Atp5j, Atp5j2, Atp5k, Atp5l, Cdk1, Chchd2, Cox6a1, Cox6b1, Cox6c, Cox7b, Cox7c, Cox8a, Dguok, Dnajc15, Dnajc30, Fxn, Gm10925, Iscu, Ndufb9, Ndufs2, Ndufs3, Ndufs6, Ndufs7, Ndufs8, Ndufv2, Ndufv3, Nipsnap2, Park7, Pink1, Ppif, Rhoa, Shmt2, Slc25a23, Surf1, Uqcc3, Uqcrb, Wwtr1]
GO:0019646	aerobic electron transport chain	GO_BiologicalProcess-EBI-UniProt-GOA-ACAP-ARAP_13.05.2021_00h00	Group36	32.6087	15	Specific for Cluster #1	[Cox6a1, Cox7c, Dnajc15, Iscu, Ndufb9, Ndufs2, Ndufs3, Ndufs6, Ndufs7, Ndufs8, Ndufv2, Park7, Pink1, Uqcc3, Uqcrb]	[]	100	0	100	0	[Cox6a1, Cox7c, Dnajc15, Iscu, Ndufb9, Ndufs2, Ndufs3, Ndufs6, Ndufs7, Ndufs8, Ndufv2, Park7, Pink1, Uqcc3, Uqcrb]
GO:1903715	regulation of aerobic respiration	GO_BiologicalProcess-EBI-UniProt-GOA-ACAP-ARAP_13.05.2021_00h00	Group36	33.3333	11	Specific for Cluster #1	[Apoc3, Dnajc15, Iscu, Park7, Pink1, Shmt2, Slc25a23]	[Akt1, Hif1a, Ppif, Rhoa]	63.6364	36.3636	62.6789	37.3211	[Akt1, Apoc3, Dnajc15, Hif1a, Iscu, Park7, Pink1, Ppif, Rhoa, Shmt2, Slc25a23]
GO:0042775	mitochondrial ATP synthesis coupled electron transport	GO_BiologicalProcess-EBI-UniProt-GOA-ACAP-ARAP_13.05.2021_00h00	Group36	33.8983	20	Specific for Cluster #1	[Chchd2, Cox6a1, Cox7c, Dguok, Dnajc15, Iscu, Ndufb9, Ndufs2, Ndufs3, Ndufs6, Ndufs7, Ndufs8, Ndufv2, Ndufv3, Park7, Pink1, Uqcc3, Uqcrb]	[Cdk1, Wwtr1]	90	10	89.6235	10.3765	[Cdk1, Chchd2, Cox6a1, Cox7c, Dguok, Dnajc15, Iscu, Ndufb9, Ndufs2, Ndufs3, Ndufs6, Ndufs7, Ndufs8, Ndufv2, Ndufv3, Park7, Pink1, Uqcc3, Uqcrb, Wwtr1]
GO:0006120	mitochondrial electron transport, NADH to ubiquinone	GO_BiologicalProcess-EBI-UniProt-GOA-ACAP-ARAP_13.05.2021_00h00	Group36	45.8333	11	Specific for Cluster #1	[Dnajc15, Iscu, Ndufb9, Ndufs2, Ndufs3, Ndufs6, Ndufs7, Ndufs8, Ndufv2, Park7, Pink1]	[]	100	0	100	0	[Dnajc15, Iscu, Ndufb9, Ndufs2, Ndufs3, Ndufs6, Ndufs7, Ndufs8, Ndufv2, Park7, Pink1]
GO:1902956	regulation of mitochondrial electron transport, NADH to ubiquinone	GO_BiologicalProcess-EBI-UniProt-GOA-ACAP-ARAP_13.05.2021_00h00	Group36	100	4	Specific for Cluster #1	[Dnajc15, Iscu, Park7, Pink1]	[]	100	0	100	0	[Dnajc15, Iscu, Park7, Pink1]
GO:0030193	regulation of blood coagulation	GO_BiologicalProcess-EBI-UniProt-GOA-ACAP-ARAP_13.05.2021_00h00	Group37	36.2319	25	Specific for Cluster #1	[Adtrp, Apoe, Apoh, Cpb2, F11, F12, F7, Fgb, Hrg, Klkb1, Kng1, Kng2, Plg, Proc, Serpinc1, Serpine2, Serpinf2, Serping1, Vkorc1]	[Anxa2, Anxa5, Cd36, Cd9, F2r, Pdgfa]	76	24	75.2414	24.7586	[Adtrp, Anxa2, Anxa5, Apoe, Apoh, Cd36, Cd9, Cpb2, F11, F12, F2r, F7, Fgb, Hrg, Klkb1, Kng1, Kng2, Pdgfa, Plg, Proc, Serpinc1, Serpine2, Serpinf2, Serping1, Vkorc1]
GO:0030194	positive regulation of blood coagulation	GO_BiologicalProcess-EBI-UniProt-GOA-ACAP-ARAP_13.05.2021_00h00	Group37	40.9091	9	Specific for Cluster #1	[Apoh, Cpb2, F12, F7, Hrg, Plg, Serpinf2]	[Cd36, F2r]	77.7778	22.2222	77.0584	22.9416	[Apoh, Cd36, Cpb2, F12, F2r, F7, Hrg, Plg, Serpinf2]
GO:0030195	negative regulation of blood coagulation	GO_BiologicalProcess-EBI-UniProt-GOA-ACAP-ARAP_13.05.2021_00h00	Group37	39.2157	20	Specific for Cluster #1	[Adtrp, Apoe, Apoh, Cpb2, F11, F12, Fgb, Hrg, Klkb1, Kng1, Kng2, Plg, Proc, Serpine2, Serpinf2, Serping1]	[Anxa2, Anxa5, Cd9, Pdgfa]	80	20	79.3335	20.6665	[Adtrp, Anxa2, Anxa5, Apoe, Apoh, Cd9, Cpb2, F11, F12, Fgb, Hrg, Klkb1, Kng1, Kng2, Pdgfa, Plg, Proc, Serpine2, Serpinf2, Serping1]
GO:0061045	negative regulation of wound healing	GO_BiologicalProcess-EBI-UniProt-GOA-ACAP-ARAP_13.05.2021_00h00	Group37	32	24	Specific for Cluster #1	[Adtrp, Apoe, Apoh, Cldn3, Cpb2, F11, F12, Fgb, Hrg, Klkb1, Kng1, Kng2, Phldb2, Plg, Proc, Serpine2, Serpinf2, Serping1]	[Anxa2, Anxa5, Cd9, Crk, Hmgcr, Pdgfa]	75	25	74.2205	25.7795	[Adtrp, Anxa2, Anxa5, Apoe, Apoh, Cd9, Cldn3, Cpb2, Crk, F11, F12, Fgb, Hmgcr, Hrg, Klkb1, Kng1, Kng2, Pdgfa, Phldb2, Plg, Proc, Serpine2, Serpinf2, Serping1]
GO:0042730	fibrinolysis	GO_BiologicalProcess-EBI-UniProt-GOA-ACAP-ARAP_13.05.2021_00h00	Group37	50	11	Specific for Cluster #1	[Apoh, Cpb2, F11, F12, Fgb, Hrg, Klkb1, Plg, Serpinf2, Serping1]	[Anxa2]	90.9091	9.09091	90.5632	9.43677	[Anxa2, Apoh, Cpb2, F11, F12, Fgb, Hrg, Klkb1, Plg, Serpinf2, Serping1]
GO:0051918	negative regulation of fibrinolysis	GO_BiologicalProcess-EBI-UniProt-GOA-ACAP-ARAP_13.05.2021_00h00	Group37	71.4286	5	Specific for Cluster #1	[Apoh, Cpb2, Hrg, Plg, Serpinf2]	[]	100	0	100	0	[Apoh, Cpb2, Hrg, Plg, Serpinf2]
GO:0051919	positive regulation of fibrinolysis	GO_BiologicalProcess-EBI-UniProt-GOA-ACAP-ARAP_13.05.2021_00h00	Group37	80	4	Specific for Cluster #1	[F11, F12, Klkb1, Plg]	[]	100	0	100	0	[F11, F12, Klkb1, Plg]
GO:0051917	regulation of fibrinolysis	GO_BiologicalProcess-EBI-UniProt-GOA-ACAP-ARAP_13.05.2021_00h00	Group37	72.7273	8	Specific for Cluster #1	[Apoh, Cpb2, F11, F12, Hrg, Klkb1, Plg, Serpinf2]	[]	100	0	100	0	[Apoh, Cpb2, F11, F12, Hrg, Klkb1, Plg, Serpinf2]
KEGG:04979	Cholesterol metabolism	KEGG_13.05.2021	Group38	38.7755	19	Specific for Cluster #1	[Abcb11, Abcg8, Apoa1, Apoa2, Apob, Apoc1, Apoc3, Apoe, Apoh, Cyp27a1, Lcat, Lipc, Pltp, Sort1]	[Apoa4, Cd36, Mylip, Nceh1, Vdac2]	73.6842	26.3158	72.8785	27.1215	[Abcb11, Abcg8, Apoa1, Apoa2, Apoa4, Apob, Apoc1, Apoc3, Apoe, Apoh, Cd36, Cyp27a1, Lcat, Lipc, Mylip, Nceh1, Pltp, Sort1, Vdac2]
GO:0034369	plasma lipoprotein particle remodeling	GO_BiologicalProcess-EBI-UniProt-GOA-ACAP-ARAP_13.05.2021_00h00	Group38	40	10	Specific for Cluster #1	[Apoa1, Apoa2, Apoa5, Apob, Apoe, Lcat, Lipc, Pltp]	[Apoa4, Pla2g7]	80	20	79.3335	20.6665	[Apoa1, Apoa2, Apoa4, Apoa5, Apob, Apoe, Lcat, Lipc, Pla2g7, Pltp]
GO:0034377	plasma lipoprotein particle assembly	GO_BiologicalProcess-EBI-UniProt-GOA-ACAP-ARAP_13.05.2021_00h00	Group38	36.3636	8	Specific for Cluster #1	[Apoa1, Apoa2, Apoa5, Apoe, Lcat]	[Apoa4, Arf1, Ces1g]	62.5	37.5	61.5307	38.4693	[Apoa1, Apoa2, Apoa4, Apoa5, Apoe, Arf1, Ces1g, Lcat]
GO:0034375	high-density lipoprotein particle remodeling	GO_BiologicalProcess-EBI-UniProt-GOA-ACAP-ARAP_13.05.2021_00h00	Group38	50	6	Specific for Cluster #1	[Apoa1, Apoa2, Apoe, Lcat, Lipc, Pltp]	[]	100	0	100	0	[Apoa1, Apoa2, Apoe, Lcat, Lipc, Pltp]
GO:0034380	high-density lipoprotein particle assembly	GO_BiologicalProcess-EBI-UniProt-GOA-ACAP-ARAP_13.05.2021_00h00	Group38	60	6	Specific for Cluster #1	[Apoa1, Apoa2, Apoa5, Apoe, Lcat]	[Apoa4]	83.3333	16.6667	82.7539	17.2461	[Apoa1, Apoa2, Apoa4, Apoa5, Apoe, Lcat]
GO:0034372	very-low-density lipoprotein particle remodeling	GO_BiologicalProcess-EBI-UniProt-GOA-ACAP-ARAP_13.05.2021_00h00	Group38	77.7778	7	Specific for Cluster #1	[Apoa1, Apoa2, Apoa5, Apoe, Lcat, Lipc]	[Apoa4]	85.7143	14.2857	85.203	14.797	[Apoa1, Apoa2, Apoa4, Apoa5, Apoe, Lcat, Lipc]
GO:0010873	positive regulation of cholesterol esterification	GO_BiologicalProcess-EBI-UniProt-GOA-ACAP-ARAP_13.05.2021_00h00	Group38	66.6667	6	Specific for Cluster #1	[Agt, Apoa1, Apoa2, Apoa5, Apoe]	[Apoa4]	83.3333	16.6667	82.7539	17.2461	[Agt, Apoa1, Apoa2, Apoa4, Apoa5, Apoe]
GO:0030300	regulation of intestinal cholesterol absorption	GO_BiologicalProcess-EBI-UniProt-GOA-ACAP-ARAP_13.05.2021_00h00	Group38	54.5455	6	Specific for Cluster #1	[Abcg8, Apoa1, Apoa2, Apoa5, Cyp8b1]	[Apoa4]	83.3333	16.6667	82.7539	17.2461	[Abcg8, Apoa1, Apoa2, Apoa4, Apoa5, Cyp8b1]
GO:0034435	cholesterol esterification	GO_BiologicalProcess-EBI-UniProt-GOA-ACAP-ARAP_13.05.2021_00h00	Group38	46.6667	7	Specific for Cluster #1	[Agt, Apoa1, Apoa2, Apoa5, Apoe, Lcat]	[Apoa4]	85.7143	14.2857	85.203	14.797	[Agt, Apoa1, Apoa2, Apoa4, Apoa5, Apoe, Lcat]
KEGG:00190	Oxidative phosphorylation	KEGG_13.05.2021	Group39	35.3383	47	Specific for Cluster #1	[Atp5e, Atp5h, Atp5j, Atp5j2, Atp5k, Atp5l, Cox6a1, Cox6b1, Cox6c, Cox7b, Cox7c, Cox8a, Ndufa1, Ndufa11, Ndufa13, Ndufa2, Ndufa3, Ndufa6, Ndufa9, Ndufb10, Ndufb11, Ndufb2, Ndufb3, Ndufb4c, Ndufb5, Ndufb7, Ndufb9, Ndufs2, Ndufs3, Ndufs5, Ndufs6, Ndufs7, Ndufs8, Ndufv2, Ndufv3, Ppa2, Sdhb, Uqcr11, Uqcrb, Uqcrfs1]	[Atp6v0d1, Atp6v0d2, Atp6v0e, Atp6v1a, Atp6v1b2, Atp6v1c1, Atp6v1e1]	85.1064	14.8936	84.5772	15.4228	[Atp5e, Atp5h, Atp5j, Atp5j2, Atp5k, Atp5l, Atp6v0d1, Atp6v0d2, Atp6v0e, Atp6v1a, Atp6v1b2, Atp6v1c1, Atp6v1e1, Cox6a1, Cox6b1, Cox6c, Cox7b, Cox7c, Cox8a, Ndufa1, Ndufa11, Ndufa13, Ndufa2, Ndufa3, Ndufa6, Ndufa9, Ndufb10, Ndufb11, Ndufb2, Ndufb3, Ndufb4c, Ndufb5, Ndufb7, Ndufb9, Ndufs2, Ndufs3, Ndufs5, Ndufs6, Ndufs7, Ndufs8, Ndufv2, Ndufv3, Ppa2, Sdhb, Uqcr11, Uqcrb, Uqcrfs1]
KEGG:04932	Non-alcoholic fatty liver disease	KEGG_13.05.2021	Group39	29.8013	45	Specific for Cluster #1	[Casp3, Cebpa, Cox6a1, Cox6b1, Cox6c, Cox7b, Cox7c, Cox8a, Cyp2e1, Ikbkb, Insr, Ndufa1, Ndufa11, Ndufa13, Ndufa2, Ndufa3, Ndufa6, Ndufa9, Ndufb10, Ndufb11, Ndufb2, Ndufb3, Ndufb4c, Ndufb5, Ndufb7, Ndufb9, Ndufs2, Ndufs3, Ndufs5, Ndufs6, Ndufs7, Ndufs8, Ndufv2, Ndufv3, Sdhb, Uqcr11, Uqcrb, Uqcrfs1]	[Akt1, Cdc42, Eif2s1, Pik3r1, Prkaa1, Prkaa2, Rela]	84.4444	15.5556	83.8962	16.1038	[Akt1, Casp3, Cdc42, Cebpa, Cox6a1, Cox6b1, Cox6c, Cox7b, Cox7c, Cox8a, Cyp2e1, Eif2s1, Ikbkb, Insr, Ndufa1, Ndufa11, Ndufa13, Ndufa2, Ndufa3, Ndufa6, Ndufa9, Ndufb10, Ndufb11, Ndufb2, Ndufb3, Ndufb4c, Ndufb5, Ndufb7, Ndufb9, Ndufs2, Ndufs3, Ndufs5, Ndufs6, Ndufs7, Ndufs8, Ndufv2, Ndufv3, Pik3r1, Prkaa1, Prkaa2, Rela, Sdhb, Uqcr11, Uqcrb, Uqcrfs1]
KEGG:05012	Parkinson disease	KEGG_13.05.2021	Group39	28.3401	70	Specific for Cluster #1	[Adrm1, Atp5e, Atp5h, Atp5j, Casp3, Casp9, Cox6a1, Cox6b1, Cox6c, Cox7b, Cox7c, Cox8a, Gnas, Ndufa1, Ndufa11, Ndufa13, Ndufa2, Ndufa3, Ndufa6, Ndufa9, Ndufb10, Ndufb11, Ndufb2, Ndufb3, Ndufb4c, Ndufb5, Ndufb7, Ndufb9, Ndufs2, Ndufs3, Ndufs5, Ndufs6, Ndufs7, Ndufs8, Ndufv2, Ndufv3, Park7, Pink1, Psma2, Psma4, Psma5, Psma7, Psmb1, Psmb2, Psmb3, Psmb6, Psmc4, Psmd2, Psmd4, Sdhb, Txn1, Uba52, Uqcr11,…	[Atf6, Calml4, Eif2s1, Ppif, Psmd8, Slc25a4, Slc25a5, Tuba1a, Tuba1b, Tuba8, Tubb2a, Tubb4b, Tubb6, Ube2g2, Vdac2]	78.5714	21.4286	77.8705	22.1295	[Adrm1, Atf6, Atp5e, Atp5h, Atp5j, Calml4, Casp3, Casp9, Cox6a1, Cox6b1, Cox6c, Cox7b, Cox7c, Cox8a, Eif2s1, Gnas, Ndufa1, Ndufa11, Ndufa13, Ndufa2, Ndufa3, Ndufa6, Ndufa9, Ndufb10, Ndufb11, Ndufb2, Ndufb3, Ndufb4c, Ndufb5, Ndufb7, Ndufb9, Ndufs2, Ndufs3, Ndufs5, Ndufs6, Ndufs7, Ndufs8, Ndufv2, Ndufv3, Park7, Pink1, Ppif, Psma2, Psma4, Psma5, Psma7, Psmb1, Psmb2, Psmb3, Psmb6, Psmc4, Psmd2, Psmd4…
KEGG:05020	Prion disease	KEGG_13.05.2021	Group39	28.7313	77	Specific for Cluster #1	[Adrm1, Atp5e, Atp5h, Atp5j, C6, C8a, C8b, C8g, C9, Casp3, Casp9, Cox6a1, Cox6b1, Cox6c, Cox7b, Cox7c, Cox8a, Creb3l3, Csnk2b, Hc, Ndufa1, Ndufa11, Ndufa13, Ndufa2, Ndufa3, Ndufa6, Ndufa9, Ndufb10, Ndufb11, Ndufb2, Ndufb3, Ndufb4c, Ndufb5, Ndufb7, Ndufb9, Ndufs2, Ndufs3, Ndufs5, Ndufs6, Ndufs7, Ndufs8, Ndufv2, Ndufv3, Psma2, Psma4, Psma5, Psma7, Psmb1, Psmb2, Psmb3, Psmb6, Psmc4, Psmd2, Psmd4, Sd…	[Creb3l2, Cybb, Eif2s1, Hspa1b, Hspa8, Mapk3, Pik3r1, Ppif, Psmd8, Slc25a4, Slc25a5, Tuba1a, Tuba1b, Tuba8, Tubb2a, Tubb4b, Tubb6, Vdac2]	76.6234	23.3766	75.8782	24.1218	[Adrm1, Atp5e, Atp5h, Atp5j, C6, C8a, C8b, C8g, C9, Casp3, Casp9, Cox6a1, Cox6b1, Cox6c, Cox7b, Cox7c, Cox8a, Creb3l2, Creb3l3, Csnk2b, Cybb, Eif2s1, Hc, Hspa1b, Hspa8, Mapk3, Ndufa1, Ndufa11, Ndufa13, Ndufa2, Ndufa3, Ndufa6, Ndufa9, Ndufb10, Ndufb11, Ndufb2, Ndufb3, Ndufb4c, Ndufb5, Ndufb7, Ndufb9, Ndufs2, Ndufs3, Ndufs5, Ndufs6, Ndufs7, Ndufs8, Ndufv2, Ndufv3, Pik3r1, Ppif, Psma2, Psma4, Psma5,…
GO:0098800	inner mitochondrial membrane protein complex	GO_CellularComponent-EBI-UniProt-GOA-ACAP-ARAP_13.05.2021_00h00	Group39	37.9032	47	Specific for Cluster #1	[Atp5e, Atp5h, Atp5j, Atp5j2, Atp5k, Atp5l, Cox6a1, Cox7c, Dmac2, Dnajc15, Gm10925, Micos13, Ndufa1, Ndufa11, Ndufa13, Ndufa2, Ndufa3, Ndufa6, Ndufa9, Ndufb10, Ndufb11, Ndufb2, Ndufb3, Ndufb5, Ndufb7, Ndufb9, Ndufs2, Ndufs3, Ndufs5, Ndufs6, Ndufs7, Ndufs8, Ndufv2, Ndufv3, Phb2, Romo1, Sdhb, Smdt1, Timm10b, Uqcc3, Uqcrb, Uqcrfs1]	[Afg3l2, Agk, Micu1, Ppif, Timm17a]	89.3617	10.6383	88.9641	11.0359	[Afg3l2, Agk, Atp5e, Atp5h, Atp5j, Atp5j2, Atp5k, Atp5l, Cox6a1, Cox7c, Dmac2, Dnajc15, Gm10925, Micos13, Micu1, Ndufa1, Ndufa11, Ndufa13, Ndufa2, Ndufa3, Ndufa6, Ndufa9, Ndufb10, Ndufb11, Ndufb2, Ndufb3, Ndufb5, Ndufb7, Ndufb9, Ndufs2, Ndufs3, Ndufs5, Ndufs6, Ndufs7, Ndufs8, Ndufv2, Ndufv3, Phb2, Ppif, Romo1, Sdhb, Smdt1, Timm10b, Timm17a, Uqcc3, Uqcrb, Uqcrfs1]
GO:0005746	mitochondrial respirasome	GO_CellularComponent-EBI-UniProt-GOA-ACAP-ARAP_13.05.2021_00h00	Group39	42.8571	30	Specific for Cluster #1	[Cox6a1, Cox7b, Cox7c, Dmac2, Ndufa1, Ndufa11, Ndufa13, Ndufa2, Ndufa3, Ndufa6, Ndufa9, Ndufb10, Ndufb11, Ndufb2, Ndufb3, Ndufb5, Ndufb7, Ndufb9, Ndufs2, Ndufs3, Ndufs5, Ndufs6, Ndufs7, Ndufs8, Ndufv2, Ndufv3, Sdhb, Uqcc3, Uqcrb, Uqcrfs1]	[]	100	0	100	0	[Cox6a1, Cox7b, Cox7c, Dmac2, Ndufa1, Ndufa11, Ndufa13, Ndufa2, Ndufa3, Ndufa6, Ndufa9, Ndufb10, Ndufb11, Ndufb2, Ndufb3, Ndufb5, Ndufb7, Ndufb9, Ndufs2, Ndufs3, Ndufs5, Ndufs6, Ndufs7, Ndufs8, Ndufv2, Ndufv3, Sdhb, Uqcc3, Uqcrb, Uqcrfs1]
GO:0005743	mitochondrial inner membrane	GO_CellularComponent-EBI-UniProt-GOA-ACAP-ARAP_13.05.2021_00h00	Group39	25.8206	118	Specific for Cluster #1	[Abcb10, Acaa2, Acat1, Alas2, Atp5e, Atp5h, Atp5j, Atp5j2, Atp5k, Atp5l, Cnp, Cox20, Cox6a1, Cox6b1, Cox6c, Cox7b, Cox7c, Cox8a, Cpt2, Cyb5r3, Cyp27a1, Cyp2e1, Cyp2u1, Dhrs1, Dmac2, Dnajc15, Dnajc30, Eci1, Endog, Fdx1, Gcdh, Gm10925, Gstk1, Higd2a, Hsd17b10, Hsd3b2, Hsd3b5, Kmo, Ldhd, Maip1, Mcur1, Micos13, Mpst, Mtarc1, Mtx1, Nat8f1, Ndufa1, Ndufa11, Ndufa13, Ndufa2, Ndufa3, Ndufa6, Ndufa9, Nduf…	[Afg3l2, Agk, Ghitm, Gpd2, Hccs, Hspd1, Idh2, Ifi27l2b, Mdh2, Micu1, Pisd, Ppif, Psen1, Slc25a4, Slc25a5, Timm10, Timm17a, Ucp2, Vdac2, Wwtr1]	83.0508	16.9492	82.4637	17.5363	[Abcb10, Acaa2, Acat1, Afg3l2, Agk, Alas2, Atp5e, Atp5h, Atp5j, Atp5j2, Atp5k, Atp5l, Cnp, Cox20, Cox6a1, Cox6b1, Cox6c, Cox7b, Cox7c, Cox8a, Cpt2, Cyb5r3, Cyp27a1, Cyp2e1, Cyp2u1, Dhrs1, Dmac2, Dnajc15, Dnajc30, Eci1, Endog, Fdx1, Gcdh, Ghitm, Gm10925, Gpd2, Gstk1, Hccs, Higd2a, Hsd17b10, Hsd3b2, Hsd3b5, Hspd1, Idh2, Ifi27l2b, Kmo, Ldhd, Maip1, Mcur1, Mdh2, Micos13, Micu1, Mpst, Mtarc1, Mtx1, Na…
GO:0033108	mitochondrial respiratory chain complex assembly	GO_BiologicalProcess-EBI-UniProt-GOA-ACAP-ARAP_13.05.2021_00h00	Group39	34.7826	32	Specific for Cluster #1	[Cox20, Dmac2, Ndufa1, Ndufa11, Ndufa13, Ndufa2, Ndufa3, Ndufa6, Ndufa9, Ndufb10, Ndufb11, Ndufb2, Ndufb3, Ndufb5, Ndufb7, Ndufb9, Ndufs2, Ndufs3, Ndufs5, Ndufs6, Ndufs7, Ndufs8, Pet100, Sco2, Sdhaf4, Smim20, Surf1, Tmem126b, Uqcc3, Uqcrfs1]	[Chchd4, Wwtr1]	93.75	6.25	93.5045	6.4955	[Chchd4, Cox20, Dmac2, Ndufa1, Ndufa11, Ndufa13, Ndufa2, Ndufa3, Ndufa6, Ndufa9, Ndufb10, Ndufb11, Ndufb2, Ndufb3, Ndufb5, Ndufb7, Ndufb9, Ndufs2, Ndufs3, Ndufs5, Ndufs6, Ndufs7, Ndufs8, Pet100, Sco2, Sdhaf4, Smim20, Surf1, Tmem126b, Uqcc3, Uqcrfs1, Wwtr1]
GO:0005747	mitochondrial respiratory chain complex I	GO_CellularComponent-EBI-UniProt-GOA-ACAP-ARAP_13.05.2021_00h00	Group39	53.4884	23	Specific for Cluster #1	[Dmac2, Ndufa1, Ndufa11, Ndufa13, Ndufa2, Ndufa3, Ndufa6, Ndufa9, Ndufb10, Ndufb11, Ndufb2, Ndufb3, Ndufb5, Ndufb7, Ndufb9, Ndufs2, Ndufs3, Ndufs5, Ndufs6, Ndufs7, Ndufs8, Ndufv2, Ndufv3]	[]	100	0	100	0	[Dmac2, Ndufa1, Ndufa11, Ndufa13, Ndufa2, Ndufa3, Ndufa6, Ndufa9, Ndufb10, Ndufb11, Ndufb2, Ndufb3, Ndufb5, Ndufb7, Ndufb9, Ndufs2, Ndufs3, Ndufs5, Ndufs6, Ndufs7, Ndufs8, Ndufv2, Ndufv3]
GO:0032981	mitochondrial respiratory chain complex I assembly	GO_BiologicalProcess-EBI-UniProt-GOA-ACAP-ARAP_13.05.2021_00h00	Group39	41.8182	23	Specific for Cluster #1	[Dmac2, Ndufa1, Ndufa11, Ndufa13, Ndufa2, Ndufa3, Ndufa6, Ndufa9, Ndufb10, Ndufb11, Ndufb2, Ndufb3, Ndufb5, Ndufb7, Ndufb9, Ndufs2, Ndufs3, Ndufs5, Ndufs6, Ndufs7, Ndufs8, Tmem126b]	[Wwtr1]	95.6522	4.34783	95.4778	4.52221	[Dmac2, Ndufa1, Ndufa11, Ndufa13, Ndufa2, Ndufa3, Ndufa6, Ndufa9, Ndufb10, Ndufb11, Ndufb2, Ndufb3, Ndufb5, Ndufb7, Ndufb9, Ndufs2, Ndufs3, Ndufs5, Ndufs6, Ndufs7, Ndufs8, Tmem126b, Wwtr1]
