# Supplementary material for: A genetic mouse model of lean-NAFLD unveils sexual dimorphism in the liver-heart axis
Source: Commun Biol. 2024 Mar 22;7:356. doi: 10.1038/s42003-024-06035-6 (PMC10959946; doi:10.1038/s42003-024-06035-6)
Supplement: Supplementary file 6 — Supplementary Data 4 [file 42003_2024_6035_MOESM6_ESM.xls]

## Sheet: Table Legend
	Supplementary Data 4 – RNA-sequencing analysis in the liver of females WT vs. males WT. Transcripts were classified as down- (cluster #1), up-regulated (cluster #2) or non-specific to either of these groups based on their log2 fold-change. For each comparison, the Cytoscape ClueGO plugin was used to cluster transcripts significantly enriched following enrichment analyses of GO terms (Molecular Fu…

## Sheet: ClueGO Results
ID	Term	Ontology Source	Term PValue	Term PValue Corrected with Bonferroni step down	Group PValue	Group PValue Corrected with Bonferroni step down	GOLevels	GOGroups	% Associated Genes	Nr. Genes	Cluster	Genes Cluster #1	Genes Cluster #2	%Genes Cluster #1	%Genes Cluster #2	%Genes Cluster #1.adjusted.to.input.list.size	%Genes Cluster #2.adjusted.to.input.list.size	Associated Genes Found
GO:0005639	integral component of nuclear inner membrane	GO_CellularComponent-EBI-UniProt-GOA-ACAP-ARAP_13.05.2021_00h00	0.00415841	0.0415841	0.00415841	0.0249504	[5, 6, 7, 8, 9, 10]	Group00	14.2857	2	Specific for Cluster #1	[P2rx4, Sun2]	[]	100	0	100	0	[P2rx4, Sun2]
GO:0043030	regulation of macrophage activation	GO_BiologicalProcess-EBI-UniProt-GOA-ACAP-ARAP_13.05.2021_00h00	0.00811812	0.0324725	0.00811812	0.0243544	[4, 5, 6]	Group01	5.08475	3	Specific for Cluster #2	[]	[Cd1d1, Ctsc, Vsig4]	0	100	0	100	[Cd1d1, Ctsc, Vsig4]
GO:0009071	serine family amino acid catabolic process	GO_BiologicalProcess-EBI-UniProt-GOA-ACAP-ARAP_13.05.2021_00h00	0.00304368	0.0334805	0.00304368	0.0213058	[6, 7, 9]	Group02	16.6667	2	Specific for Cluster #2	[]	[Scly, Shmt1]	0	100	0	100	[Scly, Shmt1]
GO:0090303	positive regulation of wound healing	GO_BiologicalProcess-EBI-UniProt-GOA-ACAP-ARAP_13.05.2021_00h00	0.00738094	0.0369047	0.00738094	0.0295238	[4, 5, 6, 7]	Group03	5.26316	3	Specific for Cluster #2	[]	[Actg1, Cd36, F7]	0	100	0	100	[Actg1, Cd36, F7]
GO:0098871	postsynaptic actin cytoskeleton	GO_CellularComponent-EBI-UniProt-GOA-ACAP-ARAP_13.05.2021_00h00	0.00415841	0.0415841	0.00415841	0.0249504	[4, 6, 7]	Group04	14.2857	2	Specific for Cluster #2	[]	[Actg1, Myo5b]	0	100	0	100	[Actg1, Myo5b]
KEGG:00260	Glycine, serine and threonine metabolism	KEGG_13.05.2021	0.00271638	0.0325965	0.00271638	0.021731	[-1]	Group05	7.5	3	Specific for Cluster #2	[Alas2]	[Maob, Shmt1]	33.3333	66.6667	34.7945	65.2055	[Alas2, Maob, Shmt1]
KEGG:00450	Selenocompound metabolism	KEGG_13.05.2021	0.00613024	0.0429117	0.00613024	0.0306512	[-1]	Group06	11.7647	2	Specific for Cluster #2	[]	[Papss2, Scly]	0	100	0	100	[Papss2, Scly]
KEGG:00513	Various types of N-glycan biosynthesis	KEGG_13.05.2021	0.0316791	0.0316791	0.0316791	0.0633582	[-1]	Group07	5	2	Specific for Cluster #2	[]	[Fut8, Hexb]	0	100	0	100	[Fut8, Hexb]
KEGG:00760	Nicotinate and nicotinamide metabolism	KEGG_13.05.2021	0.000188057	0.00300892	0.000188057	0.00169252	[-1]	Group08	9.7561	4	Specific for Cluster #1	[Aox3, Enpp3, Nadsyn1]	[Nt5e]	75	25	76.2	23.8	[Aox3, Enpp3, Nadsyn1, Nt5e]
KEGG:00982	Drug metabolism	KEGG_13.05.2021	1.02442e-05	0.00019464	1.02442e-05	0.000112687	[-1]	Group09	8.4507	6	Specific for Cluster #2	[Aox3, Gstp1]	[Fmo1, Fmo3, Maob, Ugt1a5]	33.3333	66.6667	34.7945	65.2055	[Aox3, Fmo1, Fmo3, Gstp1, Maob, Ugt1a5]
KEGG:00100	Steroid biosynthesis	KEGG_13.05.2021	0.00844803	0.0253441	9.08758e-05	0.000908758	[-1]	Group10	10	2	Specific for Cluster #2	[]	[Msmo1, Sqle]	0	100	0	100	[Msmo1, Sqle]
GO:0016126	sterol biosynthetic process	GO_BiologicalProcess-EBI-UniProt-GOA-ACAP-ARAP_13.05.2021_00h00	5.24258e-05	0.000943665	9.08758e-05	0.000908758	[5, 6]	Group10	8.62069	5	Specific for Cluster #2	[Cyb5r1]	[Msmo1, Mvd, Sqle, Srebf2]	20	80	21.0614	78.9386	[Cyb5r1, Msmo1, Mvd, Sqle, Srebf2]
GO:0006695	cholesterol biosynthetic process	GO_BiologicalProcess-EBI-UniProt-GOA-ACAP-ARAP_13.05.2021_00h00	0.0057175	0.04574	9.08758e-05	0.000908758	[6, 7]	Group10	5.76923	3	Specific for Cluster #2	[]	[Msmo1, Mvd, Srebf2]	0	100	0	100	[Msmo1, Mvd, Srebf2]
KEGG:00511	Other glycan degradation	KEGG_13.05.2021	0.00686515	0.0411909	0.0441961	0.0441961	[-1]	Group11	11.1111	2	Specific for Cluster #2	[]	[Glb1, Hexb]	0	100	0	100	[Glb1, Hexb]
KEGG:00531	Glycosaminoglycan degradation	KEGG_13.05.2021	0.0092949	0.0185898	0.0441961	0.0441961	[-1]	Group11	9.52381	2	Specific for Cluster #2	[]	[Glb1, Hexb]	0	100	0	100	[Glb1, Hexb]
KEGG:00604	Glycosphingolipid biosynthesis	KEGG_13.05.2021	0.0047763	0.0429867	0.0441961	0.0441961	[-1]	Group11	13.3333	2	Specific for Cluster #2	[]	[Glb1, Hexb]	0	100	0	100	[Glb1, Hexb]
GO:0010884	positive regulation of lipid storage	GO_BiologicalProcess-EBI-UniProt-GOA-ACAP-ARAP_13.05.2021_00h00	0.000767645	0.010747	8.4022e-06	0.000100826	[3, 4, 5, 6]	Group12	11.5385	3	Specific for Cluster #2	[]	[C3, Cd36, Srebf2]	0	100	0	100	[C3, Cd36, Srebf2]
GO:0010885	regulation of cholesterol storage	GO_BiologicalProcess-EBI-UniProt-GOA-ACAP-ARAP_13.05.2021_00h00	0.000210217	0.00315326	8.4022e-06	0.000100826	[4, 5, 6]	Group12	17.6471	3	Specific for Cluster #2	[]	[Cd36, Ces1g, Srebf2]	0	100	0	100	[Cd36, Ces1g, Srebf2]
GO:0090181	regulation of cholesterol metabolic process	GO_BiologicalProcess-EBI-UniProt-GOA-ACAP-ARAP_13.05.2021_00h00	0.00234306	0.0304598	8.4022e-06	0.000100826	[4, 5, 6, 7]	Group12	7.89474	3	Specific for Cluster #2	[Ephx2]	[Ces1g, Srebf2]	33.3333	66.6667	34.7945	65.2055	[Ces1g, Ephx2, Srebf2]
GO:0060100	positive regulation of phagocytosis, engulfment	GO_BiologicalProcess-EBI-UniProt-GOA-ACAP-ARAP_13.05.2021_00h00	0.00613024	0.0429117	8.4022e-06	0.000100826	[4, 5, 6, 7, 8, 9]	Group12	11.7647	2	Specific for Cluster #2	[]	[C3, Cd36]	0	100	0	100	[C3, Cd36]
GO:0010874	regulation of cholesterol efflux	GO_BiologicalProcess-EBI-UniProt-GOA-ACAP-ARAP_13.05.2021_00h00	0.000125327	0.00213056	8.4022e-06	0.000100826	[7, 8, 9]	Group12	10.8108	4	Specific for Cluster #2	[]	[Abca3, Ces1g, Pon1, Srebf2]	0	100	0	100	[Abca3, Ces1g, Pon1, Srebf2]
KEGG:00140	Steroid hormone biosynthesis	KEGG_13.05.2021	1.90291e-12	5.51845e-11	8.84051e-16	1.14927e-14	[-1]	Group13	13.0435	12	Specific for Cluster #2	[Cyp2d9, Cyp7b1, Hsd3b5, Srd5a1]	[Cyp2b13, Cyp2b9, Cyp2c37, Cyp2c38, Cyp2c40, Cyp2c68, Cyp3a41a, Ugt1a5]	33.3333	66.6667	34.7945	65.2055	[Cyp2b13, Cyp2b9, Cyp2c37, Cyp2c38, Cyp2c40, Cyp2c68, Cyp2d9, Cyp3a41a, Cyp7b1, Hsd3b5, Srd5a1, Ugt1a5]
KEGG:00590	Arachidonic acid metabolism	KEGG_13.05.2021	8.90929e-09	2.04914e-07	8.84051e-16	1.14927e-14	[-1]	Group13	10.4651	9	Specific for Cluster #2	[Cyp2u1, Ephx2, Pla2g6]	[Cyp2b13, Cyp2b9, Cyp2c37, Cyp2c38, Cyp2c40, Cyp2c68]	33.3333	66.6667	34.7945	65.2055	[Cyp2b13, Cyp2b9, Cyp2c37, Cyp2c38, Cyp2c40, Cyp2c68, Cyp2u1, Ephx2, Pla2g6]
KEGG:00591	Linoleic acid metabolism	KEGG_13.05.2021	1.28198e-06	2.56395e-05	8.84051e-16	1.14927e-14	[-1]	Group13	12	6	Specific for Cluster #2	[Pla2g6]	[Cyp2c37, Cyp2c38, Cyp2c40, Cyp2c68, Cyp3a41a]	16.6667	83.3333	17.59	82.41	[Cyp2c37, Cyp2c38, Cyp2c40, Cyp2c68, Cyp3a41a, Pla2g6]
KEGG:00830	Retinol metabolism	KEGG_13.05.2021	7.78476e-11	2.02404e-09	8.84051e-16	1.14927e-14	[-1]	Group13	11.3402	11	Specific for Cluster #2	[Aox3, Dhrs4]	[Cyp2b13, Cyp2b9, Cyp2c37, Cyp2c38, Cyp2c40, Cyp2c68, Cyp3a41a, Rdh16f2, Ugt1a5]	18.1818	81.8182	19.1698	80.8302	[Aox3, Cyp2b13, Cyp2b9, Cyp2c37, Cyp2c38, Cyp2c40, Cyp2c68, Cyp3a41a, Dhrs4, Rdh16f2, Ugt1a5]
KEGG:05204	Chemical carcinogenesis	KEGG_13.05.2021	3.7027e-08	8.14594e-07	8.84051e-16	1.14927e-14	[-1]	Group13	8.91089	9	Specific for Cluster #2	[Gstp1]	[Cyp2b13, Cyp2b9, Cyp2c37, Cyp2c38, Cyp2c40, Cyp2c68, Cyp3a41a, Ugt1a5]	11.1111	88.8889	11.7702	88.2298	[Cyp2b13, Cyp2b9, Cyp2c37, Cyp2c38, Cyp2c40, Cyp2c68, Cyp3a41a, Gstp1, Ugt1a5]
GO:0006690	icosanoid metabolic process	GO_BiologicalProcess-EBI-UniProt-GOA-ACAP-ARAP_13.05.2021_00h00	2.873e-10	7.1825e-09	8.84051e-16	1.14927e-14	[6]	Group13	8.57143	12	Specific for Cluster #2	[Cyp2d9, Cyp2u1, Gstp1]	[Akr1c20, Cyp2b13, Cyp2b9, Cyp2c37, Cyp2c38, Cyp2c40, Cyp2c68, Cyp4f14, Hpgd]	25	75	26.2397	73.7603	[Akr1c20, Cyp2b13, Cyp2b9, Cyp2c37, Cyp2c38, Cyp2c40, Cyp2c68, Cyp2d9, Cyp2u1, Cyp4f14, Gstp1, Hpgd]
GO:0001676	long-chain fatty acid metabolic process	GO_BiologicalProcess-EBI-UniProt-GOA-ACAP-ARAP_13.05.2021_00h00	5.6952e-11	1.5377e-09	8.84051e-16	1.14927e-14	[5, 6, 8]	Group13	9.83607	12	Specific for Cluster #2	[Cyp2d9, Cyp2u1, Ephx2, Gstp1]	[Cd36, Cyp2b13, Cyp2b9, Cyp2c37, Cyp2c38, Cyp2c40, Cyp2c68, Cyp4f14]	33.3333	66.6667	34.7945	65.2055	[Cd36, Cyp2b13, Cyp2b9, Cyp2c37, Cyp2c38, Cyp2c40, Cyp2c68, Cyp2d9, Cyp2u1, Cyp4f14, Ephx2, Gstp1]
GO:0033559	unsaturated fatty acid metabolic process	GO_BiologicalProcess-EBI-UniProt-GOA-ACAP-ARAP_13.05.2021_00h00	1.82843e-11	5.1196e-10	8.84051e-16	1.14927e-14	[5, 6, 8]	Group13	9.28571	13	Specific for Cluster #2	[Cyp2d9, Cyp2u1, Ephx2, Gstp1]	[Akr1c20, Cyp2b13, Cyp2b9, Cyp2c37, Cyp2c38, Cyp2c40, Cyp2c68, Cyp4f14, Hpgd]	30.7692	69.2308	32.1723	67.8277	[Akr1c20, Cyp2b13, Cyp2b9, Cyp2c37, Cyp2c38, Cyp2c40, Cyp2c68, Cyp2d9, Cyp2u1, Cyp4f14, Ephx2, Gstp1, Hpgd]
GO:0019369	arachidonic acid metabolic process	GO_BiologicalProcess-EBI-UniProt-GOA-ACAP-ARAP_13.05.2021_00h00	2.59679e-09	6.23229e-08	8.84051e-16	1.14927e-14	[4, 6, 7, 9]	Group13	12	9	Specific for Cluster #2	[Cyp2d9, Cyp2u1]	[Cyp2b13, Cyp2b9, Cyp2c37, Cyp2c38, Cyp2c40, Cyp2c68, Cyp4f14]	22.2222	77.7778	23.3671	76.6329	[Cyp2b13, Cyp2b9, Cyp2c37, Cyp2c38, Cyp2c40, Cyp2c68, Cyp2d9, Cyp2u1, Cyp4f14]
GO:0019373	epoxygenase P450 pathway	GO_BiologicalProcess-EBI-UniProt-GOA-ACAP-ARAP_13.05.2021_00h00	6.62437e-08	1.39112e-06	8.84051e-16	1.14927e-14	[5, 7, 8, 10]	Group13	19.3548	6	Specific for Cluster #2	[]	[Cyp2b13, Cyp2b9, Cyp2c37, Cyp2c38, Cyp2c40, Cyp2c68]	0	100	0	100	[Cyp2b13, Cyp2b9, Cyp2c37, Cyp2c38, Cyp2c40, Cyp2c68]
