# Supplementary material for: A genetic mouse model of lean-NAFLD unveils sexual dimorphism in the liver-heart axis
Source: Commun Biol. 2024 Mar 22;7:356. doi: 10.1038/s42003-024-06035-6 (PMC10959946; doi:10.1038/s42003-024-06035-6)
Supplement: Supplementary file 7 — Supplementary Data 5 [file 42003_2024_6035_MOESM7_ESM.xlsx]

## Sheet: Table Legend
	Supplementary Data 5 – List of lipids identified by MS/MS and significantly discriminating hearts of Lrpprc KO from controls mice. A corrected p value (corrected P) threshold of 0.1 and 0.05 was used to discriminate the different groups. Average, standard deviation (SD) and standard error of the mean (SEM) are represented for each group. Related to figure 6.

## Sheet: MSMS lipids
Normalized MS signals
		WT							WT
		M	M	M	Average	SD	SEM		F	F	F	F	F	Average	SD	SEM
p corr 0.05	LPC22:0	198681	204848	194036	199188	5423.54	3131.28		151243	174102	239292	235147	208086	201574	38340.9	17146.6
	PC(16:0_18:3)	3.6601e+06	3.82284e+06	2.94807e+06	3.477e+06	465240	268606		2.91137e+06	2.45869e+06	2.82202e+06	4.23687e+06	3.19444e+06	3.12468e+06	674995	301867
	PC(18:0_20:1)	1.51984e+07	1.39813e+07	1.22226e+07	1.38008e+07	1.49611e+06	863780		1.28921e+07	9.86179e+06	9.6301e+06	1.45568e+07	1.32492e+07	1.2038e+07	2.18372e+06	976589
	PE(18:0_20:3)	204765	172773	147017	174852	28930	16702.7		135582	174306	138310	149451	128922	145314	17819.3	7969.02
	PC(16:0_22:6)	4.51368e+06	2.54771e+06	2.12773e+06	3.06304e+06	1.27372e+06	735381		2.6288e+06	2.76483e+06	1.76065e+06	2.956e+06	3.35324e+06	2.6927e+06	588143	263026
	PC(18:1_22:6)	2.30136e+06	2.24784e+06	1.85834e+06	2.13585e+06	241812	139610		2.19664e+06	1.40834e+06	1.68369e+06	1.89441e+06	1.6223e+06	1.76108e+06	298815	133634
	PC(20:1_22:6)	1.41167e+07	1.22773e+07	9.639e+06	1.2011e+07	2.2507e+06	1.29944e+06		1.13036e+07	7.78348e+06	7.06128e+06	1.25253e+07	1.2761e+07	1.02869e+07	2.68501e+06	1.20077e+06
	PC(22:6_22:6)	2.2345e+06	2.34828e+06	2.13756e+06	2.24011e+06	105469	60892.4		3.10044e+06	2.26228e+06	2.55903e+06	3.07483e+06	2.5978e+06	2.71888e+06	360895	161397
	PC(22:6_20:4)	4.1608e+06	3.77751e+06	3.30101e+06	3.74644e+06	430740	248688		4.74078e+06	3.96614e+06	3.71784e+06	4.90403e+06	4.66626e+06	4.39901e+06	523128	233950
	PE(O-16:0/22:6)	5.39695e+06	5.07568e+06	4.12555e+06	4.86606e+06	661114	381694		5.0371e+06	3801244	4.50294e+06	5.3045e+06	4.16041e+06	4.56124e+06	616549	275729
	PE(O-18:0/22:6)	3.54952e+06	3.69834e+06	2.71529e+06	3.32105e+06	529855	305912		3.8292e+06	3.00292e+06	2.97885e+06	3.18929e+06	3.01411e+06	3.20287e+06	359953	160976
	PE(O-18:0/22:4)	567655	706348	501311	591771	104625	60405		593112	553684	656211	554961	568382	585270	42707.4	19099.3
	PE(O-18:1/22:6)	1.6189e+06	1.59981e+06	1.31202e+06	1.51024e+06	171929	99263.4		1.8062e+06	1.22832e+06	1.57469e+06	1.68636e+06	1.34588e+06	1.52829e+06	238553	106684
	PC(O-16:0/22:6)	8.27629e+07	9.31701e+07	7.44113e+07	8.34481e+07	9.39817e+06	5.42604e+06		1.07742e+08	8.61582e+07	8.17977e+07	9.39296e+07	7.57813e+07	8.90817e+07	1.23512e+07	5.52362e+06
	PC(O-18:0/22:6)	6.87651e+06	6.6224e+06	5.38563e+06	6.29485e+06	797587	460487		9.2304e+06	6.44199e+06	5.75827e+06	5.85381e+06	6.19161e+06	6.69521e+06	1.44315e+06	645396
	SM(d18:1/22:0)	7.08582e+07	6.44526e+07	6.21243e+07	6.58117e+07	4.5228e+06	2.61124e+06		7.47527e+07	6.94224e+07	6.03366e+07	7.44527e+07	6.77216e+07	6.93372e+07	5.89751e+06	2.63745e+06
	SM(d18:1/23:0)	2.47158e+07	1.93446e+07	1.82318e+07	2.0764e+07	3.46722e+06	2.0018e+06		2.23508e+07	2.20146e+07	1.85085e+07	2.23586e+07	2.21062e+07	2.14678e+07	1.66112e+06	742873
	TG(18:2_20:3_20:1)	3.70972e+06	6.49046e+06	2.49893e+06	4.23303e+06	2.04658e+06	1.18159e+06		3.23191e+06	2.04075e+06	2.60817e+06	2.94995e+06	3.42095e+06	2.85035e+06	546626	244458
	TG(20:4_17:0_18:2)	194460	338926	288738	274041	73345.5	42346		380100	329818	216921	186009	254307	273431	80248.8	35888.4
	TG(22:4_18:1_20:1)	1.49009e+06	1.77211e+06	1.31086e+06	1.52435e+06	232522	134247		1.34428e+06	1.46721e+06	1.72967e+06	796683	2.03161e+06	1.47389e+06	461501	206390
	TG(22:6_20:5_18:1)	2.77073e+06	2.36107e+06	2.23802e+06	2.45661e+06	278909	161028		5.11701e+06	5.18896e+06	3.21919e+06	2.17128e+06	2.01794e+06	3.54288e+06	1.54102e+06	689165
	TG(22:6_22:5_20:3)	733880	368611	437450	513314	194092	112059		1.13302e+06	790620	844815	503525	569443	768284	249510	111584
p corr 0.1	PC(O-16:0/20:4)	1.35135e+07	1.19676e+07	1.06246e+07	1.20352e+07	1.44566e+06	834652		1.30225e+07	1.06495e+07	1.08649e+07	1.46991e+07	1.27725e+07	1.24017e+07	1.67579e+06	749434		t test KO M vs F	t test M KO vs WT	t test F KO vs WT
	PC(O-16:0/16:0)	1.13949e+07	1.24371e+07	1.01703e+07	1.13341e+07	1.13465e+06	655092		1.06295e+07	9.49877e+06	9.05221e+06	1.27884e+07	1.13832e+07	1.06704e+07	1.4989e+06	670330		0.124232	0.00193364	0.0459454
	PE(O-16:0/22:4)	922424	1.00026e+06	762397	895028	121276	70018.6		888590	742461	889798	913572	823118	851508	69624.6	31137		0.541822	0.0069135	0.0139201
	PE(O-18:0/20:4)	1.09156e+06	1.43788e+06	911902	1.14711e+06	267352	154356		1.16536e+06	851294	1.13951e+06	1.14163e+06	1.0737e+06	1.0743e+06	129238	57797		0.125841	0.0100903	0.0122214
	PC(P-18:0/22:6)	1.26727e+07	1.21176e+07	1.04701e+07	1.17534e+07	1.14558e+06	661401		1.72148e+07	1.14598e+07	1.2488e+07	1.33852e+07	1.15423e+07	1.3218e+07	2.36824e+06	1.05911e+06		0.122194	0.0120986	0.147411
	LPE18:1	271097	349942	300897	307312	39811.9	22985.4		224560	252623	339321	329660	315577	292348	50772.9	22706.3		0.151126	0.261667	0.0124396
	PE(18:0_20:1)	1.52647e+06	1.64167e+06	1.18493e+06	1.45102e+06	237533	137139		1.28383e+06	913221	929354	1.16452e+06	1.22162e+06	1.10251e+06	170822	76394		0.18598	0.011597	0.0215248
	PE(18:2_22:6)	1.09234e+08	9.90405e+07	1.04244e+08	1.04173e+08	5.09703e+06	2.94277e+06		1.08242e+08	105892546	9.53407e+07	1.27628e+08	1.10305e+08	1.09482e+08	1.16657e+07	5.21704e+06		0.177268	0.0424953	0.0106531
	LPC20:0	501494	638075	659554	599707	85731	49496.8		229490	244920	247968	792094	604503	423795	259310	115967		0.941079	0.041884	0.00990125
	PC(16:0_22:6)	4.51368e+06	2.54771e+06	2.12773e+06	3.06304e+06	1.27372e+06	735381		2.6288e+06	2.76483e+06	1.76065e+06	2.956e+06	3.35324e+06	2.6927e+06	588143	263026		0.80882	0.0659904	0.00150437
	PC(15:0_16:0)	335150	313204	315291	321215	12113.1	6993.48		191435	278256	198213	326457	323202	263513	65577.1	29327		0.539545	0.014784	0.00185539
	PC(17:1_20:4)	2.23212e+06	1.46954e+06	1.32332e+06	1.67499e+06	487995	281744		1.1377e+06	1.2691e+06	1.11683e+06	1.43685e+06	1.62872e+06	1.31784e+06	215661	96446.7		0.345723	0.0355015	0.000580528
	PC(19:0_22:6)	544626	604438	457484	535516	73899.3	42665.8		758465	408851	482753	553756	429099	526585	141238	63163.4		0.499286	0.193723	0.0017484
	PC(20:3_22:6)	4.68806e+06	4.60039e+06	3.25274e+06	4.1804e+06	804569	464518		4.8929e+06	3.18938e+06	3.34492e+06	4.35521e+06	3.56039e+06	3.86856e+06	727419	325312		0.367073	0.0242616	0.00633021
	PC(20:3_20:4)	2.39464e+06	1.86021e+06	1.42611e+06	1.89365e+06	485134	280093		1.68545e+06	1.38464e+06	1.64173e+06	2.09871e+06	1.85838e+06	1.73378e+06	265239	118618		0.57711	0.0188683	0.0337951
	PC(22:1_22:6)	597679	639196	471068	569314	87579.3	50564		452771	321479	339764	541539	448695	420850	90567.5	40503		0.590016	0.0151333	0.019918
	PC(36:3)	856812	917324	812696	862277	52527.8	30326.9		1.03047e+06	689936	981096	1.30771e+06	910223	983888	222975	99717.6		0.0861178	0.04953	0.00350863
	PC(36:3)	522368	978186	691094	730549	230456	133054		751084	718414	732604	666648	605689	694888	58923.7	26351.5		0.519719	0.178311	0.011774
	PC(39:1)	872391	1.01093e+06	640285	841203	187283	108128		491703	638921	690088	818048	781844	684121	129025	57701.6		0.168304	0.133198	0.000960905
	PC(39:2)	1.09664e+06	983342	916821	998933	90915.6	52490.1		1.31095e+06	681331	628630	925604	769521	863208	274433	122730		0.0821395	0.0814077	0.0484092
	Cer(d18:1/22:0)	604562	638518	519235	587438	61457.7	35482.6		769378	561264	487413	628383	558145	600917	106558	47654.3		0.801212	0.0104835	0.0208801
	TG(14:0_18:0_20:5)	2.08446e+06	2.19331e+06	5.5118e+06	3.26319e+06	1.94812e+06	1.12475e+06		2.94382e+06	3.41239e+06	5.84964e+06	3.36061e+06	2.1108e+06	3.53545e+06	1.39471e+06	623733		0.546603	0.0497682	0.024799
	TG(16:0_18:1_18:2)	307182768	5.91788e+08	897956237	5.98976e+08	2.95452e+08	1.70579e+08		3.99425e+08	5.65822e+08	1182653696	4.67407e+08	2.04667e+08	5.63995e+08	3.70227e+08	1.6557e+08		0.672693	0.16924	0.0163524
	TG(18:1_18:2_18:1)	2.38337e+08	4.70914e+08	5.87407e+08	4.32219e+08	1.77723e+08	1.02609e+08		3.7766e+08	4.86538e+08	8.89929e+08	2.81446e+08	2.0902e+08	4.48919e+08	2.67667e+08	1.19704e+08
	TG(18:2_16:1_18:2)	1.04411e+07	2.27908e+07	1.68268e+07	1.66862e+07	6.17605e+06	3.56574e+06		1.03939e+07	8.62235e+06	2.21573e+07	9.45043e+06	6.87832e+06	1.15005e+07	6.09597e+06	2.7262e+06
	TG(18:2_19:1_20:4)	248620	210894	365556	275023	80640.9	46558.1		389968	441209	313455	104124	268201	303392	129939	58110.5
	TG(20:1_18:2_22:6)	6.27018e+06	6.10793e+06	4.17387e+06	5.51733e+06	1.16629e+06	673360		9.02238e+06	7.05519e+06	6.57701e+06	4.72334e+06	6.05646e+06	6.68687e+06	1.56965e+06	701968		0.207206	0.188083	0.0111347
	TG(20:1_18:2_22:4)	4.15771e+06	6.575e+06	3.73879e+06	4.82383e+06	1.53095e+06	883894		6.12281e+06	4.20428e+06	4.64317e+06	2.82108e+06	5.49374e+06	4.65702e+06	1.26733e+06	566767		0.0674574	0.0789103	0.0193064
	TG(20:3_18:2_22:6)	6.88142e+06	3.58736e+06	3.36643e+06	4.61174e+06	1.96871e+06	1.13663e+06		9.60614e+06	6.75362e+06	6.49063e+06	3.48525e+06	5.0881e+06	6.28475e+06	2.26732e+06	1.01398e+06		0.946469	0.0863826	0.107892
	TG(20:4_18:2_22:4)	6.87373e+06	6.29996e+06	4.91632e+06	6.03e+06	1.00624e+06	580954		1.43994e+07	1.08541e+07	8.1333e+06	4.34901e+06	7.20472e+06	8.98809e+06	3.81431e+06	1.70581e+06		0.384214	0.221745	0.00863309
	TG(22:6_20:5_18:2)	3.76018e+06	1.95877e+06	2.51278e+06	2.74391e+06	922676	532707		4.33648e+06	5.17986e+06	3.06296e+06	2.40471e+06	3.04387e+06	3.60558e+06	1.12524e+06	503221		0.391242	0.0453041	0.048991
																		0.274757	0.0408189	0.191398
																		0.149802	0.0375653	0.0384837
																		0.47095	0.0231034	0.0732867
		KO								KO								0.827893	0.0127875	0.174958
		M	M	M	M	Average	SD	SEM		F	F	F	Average	SD	SEM			0.151126	0.261667	0.0124396
p corr 0.05	LPC22:0	118546	132769	137253	156497	136266	15668.1	7834.07		161343	151697	146499	153180	7532.27	4348.76			0.206337	0.0484574	0.046931
	PC(16:0_18:3)	1.41615e+06	1.19758e+06	1.65341e+06	2.54292e+06	1.70252e+06	590383	295191		2.07736e+06	2.09499e+06	1.60146e+06	1.9246e+06	279988	161651			0.218294	0.149538	0.0356268
	PC(18:0_20:1)	8.57282e+06	8.04023e+06	8.05853e+06	1.06432e+07	8.8287e+06	1.23462e+06	617310		7.35362e+06	7.2424e+06	3.90154e+06	6.16585e+06	1.96175e+06	1.13261e+06			0.363567	0.0504317	0.0599216
	PE(18:0_20:3)	232835	331260	258722	305760	282144	44534.8	22267.4		152834	231216	247698	210583	50685.9	29263.5			0.223268	0.0853654	0.0139848
	PC(16:0_22:6)	2.14278e+06	1.87225e+06	1.70986e+06	1.98724e+06	1.92803e+06	182876	91437.8		1.5015e+06	1.77793e+06	971598	1.41701e+06	409751	236570			0.205059	0.264676	0.00345576
	PC(18:1_22:6)	1.2875e+06	1.15969e+06	1.18573e+06	1.47183e+06	1.27619e+06	141609	70804.3		965778	1.21299e+06	565302	914689	326851	188708			0.175395	0.0273791	0.0345381
	PC(20:1_22:6)	6.53059e+06	5.66528e+06	6.35164e+06	7.45947e+06	6.50174e+06	739432	369716		5.09403e+06	5.92911e+06	2.63741e+06	4.55352e+06	1.71112e+06	987918			0.050748	0.182204	0.0111984
	PC(22:6_22:6)	1.49696e+06	1.28824e+06	2.14781e+06	1.64918e+06	1.64555e+06	366071	183036		1.82154e+06	1.82517e+06	1.22665e+06	1.62446e+06	344514	198905			0.561251	0.298748	0.0156393
	PC(22:6_20:4)	2.44051e+06	2.10233e+06	3.66667e+06	2.83828e+06	2.76195e+06	673986	336993		2.92577e+06	2.79065e+06	2.26807e+06	2.6615e+06	347355	200546			0.112046	0.111241	0.0104924
	PE(O-16:0/22:6)	3.04221e+06	2.1e+06	3.15871e+06	3.33663e+06	2.90939e+06	553005	276503		2.56542e+06	2.79545e+06	2.78286e+06	2.71458e+06	129331	74669.3			0.279357	0.00474558	0.0505339
	PE(O-18:0/22:6)	2.30455e+06	1.73892e+06	1.8909e+06	2.39922e+06	2.0834e+06	318526	159263		1.92136e+06	2.05681e+06	1.6496e+06	1.87592e+06	207373	119727			0.199594	0.0706986	0.0284517
	PE(O-18:0/22:4)	471103	471506	439760	531163	478383	38200	19100		449402	447559	487572	461511	22588.7	13041.6			0.00298785	0.303994	0.00104202
	PE(O-18:1/22:6)	1.08435e+06	843062	1.09312e+06	1.26108e+06	1.0704e+06	172001	86000.7		923982	1.11229e+06	801635	945969	156491	90349.8			0.00213919	0.277728	0.000447021
	PC(O-16:0/22:6)	6.03686e+07	4.98599e+07	5.09498e+07	5.72826e+07	5.46152e+07	5.04195e+06	2.52098e+06		5.25164e+07	6.26314e+07	2.83221e+07	4.78233e+07	1.76296e+07	1.01784e+07			0.0137433	0.223663	0.000638083
	PC(O-18:0/22:6)	4.38566e+06	3.95934e+06	2.94237e+06	4.57612e+06	3.96587e+06	729434	364717		3.79041e+06	4.52909e+06	2.15692e+06	3.49214e+06	1.21388e+06	700835			0.00531527	0.362486	0.00622301
	SM(d18:1/22:0)	5.76945e+07	5.85554e+07	5.40685e+07	5.45754e+07	5.62234e+07	2.23321e+06	1.11661e+06		5.39649e+07	5.37333e+07	5.272e+07	5.34727e+07	662096	382261			0.229412	0.0681546	0.0253267
	SM(d18:1/23:0)	1.6339e+07	1.85136e+07	1.57474e+07	1.65938e+07	1.67985e+07	1.1971e+06	598550		1.64254e+07	1.74368e+07	1.39616e+07	1.59413e+07	1.78748e+06	1.032e+06			0.0556393	0.0490214	0.10861
	TG(18:2_20:3_20:1)	1.09893e+06	1.74503e+06	1.32157e+06	1.2472e+06	1.35318e+06	277140	138570		932116	1.02173e+06	1.27309e+06	1.07565e+06	176767	102056			0.730109	0.120463	0.231286
	TG(20:4_17:0_18:2)	515124	529168	336335	324227	426214	111032	55515.8		758218	649069	1.1137e+06	840327	242953	140269			0.504014	0.151446	0.048788
	TG(22:4_18:1_20:1)	826661	536023	611564	830039	701071	150175	75087.7		945578	650707	611601	735962	182583	105414			0.625878	0.0507121	0.0773544
	TG(22:6_20:5_18:1)	2.20934e+06	731630	1.03655e+06	1.7684e+06	1.43648e+06	674349	337174		1.40831e+06	1.31926e+06	835423	1.18767e+06	308283	177987			0.846154	0.186451	0.0635571
	TG(22:6_22:5_20:3)	366223	197063	279986	294434	284426	69385.4	34692.7		421549	373158	175234	323314	130503	75346.2
p corr 0.1	PC(O-16:0/20:4)	1.10111e+07	8.54991e+06	1.18866e+07	9.82602e+06	1.03184e+07	1.45019e+06	725094		8.99955e+06	9.46669e+06	8.99876e+06	9.155e+06	269931	155845
	PC(O-16:0/16:0)	9.92955e+06	8.12092e+06	1.01967e+07	9.4739e+06	9.43025e+06	922484	461242		8.12577e+06	8.02992e+06	8.29919e+06	8.15162e+06	136483	78798.6
	PE(O-16:0/22:4)	696070	584979	673250	836342	697660	104128	52064.1		616120	678303	815280	703234	101894	58828.5
	PE(O-18:0/20:4)	889352	763358	831332	1.04643e+06	882619	120739	60369.7		866934	813642	774109	818228	46582.2	26894.2
	PC(P-18:0/22:6)	9.49169e+06	8.41181e+06	9.32051e+06	9.87555e+06	9.27489e+06	620426	310213		7.97806e+06	1.00608e+07	4.34443e+06	7.46111e+06	2.89306e+06	1.67031e+06
	LPE18:1	352594	368858	473441	431707	406650	56092.8	28046.4		396913	692632	1.26078e+06	783441	439033	253476
	PE(18:0_20:1)	994681	809867	762086	1.11989e+06	921630	165919	82959.5		785975	776781	430638	664465	202552	116943
	PE(18:2_22:6)	8.49733e+07	7.67203e+07	9.49646e+07	9.32192e+07	8.74694e+07	8.38676e+06	4.19338e+06		8.8675e+07	8.82898e+07	5.71924e+07	7.80524e+07	1.80663e+07	1.04306e+07
	LPC20:0	229115	199405	260636	255531	236172	28135.8	14067.9		232158	235460	230862	232827	2370.58	1368.65
	PC(16:0_22:6)	2.14278e+06	1.87225e+06	1.70986e+06	1.98724e+06	1.92803e+06	182876	91437.8		1.5015e+06	1.77793e+06	971598	1.41701e+06	409751	236570
	PC(15:0_16:0)	486127	399809	491049	347544	431132	69719.7	34859.8		333920	343724	421675	366440	48086	27762.4
	PC(17:1_20:4)	949072	1.02e+06	1.10548e+06	1.06886e+06	1.03585e+06	67625.2	33812.6		982043	880114	532295	798151	235811	136145
	PC(19:0_22:6)	330782	404899	388972	380477	376282	31978.3	15989.2		382074	344878	149901	292284	124702	71996.9
	PC(20:3_22:6)	2.41493e+06	2.39881e+06	4.1003e+06	2.2525e+06	2.79164e+06	875500	437750		2.25705e+06	2.46394e+06	1.24814e+06	1.98971e+06	650497	375565
	PC(20:3_20:4)	1.20152e+06	1.3016e+06	2.13255e+06	1.0481e+06	1.42094e+06	485726	242863		995680	1.07269e+06	1.01918e+06	1.02918e+06	39464.6	22784.9
	PC(22:1_22:6)	345672	329323	271219	368157	328593	41429.7	20714.8		240600	311503	141955	231353	85151.4	49162.2
	PC(36:3)	802342	673045	681063	900816	764316	108535	54267.6		650046	464477	582329	565618	93906.5	54217
	PC(36:3)	512398	425026	493568	743021	543503	138209	69104.4		436561	473189	570783	493511	69380.5	40056.9
	PC(39:1)	569799	525150	448125	743579	571663	125145	62572.4		422118	464233	414621	433657	26743.2	15440.2
	PC(39:2)	636748	590261	541696	713734	620610	73214.5	36607.2		579194	592500	366038	512577	127081	73370.5
	Cer(d18:1/22:0)	503505	489787	408624	517736	479913	48876.4	24438.2		416803	453266	279999	383356	91347.6	52739.6
	TG(14:0_18:0_20:5)	3.34679e+06	8.14353e+06	5.12835e+06	3.66775e+06	5.07161e+06	2.1898e+06	1.0949e+06		1.19375e+07	1.15586e+07	1.4353e+07	1.26164e+07	1.51585e+06	875175
	TG(16:0_18:1_18:2)	7.26486e+08	1268400534	9.52951e+08	5.7256e+08	8.80099e+08	3.02359e+08	1.51179e+08		2037605637	1830156243	2289091873	2.05228e+09	2.2982e+08	1.32686e+08
	TG(18:1_18:2_18:1)	6.392e+08	1166162017	6.05461e+08	398705509	7.02382e+08	3.26954e+08	1.63477e+08		1578768854	1503894094	1519927769	1.5342e+09	3.94242e+07	2.27615e+07
	TG(18:2_16:1_18:2)	2.33025e+07	3.74409e+07	1.51327e+07	1.60439e+07	2.298e+07	1.03104e+07	5.15518e+06		6.07081e+07	6.22174e+07	8.13613e+07	6.80956e+07	1.15132e+07	6.64715e+06
	TG(18:2_19:1_20:4)	558354	600077	294734	426540	469926	138243	69121.5		686206	672455	463978	607547	124524	71893.8
	TG(20:1_18:2_22:6)	4.02489e+06	3.16875e+06	2.24263e+06	3.08809e+06	3.13109e+06	728359	364180		5.88331e+06	5.13191e+06	3.95779e+06	4.991e+06	970462	560297
	TG(20:1_18:2_22:4)	3.83906e+06	2.06127e+06	2.32446e+06	2.51791e+06	2.68568e+06	791368	395684		2.11611e+06	2.1603e+06	4.94626e+06	3.07422e+06	1.62138e+06	936104
	TG(20:3_18:2_22:6)	2.6528e+06	1.44504e+06	1.99153e+06	2.28917e+06	2.09464e+06	510554	255277		3.53219e+06	3.99394e+06	1.02062e+06	2.84892e+06	1.6001e+06	923815
	TG(20:4_18:2_22:4)	5.15438e+06	2.83419e+06	2.64146e+06	4.65005e+06	3.82002e+06	1.2689e+06	634450		5.73006e+06	5.76781e+06	2.15518e+06	4.55102e+06	2.07494e+06	1.19797e+06
	TG(22:6_20:5_18:2)	2.61355e+06	1.15726e+06	1.19226e+06	1.88007e+06	1.71078e+06	687726	343863		2.12719e+06	2.61763e+06	791375	1.8454e+06	945173	545696
